# Supplementary material for: AGEMAP: A Gene Expression Database for Aging in Mice
Source: PLoS Genet. 2007 Nov 30;3(11):e201. doi: 10.1371/journal.pgen.0030201 (PMC2098796; doi:10.1371/journal.pgen.0030201)
Supplement: Table S1 — (7.9 MB XLS) [file pgen.0030201.st001.xls]

## Sheet: Sheet1
Supplemental Table 1: Aging coefficients and p-values for 8932 genes in 16 mouse tissues
a Coefficient defined as amount of change in Z-normalized expression per month. Expression data are log2 transformed and normalized by using a Z-transformation, as explained mathematically in Cheadle et al. (2003).
b p-value as determined by multiple regression on age and sex
			Adrenals	Adrenals	Bone Marrow	Bone Marrow	Cerebellum	Cerebellum	Cerebrum	Cerebrum	Eye	Eye	Gonads	Gonads	Heart	Heart	Hippocampus	Hippocampus	Kidney	Kidney	Liver	Liver	Lung	Lung	Muscle	Muscle	Spinal Cord	Spinal Cord	Spleen	Spleen	Striatum	Striatum	Thymus	Thymus
Mouse Unigene	Gene Name	Gene Ontology	Age Coef.a	pb <	Age Coef.	p <	Age Coef.	p <	Age Coef.	p <	Age Coef.	p <	Age Coef.	p <	Age Coef.	p <	Age Coef.	p <	Age Coef.	p <	Age Coef.	p <	Age Coef.	p <	Age Coef.	p <	Age Coef.	p <	Age Coef.	p <	Age Coef.	p <	Age Coef.	p <
Mm.10	Srm	molecular function|S-adenosylmethionine-dependent methyltransferase activity|IEA|GO:0008757|MGI|na//molecular function|catalytic activity|IEA|GO:0003824|MGI|na//biological process|spermidine biosynthesis|IEA|GO:0008295|MGI|na//molecular function|spermidine synthase activity|IEA|GO:0004766|MGI|na//molecular function|transferase activity|IEA|GO:0016740|MGI|na	-0.00457226	0.0269112	0.00198693	0.677534	-0.0104583	0.0219385	-0.000273839	0.463809	-0.00966554	0.0121646	0.003215	0.929497	-0.0062152	0.0704407	-0.00405841	0.0526434	0.00350651	0.809852	0.00304434	0.69295	-0.0027506	0.286968	-0.00372474	0.0425827	-0.000754533	0.379031	0.000865714	0.598745	-0.00534298	0.0479631	1.26444e-05	0.501134
Mm.100065	1300012G16Rik	cellular component|extracellular space|TAS|GO:0005615|MGI|12466851//cellular component|integral to membrane|TAS|GO:0016021|MGI|12466851	0.00568089	0.95462	-0.000606013	0.440961	0.00435386	0.978873	0.00703133	0.947839	-0.00273813	0.0810379	0.000112148	0.513255	-0.000816891	0.347469	0.00399368	0.95918	0.00131	0.679659	-0.00512564	0.0610912	0.00227544	0.788767	0.00341857	0.957742	0.0040473	0.993181	0.0005877	0.586149	-0.00588386	0.150407	0.00159895	0.743548
Mm.100068	Amot	biological process|cell migration during gastrulation|IMP|GO:0042074|MGI|12676095//biological process|chemotaxis|IMP|GO:0006935|MGI|12902404//biological process|embryonic development (sensu Mammalia)|IMP|GO:0001701|MGI|12676095//cellular component|endocytic vesicle|ISS|GO:0030139|MGI|na//cellular component|external side of plasma membrane|ISS|GO:0009897|MGI|na//biological process|gastrulation (se…	-0.00234582	0.0995399	0.00272181	0.836057	-0.00576037	0.0488201	-0.0018683	0.257027	3.60879e-05	0.504028	-0.000111001	0.478327	0.00483876	0.985945	0.00144535	0.743462	-0.0037707	0.188856	0.0113886	0.9676	0.0019921	0.754098	-0.00307501	0.0715078	-0.000451204	0.402777	0.00318513	0.761614	0.00052727	0.593014	0.000238096	0.540424
Mm.100112	Brwd3	biological process|biological process unknown|ND|GO:0000004|MGI|na//cellular component|cellular component unknown|ND|GO:0008372|MGI|na//molecular function|molecular function unknown|ND|GO:0005554|MGI|na	-0.00020178	0.457898	0.00426647	0.903953	0.00329462	0.706127	-0.00339547	0.0735096	0.00044727	0.54532	0.00365099	0.920821	0.000994678	0.607767	-0.00132393	0.34028	-0.00210612	0.25728	1.79599e-05	0.501356	-0.000233189	0.464421	-0.00271118	0.113379	-0.000287052	0.46582	-0.000606117	0.418614	-0.000500577	0.43084	-3.37816e-05	0.49522
Mm.100113	Rpl10	cellular component|intracellular|ISS|GO:0005622|MGI|12466851//biological process|protein biosynthesis|ISS|GO:0006412|MGI|12466851//cellular component|ribonucleoprotein complex|IEA|GO:0030529|MGI|na//cellular component|ribosome|ISS|GO:0005840|MGI|12466851//molecular function|structural constituent of ribosome|ISS|GO:0003735|MGI|12466851	0.000622248	0.641815	-0.000108721	0.483922	-0.00239126	0.177673	-0.00169551	0.25506	0.00995652	0.999998	-0.00439208	0.00563596	0.00676511	0.973339	0.000375948	0.564722	0.00477746	0.974241	0.000954327	0.617834	0.0030601	0.873916	0.000859636	0.69864	0.000346985	0.533506	0.00337689	0.934044	-0.00307858	0.276651	-0.00136099	0.352473
Mm.100116	BC003332		0.0068083	0.883696	-0.0020748	0.3477	-0.00600292	0.360055	0.00127213	0.690011	-0.0135414	0.0339582	-0.0034094	0.176715	0.00118803	0.668666	0.0014073	0.6883	-0.00227255	0.271119	-0.00996093	0.0224546	0.00602891	0.898459	0.00340742	0.820714	0.00153077	0.652609	0.00185692	0.744511	0.000958794	0.589942	0.000548369	0.574189
Mm.100117	5730406M06Rik		0.00207813	0.752903	-0.000908818	0.443543	0.0345925	0.815508	0.000953877	0.691844	-0.00564711	0.0281416	0.00477305	0.937478	-0.00268341	0.165334	-0.00216456	0.326636	-0.00250726	0.164048	-0.00309311	0.138728	0.00467595	0.826894	0.00143653	0.743932	-0.00463354	0.118897	-0.00243194	0.272913	0.00379909	0.831488	0.0106546	0.993008
Mm.100125	A930014C21Rik	cellular component|nucleus|IEA|GO:0005634|MGI|na	-0.00129844	0.383205	0.00409587	0.777172	-0.00174144	0.36547	0.00588435	0.978413	0.00507248	0.926287	-0.00256702	0.109106	0.00343929	0.89774	-0.0043901	0.0538321	0.00226964	0.754129	-0.00947222	0.0460749	-0.00585299	0.0608486	0.000548224	0.605308	-0.00101396	0.355565	-0.000250541	0.463077	-0.00474297	0.0202205	-0.00298384	0.276672
Mm.100144	S100a6	molecular function|calcium ion binding|IEA|GO:0005509|MGI|na//biological process|cell cycle|IEA|GO:0007049|MGI|na//biological process|cell proliferation|IEA|GO:0008283|MGI|na//molecular function|growth factor activity|IEA|GO:0008083|MGI|na//molecular function|protein binding|IPI|GO:0005515|MGI|9572262//biological process|regulation of cell cycle|IEA|GO:0000074|MGI|na	0.00417482	0.957072	0.00601502	0.946989	-0.000625117	0.487671	0.00594971	0.960775	0.00597325	0.947765	-0.00272751	0.171213	-0.000177648	0.482816	0.00120634	0.67193	0.00468681	0.948325	-0.0014761	0.372047	-0.00472874	0.088992	0.00391806	0.833353	0.0055447	0.943477	0.00834315	0.999765	0.000683151	0.555042	0.00223735	0.757767
Mm.100167	Pde8b	molecular function|3',5'-cyclic-nucleotide phosphodiesterase activity|IEA|GO:0004114|MGI|na//molecular function|hydrolase activity|IEA|GO:0016787|MGI|na	-0.00246522	0.0649113	0.000801697	0.664025	-0.000952718	0.263553	0.0030853	0.977388	0.00231979	0.797302	0.000617225	0.632854	0.000285927	0.57966	0.00164713	0.934398	-0.000693299	0.37946	0.000786544	0.677759	0.00125954	0.728912	0.00162892	0.940717	0.000524188	0.621481	0.00229766	0.866004	0.00436904	0.775026	-0.00362318	0.0177044
Mm.10022	Mm.10022	biological process|defense response|IEA|GO:0006952|MGI|na//biological process|metabotropic glutamate receptor signaling pathway|TAS|GO:0007216|MGI|9808458//cellular component|outer membrane (sensu Gram-negative Bacteria)|IEA|GO:0009279|MGI|na	-9.10812e-05	0.486625	0.000419751	0.569839	0.0012452	0.611269	-0.00700792	0.0717178	-0.00511343	0.162391	0.00166684	0.720724	0.00247242	0.853037	-0.0032117	0.104281	-0.00150862	0.248193	4.433e-05	0.506268	-0.000151184	0.469146	0.0020037	0.879421	-0.00619454	0.0741433	0.00122763	0.72528	0.0053874	0.800001	0.00185201	0.740463
Mm.100253	Jub		-0.00395119	0.032038	0.00563852	0.96298	0.00546872	0.884093	8.41679e-05	0.516253	0.000549266	0.598244	-0.00247467	0.120448	0.000678829	0.553586	-0.00159133	0.238558	-0.000471629	0.417191	0.00568959	0.900949	0.00174492	0.740347	-0.000865007	0.30776	-0.00391764	0.0563193	-0.00348898	0.028936	-0.000615935	0.434197	-0.00315503	0.0749963
Mm.10027	Prpf4b	molecular function|ATP binding|IEA|GO:0005524|MGI|na//cellular component|chromosome|IDA|GO:0005694|MGI|9701556//molecular function|kinase activity|IEA|GO:0016301|MGI|na//biological process|mRNA processing|IEA|GO:0006397|MGI|na//biological process|nuclear mRNA splicing, via spliceosome|IEA|GO:0000398|MGI|na//cellular component|nucleus|IEA|GO:0005634|MGI|na//biological process|protein amino acid ph…	0.00520823	0.878539	-0.00362432	0.307296	0.00351638	0.73724	0.00945848	0.799501	-0.0212791	0.00250458	0.00803462	0.875393	-0.0136041	0.0155007	0.00117049	0.610528	-0.00709798	0.176196	-0.0127732	0.0671847	-0.00398895	0.108162	0.00314716	0.761257	0.002077	0.690877	-0.00848798	0.125218	-0.00108042	0.398371	0.00326167	0.783904
Mm.100290	Dhdds	biological process|metabolism|ISS|GO:0008152|MGI|12466851//molecular function|transferase activity|ISS|GO:0016740|MGI|12466851	-0.00397832	0.0203917	0.000800291	0.651735	0.000380884	0.560745	0.00321515	0.90801	-0.000145764	0.472043	-0.002605	0.0367658	0.000412811	0.642368	-0.000947042	0.251459	0.000156407	0.537221	0.00501067	0.978547	0.00104976	0.751227	-0.000847833	0.285834	0.000479651	0.618735	0.000919094	0.654681	0.00487024	0.929671	-0.0030561	0.0432763
Mm.10034	AW011956		0.0036903	0.892482	0.000933285	0.649747	0.0010383	0.631169	0.00354742	0.824104	-0.00547444	0.161483	0.00163017	0.718903	-0.00186567	0.206719	-0.00032847	0.426243	-0.000234872	0.469307	-0.00387063	0.268021	-0.00127851	0.299452	0.00327417	0.837203	0.00599218	0.927582	-0.00117654	0.296305	0.00393701	0.943677	-0.00142987	0.269515
Mm.100353	Tbl3	biological process|G-protein signaling, coupled to cGMP nucleotide second messenger|ISS|GO:0007199|MGI|12466851//molecular function|receptor signaling protein activity|ISS|GO:0005057|MGI|12466851	0.00743465	0.963497	-0.00682338	0.129446	0.00100453	0.587791	0.00915787	0.946511	-0.00448227	0.112456	-0.000705494	0.44264	-0.00562657	0.0319973	-0.000880095	0.400454	-0.000743781	0.374448	-0.0107569	0.111339	-0.00543605	0.0659416	0.00351505	0.729047	-0.00105265	0.373848	-0.00513789	0.170988	-0.00197323	0.236827	-0.00269769	0.188494
Mm.100399	Madh4	molecular function|DNA binding|IDA|GO:0003677|MGI|12270938,15459107//biological process|SMAD protein nuclear translocation|IEA|GO:0007184|MGI|na//biological process|anterior/posterior pattern formation|IMP|GO:0009952|MGI|15215210//biological process|common-partner SMAD protein phosphorylation|IEA|GO:0007182|MGI|na//biological process|gastrulation (sensu Mammalia)|IMP|GO:0010003|MGI|15215210//cell…	0.00303572	0.924439	0.00257324	0.867851	0.000888077	0.66083	0.00555839	0.998595	0.00162349	0.724389	-0.00583547	0.00619086	-0.00543892	0.0230291	0.00177602	0.755255	-0.00556702	0.0102019	-0.00346251	0.186255	-0.00383928	0.023597	0.00217223	0.860334	0.00154772	0.758265	-0.00107369	0.331078	-0.000121417	0.478321	-0.00529093	0.0177632
Mm.100443			0.00591987	0.911267	0.00112938	0.639201	0.000295547	0.539928	0.00630569	0.913636	0.00288371	0.735033	-0.00118396	0.383618	0.000882645	0.644173	-0.000941604	0.315892	0.00402624	0.908162	-0.00364261	0.192091	-0.00189996	0.247404	0.00266904	0.820142	0.0063403	0.923639	-0.00433763	0.0997095	-0.000287433	0.460031	0.00132698	0.660348
Mm.100615	A330063D19Rik	molecular function|ATP binding|IEA|GO:0005524|MGI|na//molecular function|helicase activity|IEA|GO:0004386|MGI|na//cellular component|nucleus|IEA|GO:0005634|MGI|na	-0.00588875	0.011107	-0.000919176	0.342782	0.00448827	0.947378	-0.0118145	0.0281626	0.00951082	0.992833	-0.00362994	0.0919783	0.00457097	0.91514	0.00108641	0.75537	-0.0016253	0.254214	0.000100526	0.511755	0.000999575	0.712124	-0.00396437	0.118269	-0.00278449	0.109067	-5.97021e-05	0.486571	0.000224571	0.53346	-0.00199776	0.205876
Mm.100617	2810036K01Rik	cellular component|nucleus|IDA|GO:0005634|MGI|15492011	0.0067081	0.985065	-0.00106361	0.328505	0.00524758	0.977736	0.00208726	0.662756	-0.00290365	0.0248661	0.00202088	0.729103	-0.00161897	0.31942	0.00417718	0.976238	0.0050394	0.971993	-0.00435779	0.0697776	0.00872683	0.995547	0.00289793	0.97273	0.00279384	0.960952	0.00083648	0.628005	-0.00635021	0.130106	-0.00325333	0.133018
Mm.100622	6620401K05Rik	biological process|DNA repair|IEA|GO:0006281|MGI|na//cellular component|nucleus|IEA|GO:0005634|MGI|na//biological process|response to DNA damage stimulus|IEA|GO:0006974|MGI|na	0.00952373	0.878228	0.000811292	0.566617	0.00326997	0.682465	-0.00161466	0.361046	0.0043786	0.674437	-0.00847335	0.0388573	9.68488e-05	0.511879	0.0024828	0.829198	-0.00272765	0.233199	-0.00501854	0.191203	-7.26914e-05	0.495599	0.00197707	0.741198	0.00363568	0.771989	0.00969281	0.896455	0.00779988	0.892928	0.00206317	0.685121
Mm.100638	Xylt2	molecular function|acetylglucosaminyltransferase activity|IEA|GO:0008375|MGI|na//cellular component|integral to membrane|IEA|GO:0016021|MGI|na//cellular component|membrane|IEA|GO:0016020|MGI|na//molecular function|protein xylosyltransferase activity|IEA|GO:0030158|MGI|na//molecular function|transferase activity|IEA|GO:0016740|MGI|na//molecular function|transferase activity, transferring glycosyl …	0.0114211	0.997381	-0.0037251	0.219979	-0.00233518	0.249304	0.00674386	0.93539	0.00457969	0.88377	0.00290652	0.813624	0.00295224	0.80832	0.000296813	0.534183	0.00538095	0.967059	-5.56152e-05	0.496667	0.00154749	0.627421	0.00193836	0.816661	0.00325823	0.82281	-0.00172983	0.333776	-0.00105539	0.379905	-0.00240721	0.309826
Mm.100665	D1Ertd251e		-0.00160384	0.16263	-0.00113369	0.245895	-0.00144112	0.200405	-0.0058211	0.120809	0.00341314	0.957877	-0.000231956	0.44425	0.00280971	0.862157	0.00100666	0.775909	0.00326386	0.936267	0.00424119	0.917855	-0.000897551	0.338743	-0.00202466	0.167969	-0.00363197	0.00132554	0.000187831	0.568339	0.00421624	0.861995	0.00098722	0.765512
Mm.100666	1200013B22Rik	molecular function|ATP binding|IEA|GO:0005524|MGI|na//molecular function|kinase activity|IEA|GO:0016301|MGI|na//molecular function|protein serine/threonine kinase activity|IEA|GO:0004674|MGI|na//molecular function|transferase activity|IEA|GO:0016740|MGI|na	-1.22781e-05	0.497879	-0.00111829	0.268894	-0.00314393	0.232075	-0.000901407	0.413986	0.0049031	0.823117	-0.00664333	0.00016344	0.00368559	0.876738	2.74325e-05	0.505249	0.000596768	0.605538	0.0036625	0.90326	0.00309337	0.85209	0.000571784	0.635529	0.00140794	0.659676	0.00206017	0.776879	0.000553235	0.595974	-0.00435133	0.0811002
Mm.10068	4432406C05Rik		-0.00147349	0.286725	0.00144868	0.760039	0.0012411	0.648213	0.00685687	0.947545	0.00838502	0.9729	-0.00376321	0.0291781	-0.00394845	0.0395644	0.000890122	0.629709	-0.00114249	0.329385	-0.00233601	0.330807	-0.00135397	0.239154	0.000783845	0.678584	0.0011516	0.748773	-0.00305644	0.156626	0.00217279	0.792041	-0.00625458	0.0606777
Mm.100765	Slc22a7	molecular function|ATP binding|IEA|GO:0005524|MGI|na//cellular component|integral to membrane|TAS|GO:0016021|MGI|12466851//cellular component|integral to plasma membrane|TAS|GO:0005887|MGI|10751225//biological process|ion transport|ISS|GO:0006811|MGI|12466851//molecular function|ion transporter activity|ISS|GO:0015075|MGI|12466851//cellular component|membrane|ISS|GO:0016020|MGI|12466851//biologic…	-0.00198554	0.188889	-0.00224402	0.254087	0.00173755	0.669176	0.000318448	0.550084	-0.00384453	0.278099	0.000622178	0.614412	-0.000306459	0.454301	0.00311991	0.907934	-0.000180382	0.473424	0.00252029	0.775367	-0.00136539	0.394376	-0.00166195	0.188378	0.00218087	0.834163	-0.00421371	0.101796	0.000797702	0.627109	-0.00165407	0.27534
Mm.10091	Ada	molecular function|cAMP-dependent protein kinase inhibitor activity|IEA|GO:0004862|MGI|na//biological process|negative regulation of protein kinase activity|IEA|GO:0006469|MGI|na//molecular function|protein kinase inhibitor activity|IEA|GO:0004860|MGI|na	0.00130976	0.719532	0.00442992	0.954569	-0.000961542	0.356413	-0.00262823	0.167468	0.00100835	0.744173	0.00398912	0.943259	-0.000112717	0.468283	-0.000163508	0.472606	-0.000978313	0.336561	0.00399546	0.86975	-0.000111711	0.467525	-0.00113838	0.156924	-0.00407305	0.0423586	-0.000216252	0.465244	0.00254623	0.89165	0.00704404	0.986453
Mm.100940	Comt	molecular function|O-methyltransferase activity|IEA|GO:0008171|MGI|na//molecular function|S-adenosylmethionine-dependent methyltransferase activity|IEA|GO:0008757|MGI|na//molecular function|catechol O-methyltransferase activity|IEA|GO:0016206|MGI|na//biological process|catecholamine metabolism|IEA|GO:0006584|MGI|na//biological process|dopamine catabolism|IDA|GO:0042420|MGI|9520487//cellular compo…	-0.00666109	0.0351842	0.00308027	0.811612	0.00320271	0.796588	0.00256693	0.740256	-0.00540397	0.183464	-0.0084557	0.00809699	0.00185772	0.766444	-0.00286067	0.0752762	-0.00863358	0.0265305	-0.00233587	0.330349	-0.00190869	0.265998	0.00224536	0.798461	0.00373834	0.932549	-0.00389424	0.0827669	0.00448552	0.973047	0.00440433	0.925266
Mm.10098	BC010250	cellular component|nucleus|IEA|GO:0005634|MGI|na	0.00607283	0.951828	-0.00529655	0.0690043	0.000782855	0.605993	0.00268407	0.733501	-0.00211997	0.303741	-0.00239792	0.0868406	0.00263489	0.793417	0.00103307	0.63484	-0.00157914	0.348172	-0.00896905	0.0558686	-0.00124164	0.293633	-0.00294493	0.198233	-0.0040234	0.120002	-0.000923175	0.382881	-0.00667435	0.0960628	0.00164155	0.782533
Mm.101034	Tgif	molecular function|DNA binding|IEA|GO:0003677|MGI|na//cellular component|nucleus|IEA|GO:0005634|MGI|na//biological process|regulation of transcription|IEA|GO:0045449|MGI|na//biological process|regulation of transcription, DNA-dependent|IEA|GO:0006355|MGI|na//biological process|transcription|IEA|GO:0006350|MGI|na//molecular function|transcription factor activity|IEA|GO:0003700|MGI|na//cellular com…	-0.00229874	0.112879	-0.000701346	0.384365	-0.000648593	0.376153	0.00155676	0.758172	-0.00508876	0.0997944	0.000909845	0.638909	0.000275342	0.55437	0.000393342	0.602661	0.00116491	0.66042	0.000178855	0.530016	0.00233616	0.763716	0.000893488	0.730262	0.0011921	0.717058	0.000946176	0.707825	0.0030896	0.855405	0.000620482	0.580289
Mm.10105	Psx1	molecular function|DNA binding|IEA|GO:0003677|MGI|na//cellular component|nucleus|ISS|GO:0005634|MGI|12466851//biological process|regulation of transcription, DNA-dependent|IEA|GO:0006355|MGI|na//molecular function|transcription factor activity|IEA|GO:0003700|MGI|na//cellular component|transcription factor complex|IEA|GO:0005667|MGI|na	-0.00818047	0.00203495	-0.00309169	0.172347	-0.00257575	0.14304	0.00095193	0.579212	0.00239539	0.782256	-0.00304045	0.0469133	0.00396536	0.950384	0.000780173	0.66407	0.001752	0.823171	0.0057973	0.980615	-0.00311572	0.171882	0.00133957	0.845707	-0.000562129	0.397643	-0.0018417	0.28245	0.00110258	0.662237	-0.00582958	0.0178462
Mm.101096	2610008G14Rik		-0.00129711	0.327187	0.00425311	0.871244	0.00302547	0.672781	-0.0018122	0.317927	-0.0103298	0.013744	-0.00323743	0.188384	0.00468611	0.840241	-0.00428474	0.0787986	0.00233133	0.719228	0.00114059	0.603018	0.00228653	0.716065	-0.00136292	0.210956	-0.00189119	0.254506	-0.00415125	0.168901	-0.00596127	0.151888	0.0149968	0.998186
Mm.101141	Rnf121		0.00174263	0.836509	0.00162073	0.873405	0.00018771	0.545697	0.000737429	0.727608	0.00344081	0.846338	0.00190072	0.956255	0.000810361	0.610537	0.0016144	0.899251	6.3876e-05	0.512971	-0.00243502	0.195623	0.00199314	0.8698	-0.00105264	0.0913463	-0.00160893	0.127365	0.000797371	0.670658	-0.00118432	0.293895	0.000683243	0.643666
Mm.10119	Prx	cellular component|cytoplasm|IDA|GO:0005737|MGI|15282162//cellular component|membrane|IEA|GO:0016020|MGI|na//cellular component|nucleus|IDA|GO:0005634|MGI|15282162//cellular component|plasma membrane|IDA|GO:0005886|MGI|11430802//molecular function|protein binding|IPI|GO:0005515|MGI|11430802	0.0033645	0.972721	-0.00106855	0.357486	-0.000135314	0.475341	0.00491776	0.966756	0.00675614	0.934023	-0.00183442	0.112451	0.00586107	0.999059	-0.000402966	0.422306	0.000110561	0.525808	-0.00422332	0.0978735	-0.00194889	0.161417	0.00287958	0.944847	-0.00159355	0.262403	-0.00234822	0.164253	-0.00468877	0.0700021	-0.000682929	0.384407
Mm.10125	Cdv1	biological process|cell differentiation|IEA|GO:0030154|MGI|na//biological process|development|IEA|GO:0007275|MGI|na//biological process|spermatogenesis|IEA|GO:0007283|MGI|na	-0.000251257	0.448061	-0.00275929	0.109041	-0.000495043	0.351637	0.00515369	0.999614	-0.00228802	0.16748	-0.00079571	0.275713	0.00131222	0.803773	0.000475101	0.633015	0.00174923	0.814795	-0.00275675	0.0722424	-0.0011439	0.19259	0.0022706	0.899848	0.000139371	0.550503	-0.00055771	0.378527	0.000457312	0.614441	-0.00273823	0.0322149
Mm.101264	Rnf24	biological process|protein ubiquitination|IEA|GO:0016567|MGI|na//cellular component|ubiquitin ligase complex|IEA|GO:0000151|MGI|na//molecular function|ubiquitin-protein ligase activity|IEA|GO:0004842|MGI|na//molecular function|zinc ion binding|IEA|GO:0008270|MGI|na	0.00335519	0.881615	0.00885132	0.985106	-0.000603574	0.427825	0.000190634	0.536308	-0.00327321	0.169822	0.00131274	0.70375	0.00197199	0.831723	0.00176309	0.775786	0.00119472	0.72222	-0.00070853	0.415369	0.00258407	0.785834	-0.000838316	0.290587	0.000631863	0.624661	0.00249648	0.810737	0.000289682	0.548001	0.0103448	0.996383
Mm.101274	2010008E23Rik		0.00013263	0.52492	0.00521859	0.958719	-0.0024229	0.184863	0.00128462	0.670573	-0.00155598	0.351359	0.00251666	0.87775	0.000214415	0.531178	-0.00319348	0.0199862	0.00152973	0.717399	-0.00299388	0.208613	-0.00282971	0.138471	-0.00043449	0.390507	0.00278965	0.815179	-0.000607776	0.404514	0.00148317	0.680384	-0.0022981	0.223988
Mm.101316	Raf1	molecular function|nucleic acid binding|IEA|GO:0003676|MGI|na//biological process|protein ubiquitination|IEA|GO:0016567|MGI|na//cellular component|ubiquitin ligase complex|IEA|GO:0000151|MGI|na//molecular function|ubiquitin-protein ligase activity|IEA|GO:0004842|MGI|na//molecular function|zinc ion binding|IEA|GO:0008270|MGI|na	-0.00258227	0.221199	0.00252898	0.765513	-0.0018362	0.305156	-0.000443948	0.462109	-0.00267639	0.231743	-0.000635972	0.395397	0.00688477	0.991197	0.00104155	0.713872	-0.000316092	0.452841	1.87174e-05	0.500926	0.0040187	0.90517	0.00143468	0.712012	0.00132752	0.644219	0.0124512	0.979843	0.00158267	0.75579	-0.00105672	0.395508
Mm.101368	Acp6	molecular function|acid phosphatase activity|ISS|GO:0003993|MGI|12466851//biological process|biological process unknown|ND|GO:0000004|MGI|na//cellular component|extracellular space|TAS|GO:0005615|MGI|12466851	0.00539928	0.737886	-0.00452382	0.221992	0.00089011	0.603424	0.0038877	0.802307	7.86855e-05	0.507868	-0.00384247	0.156172	-0.00892984	0.00242227	-0.00191924	0.262703	0.00057529	0.586766	-0.00418324	0.157538	0.00505735	0.723045	-0.000964894	0.372153	0.00596555	0.983259	-0.00374275	0.123481	-0.000492191	0.397676	-0.00841892	0.0118356
Mm.10137	Stard5	biological process|chemotaxis|IEA|GO:0006935|MGI|na//molecular function|cytokine activity|IDA|GO:0005125|MGI|9637508//biological process|immune cell chemotaxis|IDA|GO:0030595|MGI|9637508//biological process|induction of positive chemotaxis|IDA|GO:0050930|MGI|9637508//cellular component|intracellular|IDA|GO:0005622|MGI|9598300//molecular function|protein binding|IPI|GO:0005515|MGI|9637508//biologi…	-0.00574559	0.0230321	-0.00466265	0.0615494	0.00113094	0.684078	-0.00857125	0.0967637	-0.000265663	0.469902	-0.0011352	0.351724	0.00400672	0.755813	0.000795068	0.615027	0.00250866	0.814367	0.00605631	0.899094	0.00588869	0.961685	-0.00376453	0.170607	-0.00563531	0.035688	0.00392113	0.918732	0.0018993	0.646164	-0.00602786	0.00930606
Mm.10141	Atrx	molecular function|ATP binding|IEA|GO:0005524|MGI|na//molecular function|DNA binding|IEA|GO:0003677|MGI|na//biological process|DNA repair|IEA|GO:0006281|MGI|na//molecular function|chromatin binding|IDA|GO:0003682|MGI|15522233//biological process|forebrain development|IMP|GO:0030900|MGI|15668733//molecular function|helicase activity|IEA|GO:0004386|MGI|na//cellular component|heterochromatin|IDA|GO:…	-0.00135902	0.26707	-0.00128855	0.131353	-0.00207089	0.20479	-0.000789444	0.25357	-0.00085978	0.345801	-0.0027669	0.0355296	0.00144589	0.921162	-0.00138638	0.0286823	-0.000392849	0.412837	0.000860582	0.675491	0.00262834	0.986482	-0.000126612	0.42401	-0.00130578	0.041211	0.0019583	0.920507	-0.000994518	0.153691	-0.00467702	0.000393931
Mm.101449	B930095G15Rik		-0.00265341	0.141195	0.000926848	0.641718	-0.00527628	0.191243	0.00120329	0.632607	0.00360386	0.812345	0.000456922	0.578095	0.00456594	0.931252	-0.00282123	0.0667002	0.000693874	0.58031	0.00434656	0.839918	0.00239876	0.830104	-0.00452161	0.0363927	-0.00130517	0.282282	0.00300863	0.834182	0.0042798	0.831587	-0.00179039	0.281537
Mm.101504	C530008M17Rik		0.00067741	0.633319	0.00139722	0.732751	-0.00327896	0.111693	0.00324892	0.70707	-0.00526242	0.112133	-0.000333476	0.407175	-0.0065392	0.0874439	-0.000119808	0.481741	-0.00456227	0.131153	-0.00564325	0.0789341	0.00127133	0.643187	-0.00132512	0.293449	-0.000102795	0.481645	0.000411852	0.56693	-0.00985807	0.0329471	-0.000299286	0.458276
Mm.10152	Rnaseh1	biological process|RNA catabolism|IEA|GO:0006401|MGI|na//molecular function|endonuclease activity|IEA|GO:0004519|MGI|na//cellular component|extracellular space|TAS|GO:0005615|MGI|12466851//molecular function|hydrolase activity|IEA|GO:0016787|MGI|na//molecular function|magnesium ion binding|IEA|GO:0000287|MGI|na//cellular component|mitochondrion|IDA|GO:0005739|MGI|14651853//molecular function|nucl…	-0.00252247	0.0826067	0.00241519	0.948499	-0.00158557	0.192013	-0.00103735	0.296101	0.00188206	0.774211	-0.000669514	0.345635	0.000823923	0.638538	0.000889527	0.748527	0.00196564	0.761314	-0.00233606	0.172448	0.00307515	0.986818	-3.95534e-05	0.487041	-0.0028245	0.125713	0.00155837	0.821801	-0.00964218	0.0619806	0.0011981	0.720006
Mm.101525	1700010H15Rik		-0.001468	0.25603	0.00454166	0.918515	-0.00204697	0.224425	-0.00140931	0.291004	0.000290216	0.526028	0.00514154	0.996781	-0.00274837	0.0511434	-0.00518386	0.118908	0.00026777	0.536679	0.00284408	0.87867	0.000168312	0.534388	-9.28494e-05	0.47695	-0.00411556	0.057657	0.00221558	0.727959	0.0111947	0.930002	0.00893922	0.975803
Mm.10153	Twsg1	biological process|BMP signaling pathway|IGI|GO:0030509|MGI|14681194//biological process|cell differentiation|IMP|GO:0030154|MGI|14681194//biological process|embryonic morphogenesis|IMP|GO:0009795|MGI|15013800//cellular component|extracellular region|NAS|GO:0005576|MGI|12665593//biological process|eye morphogenesis (sensu Mammalia)|IGI|GO:0001747|MGI|14681194//biological process|forebrain develop…	-0.00717027	0.00490087	-0.00734826	0.00342804	-0.00416902	0.118148	0.0014218	0.721323	0.0048555	0.945429	-0.00358736	0.0900777	0.00187079	0.82413	-0.000192869	0.455648	0.000419994	0.585686	0.00475365	0.814957	-0.00718846	0.00552545	-0.00183157	0.24445	-0.00148446	0.275987	-0.00208018	0.216635	0.000436425	0.59221	-0.00353311	0.0439627
Mm.10154	Tesk1	molecular function|ATP binding|IEA|GO:0005524|MGI|na//molecular function|kinase activity|IEA|GO:0016301|MGI|na//molecular function|magnesium ion binding|IEA|GO:0000287|MGI|na//molecular function|manganese ion binding|IEA|GO:0030145|MGI|na//biological process|protein amino acid phosphorylation|IEA|GO:0006468|MGI|na//molecular function|protein kinase activity|IEA|GO:0004672|MGI|na//molecular functi…	0.00441928	0.818672	-0.00169366	0.374388	0.00297934	0.89639	-0.00236212	0.160682	-0.000829518	0.414364	-0.00157388	0.304594	-0.00227115	0.162214	0.00108416	0.761977	-0.000116534	0.478452	-0.00566246	0.0887569	-0.00263433	0.171662	0.00239584	0.798848	0.000344599	0.545236	0.000929287	0.651865	0.0047267	0.864865	0.00597483	0.930425
Mm.101578	Endogl1	molecular function|endonuclease activity|IEA|GO:0004519|MGI|na	9.30096e-05	0.511994	-0.0140294	0.0144466	-0.00971833	0.152956	-0.000499532	0.428834	-0.0103403	0.0976638	0.00483709	0.840137	0.0100137	0.955558	0.00121887	0.681487	-0.00168123	0.391632	-0.0140186	0.120026	-0.0183182	0.00628854	0.00235244	0.787444	0.00974494	0.912091	0.00661313	0.810093	-0.00018113	0.482141	0.00133036	0.588529
Mm.101586	0610011N22Rik		-0.00508487	0.16891	-0.00684889	0.101643	0.000953758	0.677164	0.00152926	0.670566	0.00154888	0.636745	-0.000288446	0.461305	-0.00342942	0.0383278	-0.000691846	0.329701	-0.000721598	0.37259	-0.00136089	0.320684	0.000981581	0.637287	0.00119695	0.801048	0.00498447	0.957753	-0.00521818	0.0370728	-0.00242066	0.189455	0.00222435	0.90012
Mm.101591	Daf1	biological process|complement activation, classical pathway|IEA|GO:0006958|MGI|na//cellular component|extracellular space|TAS|GO:0005615|MGI|12466851//biological process|immune response|IEA|GO:0006955|MGI|na//cellular component|integral to membrane|TAS|GO:0016021|MGI|12466851//cellular component|membrane|IEA|GO:0016020|MGI|na	-0.00145925	0.390329	0.00451018	0.90556	0.0110393	0.854917	-0.00397815	0.113448	0.0101584	0.892326	0.00158519	0.609876	0.0052389	0.902615	-4.09376e-05	0.492958	-0.00283617	0.176345	-0.00704512	0.0834974	0.00428619	0.783297	-0.000582913	0.361376	-0.000606643	0.409757	-0.00309105	0.176141	-0.00041609	0.453513	0.00670521	0.970644
Mm.10160	Cggbp1	biological process|biological process unknown|ND|GO:0000004|MGI|na//molecular function|double-stranded DNA binding|ISS|GO:0003690|MGI|na//cellular component|nucleus|ISS|GO:0005634|MGI|na	-0.00161506	0.304208	0.00141356	0.714815	-0.00130572	0.393235	0.00159284	0.782051	-0.00372673	0.200581	-0.000464238	0.420967	0.0026441	0.840074	-0.000623887	0.306356	0.00183972	0.766111	-0.00180501	0.330952	0.00035246	0.570081	-0.000999008	0.222639	-0.00533381	0.00753465	0.0024244	0.837668	0.00245545	0.755005	0.00364888	0.898393
Mm.101633	Kif7	molecular function|ATP binding|IEA|GO:0005524|MGI|na//cellular component|kinesin complex|IEA|GO:0005871|MGI|na//molecular function|microtubule motor activity|IEA|GO:0003777|MGI|na//biological process|microtubule-based process|IEA|GO:0007017|MGI|na//molecular function|motor activity|IEA|GO:0003774|MGI|na	0.00804149	0.991164	0.00181967	0.676325	-0.00628287	0.120799	0.0044667	0.913307	0.0104448	0.95896	-0.00557579	0.0294403	0.00408311	0.840651	-0.000190725	0.48205	0.00412207	0.884339	-0.00625473	0.103184	-0.00426352	0.149793	0.00187202	0.816046	-0.00103544	0.420785	0.000452795	0.569198	-0.00157749	0.353354	-0.0067837	0.059724
Mm.101656	1810015A11Rik		-0.00637209	0.0665585	0.000785702	0.59867	-0.0056689	0.0598985	-0.00472019	0.121428	0.000353017	0.516422	-0.000496893	0.420919	0.00153342	0.745622	-0.00408435	0.00827885	0.00271264	0.726597	-0.00356187	0.186085	0.00135602	0.666351	0.000506022	0.564285	0.00111785	0.61853	0.0034264	0.843874	0.00123335	0.690848	-0.00333697	0.135554
Mm.10174	Thap7	molecular function|DNA binding|IEA|GO:0003677|MGI|na//cellular component|chromosome|IEA|GO:0005694|MGI|na//molecular function|nucleic acid binding|IEA|GO:0003676|MGI|na//biological process|regulation of transcription, DNA-dependent|IEA|GO:0006355|MGI|na//biological process|transcription|IEA|GO:0006350|MGI|na	-0.000197685	0.472852	-0.00416205	0.177052	-0.00398401	0.121698	-0.00293304	0.184233	-0.00201622	0.386673	-0.00162983	0.205997	0.0033323	0.920754	-0.00143946	0.260777	0.000338455	0.535924	0.000703278	0.57083	0.0054119	0.984644	-0.000243072	0.467508	-0.000482991	0.443341	-0.00125219	0.287169	0.00389131	0.879202	-0.000935403	0.378268
Mm.101743	LOC381325		-0.00351774	0.0882433	-0.0016098	0.358803	0.00592976	0.835214	-0.0122081	0.168701	0.01005	0.998357	-0.00314488	0.256012	0.0117183	0.859312	0.0028138	0.709097	0.00458525	0.787723	0.00308255	0.632412	8.85966e-05	0.50987	-0.00652682	0.166731	-0.00749005	0.0585324	0.00158555	0.770685	0.00220966	0.664648	-0.000643832	0.454678
Mm.101811	B230373P09Rik		-0.00662714	0.00109909	0.00237566	0.836086	-0.00754491	0.0190824	-3.09868e-05	0.49775	-0.00182156	0.311522	0.00128764	0.648342	-0.00128336	0.320971	0.0014484	0.757724	-0.00117533	0.361545	0.00831481	0.91814	0.00142853	0.724567	-0.00157435	0.285228	0.00142284	0.750221	0.00379008	0.868601	0.00439631	0.901972	0.00247966	0.799154
Mm.10182	Gtf2h4	biological process|DNA repair|IEA|GO:0006281|MGI|na//cellular component|nucleus|IEA|GO:0005634|MGI|na//biological process|regulation of transcription, DNA-dependent|IEA|GO:0006355|MGI|na//biological process|response to DNA damage stimulus|IEA|GO:0006974|MGI|na//biological process|transcription|IEA|GO:0006350|MGI|na//molecular function|transcription factor activity|IEA|GO:0003700|MGI|na//cellular …	-0.00304808	0.254054	-0.00629526	0.105257	-0.00166018	0.381407	0.005225	0.883865	0.00835118	0.943667	-0.00260198	0.310724	0.00268999	0.610961	0.00209497	0.715235	0.00496041	0.984226	-0.0052622	0.0756839	0.00347887	0.8739	-0.000986666	0.388399	-0.000479663	0.456373	0.00286253	0.657669	-0.00252965	0.266493	-0.01048	0.00171875
Mm.101836	9630033F20Rik	molecular function|catalytic activity|ISS|GO:0003824|MGI|12466851//biological process|metabolism|ISS|GO:0008152|MGI|12466851	-0.000798939	0.381581	0.00452523	0.862229	-0.00437515	0.0589828	0.00258368	0.929649	-0.019147	1.84422e-06	-1.97424e-05	0.495972	-0.00269764	0.0297417	0.000308549	0.580485	-0.000415333	0.412579	0.00396648	0.822545	-0.000365043	0.423735	0.00119064	0.766093	-0.00148604	0.150865	0.00364304	0.870645	-0.0013694	0.174555	0.00356804	0.929135
Mm.101876	Abcg4	molecular function|ATP binding|IEA|GO:0005524|MGI|na//cellular component|integral to membrane|TAS|GO:0016021|MGI|12466851//cellular component|membrane|ISS|GO:0016020|MGI|12466851//molecular function|nucleotide binding|ISS|GO:0000166|MGI|12466851//biological process|transport|ISS|GO:0006810|MGI|12466851	0.000567601	0.571753	0.00408656	0.921117	-0.00695373	0.116545	-0.00126418	0.324569	0.00279345	0.76042	0.000512879	0.609263	0.00502654	0.972832	-0.00145036	0.236315	7.37218e-05	0.512715	-0.00145016	0.23872	0.000335126	0.55675	0.000239131	0.545429	-0.000897393	0.29222	0.00282441	0.841211	-0.00136284	0.316606	0.00143153	0.67268
Mm.101885	Neud4	molecular function|DNA binding|IEA|GO:0003677|MGI|na//molecular function|nucleic acid binding|IEA|GO:0003676|MGI|na//cellular component|nucleus|IEA|GO:0005634|MGI|na//biological process|protein ubiquitination|IEA|GO:0016567|MGI|na//biological process|regulation of transcription, DNA-dependent|IEA|GO:0006355|MGI|na//biological process|transcription|IEA|GO:0006350|MGI|na//cellular component|ubiquit…	-0.00212388	0.271338	-0.000722962	0.410664	0.00213937	0.715144	-8.95777e-05	0.490828	-0.00599639	0.096187	-0.00265947	0.21459	-0.00243964	0.302884	-0.00099897	0.326535	0.00264678	0.727356	-0.0103176	0.0156204	0.00205435	0.808744	0.00224813	0.817334	-0.00238027	0.235767	-0.00219179	0.286908	-0.00909709	0.112228	-0.0040058	0.111775
Mm.101958	6430548M08Rik		-0.00477352	0.0108704	0.00440106	0.903713	-0.00356175	0.124311	0.00244738	0.812308	0.00436342	0.877315	0.000795741	0.599644	0.00338509	0.918703	3.88799e-05	0.506058	-0.000671142	0.403562	0.0140185	0.990803	0.00188476	0.804541	-0.00209692	0.202	-0.000647676	0.434384	0.00171973	0.724626	0.00118572	0.629083	-0.00156394	0.3239
Mm.102	Rfx2	molecular function|DNA binding|IEA|GO:0003677|MGI|na//cellular component|nucleus|IEA|GO:0005634|MGI|na//biological process|regulation of transcription|IEA|GO:0045449|MGI|na//biological process|regulation of transcription, DNA-dependent|IEA|GO:0006355|MGI|na//biological process|transcription|IEA|GO:0006350|MGI|na//molecular function|transcription regulator activity|IEA|GO:0030528|MGI|na	-0.00556423	0.001464	0.00374768	0.875886	-0.00488037	0.0549814	0.00164042	0.663188	0.00406416	0.841058	0.000240594	0.538529	-0.000909593	0.343982	0.000486829	0.588012	-0.00291014	0.175161	0.00928578	0.985955	0.00256662	0.889925	-0.00190898	0.203488	-0.0011478	0.241983	-0.00269577	0.224094	-0.00977347	0.103909	0.00192975	0.74343
Mm.102025	A330102K23Rik	biological process|apoptosis|IEA|GO:0006915|MGI|na//cellular component|nucleus|IEA|GO:0005634|MGI|na	-0.00228185	0.210607	-0.00139662	0.264973	-0.000953192	0.405039	-0.00587807	0.196964	0.00178393	0.585519	0.00270873	0.735108	0.005469	0.88563	-0.00107614	0.304165	0.00266977	0.842297	0.006022	0.912605	-0.000918426	0.396939	-0.00381628	0.227153	-0.00275529	0.311572	-0.000346108	0.467093	0.00562998	0.880522	0.00499522	0.956061
Mm.10211	Entpd5	cellular component|endoplasmic reticulum|IEA|GO:0005783|MGI|na//cellular component|extracellular space|TAS|GO:0005615|MGI|12466851//molecular function|hydrolase activity|IEA|GO:0016787|MGI|na//cellular component|integral to membrane|IEA|GO:0016021|MGI|na//molecular function|magnesium ion binding|IEA|GO:0000287|MGI|na//molecular function|nucleoside-diphosphatase activity|IEA|GO:0017110|MGI|na//cel…	0.00202022	0.796755	-5.89064e-05	0.493828	0.0124865	0.999337	0.00666848	0.913222	-0.0041479	0.0977968	0.000587475	0.562573	-0.00638232	0.0362741	0.0013779	0.692216	3.42141e-05	0.505793	-0.00668641	0.113243	-0.000222245	0.473226	-0.000183601	0.480804	0.00676456	0.999713	-0.00330957	0.128564	0.00061107	0.572446	-0.0082983	0.000670656
Mm.102136	Tshz1	molecular function|DNA binding|IEA|GO:0003677|MGI|na//cellular component|nucleus|IEA|GO:0005634|MGI|na//biological process|regulation of transcription, DNA-dependent|ISS|GO:0006355|MGI|12466851//molecular function|transcription factor activity|ISS|GO:0003700|MGI|12466851	-0.00177111	0.109019	0.00461509	0.989789	0.000412052	0.548573	-0.00203096	0.198658	0.0019545	0.775623	-0.000469962	0.392955	0.000583679	0.59343	-0.000258398	0.428654	0.000245992	0.560708	0.00358069	0.790801	-0.000509048	0.39529	-0.00347072	0.124503	-0.000394601	0.393352	0.00205989	0.833403	0.00229155	0.826435	-0.00177403	0.167694
Mm.10214	Tuft1	biological process|ossification|IEA|GO:0001503|MGI|na	0.000524056	0.614223	-0.00175868	0.209002	-0.00205962	0.324102	-0.00178671	0.34934	0.0035842	0.916042	-0.000565618	0.382561	0.00438431	0.91803	-0.000150499	0.47102	-1.038e-05	0.49839	0.00787017	0.986471	-0.00091839	0.371433	-0.000227227	0.450591	-0.00609758	0.0464247	-0.000259418	0.451589	0.00354399	0.822455	-0.00194992	0.221202
Mm.102168	4933415L06Rik		-0.00149489	0.258682	0.000224318	0.548346	-0.00173671	0.21939	0.00408339	0.947874	-0.000134722	0.468824	-0.00102352	0.277864	-0.00282924	0.0574658	0.000826886	0.710696	-0.00189523	0.218538	-0.00125245	0.349012	0.00106932	0.708352	-0.0002112	0.467042	0.000457603	0.634301	-0.000352146	0.423704	0.00421709	0.913356	-0.00140758	0.249338
Mm.1022	Cdc42	molecular function|GTP binding|IEA|GO:0005525|MGI|na//molecular function|GTPase activity|IDA|GO:0003924|MGI|10490598,10699171,12466851,12637522,15249579//molecular function|GTPase activity|ISS|GO:0003924|MGI|10490598,10699171,12466851,12637522,15249579//molecular function|GTPase activity|TAS|GO:0003924|MGI|10490598,10699171,12466851,12637522,15249579//biological process|Rho protein signal transdu…	-0.00366447	0.0429154	0.00142212	0.791318	-0.00277742	0.0467168	-0.00410892	0.0795104	0.00180961	0.807433	-0.00183997	0.153592	-0.000747993	0.311658	-0.00184738	0.0809762	-0.00127267	0.231211	0.00248267	0.801183	0.000143301	0.540527	-0.000821068	0.320646	-0.000892559	0.147564	0.00361051	0.962239	0.00354365	0.869633	-0.00380198	0.0215048
Mm.102205	Pex12	cellular component|integral to membrane|ISS|GO:0016021|MGI|12466851//cellular component|peroxisome|ISS|GO:0005777|MGI|12466851	0.00452868	0.903666	-0.000866145	0.425793	0.00450474	0.908079	-0.000137815	0.483696	-0.00312961	0.0753018	0.0020757	0.684213	0.00207026	0.644477	0.00371772	0.85935	0.00204677	0.670497	-0.00833976	0.0414494	0.00239945	0.696487	0.00210603	0.883571	0.000900985	0.645479	0.00095772	0.624839	0.00068171	0.563924	0.00271871	0.704741
Mm.102253	Zfp207	molecular function|nucleic acid binding|IEA|GO:0003676|MGI|na//cellular component|nucleus|IDA|GO:0005634|MGI|10716735//biological process|regulation of transcription, DNA-dependent|ISS|GO:0006355|MGI|12466851//molecular function|transcription factor activity|ISS|GO:0003700|MGI|12466851//molecular function|zinc ion binding|ISS|GO:0008270|MGI|12466851	-0.00795776	0.198592	0.0011533	0.591115	-0.00456553	0.274484	-0.00266715	0.294555	-0.0138362	0.0356221	0.000537074	0.555649	0.00282487	0.702706	-0.00161978	0.247345	0.000802113	0.561506	-0.017367	0.0342456	-0.00182979	0.377108	0.00180921	0.72671	0.001778	0.750031	0.00126134	0.587579	-0.00198714	0.203257	-0.00270588	0.296335
Mm.102278	Scamp5	cellular component|integral to membrane|TAS|GO:0016021|MGI|12466851//biological process|protein transport|IEA|GO:0015031|MGI|na//cellular component|synaptic vesicle|ISS|GO:0008021|MGI|11050114//biological process|transport|IEA|GO:0006810|MGI|na	0.00922658	0.985487	-0.00451929	0.223686	0.00410932	0.886008	0.0032401	0.823614	-0.0023882	0.204989	0.00317497	0.745937	0.00394051	0.734681	0.00341575	0.838622	0.00334586	0.730374	-0.0088407	0.0603879	0.00037293	0.534678	0.00284298	0.859404	-0.00178975	0.219294	-0.000240771	0.471728	-0.00564148	0.139156	-0.00203221	0.345412
Mm.102286	Gabra3	molecular function|GABA-A receptor activity|IEA|GO:0004890|MGI|na//biological process|chloride transport|IEA|GO:0006821|MGI|na//molecular function|extracellular ligand-gated ion channel activity|IEA|GO:0005230|MGI|na//cellular component|extracellular space|TAS|GO:0005615|MGI|12466851//biological process|gamma-aminobutyric acid signaling pathway|IEA|GO:0007214|MGI|na//cellular component|integral t…	0.000693433	0.55484	0.00505585	0.845077	0.00339113	0.873808	-0.00543316	0.0454488	0.00215975	0.696065	0.00438703	0.808935	0.00693842	0.905824	0.00138555	0.673331	0.00214619	0.755944	-0.0041713	0.159943	0.00489336	0.956436	0.00237697	0.680797	0.000815679	0.612151	0.00176163	0.819111	0.00231249	0.634531	-0.00473045	0.0851405
Mm.10229	Fusip1	molecular function|RNA binding|IEA|GO:0003723|MGI|na//biological process|mRNA processing|IEA|GO:0006397|MGI|na//biological process|nuclear mRNA splicing, via spliceosome|IEA|GO:0000398|MGI|na//molecular function|nucleic acid binding|ISS|GO:0003676|MGI|12466851//cellular component|nucleus|IEA|GO:0005634|MGI|na	0.000392603	0.535789	-0.00848874	0.0410628	0.000778112	0.581874	0.00474146	0.802786	-0.00796153	0.0374125	-0.00100735	0.412276	-0.0051714	0.0211762	-0.000380831	0.439964	-0.00326526	0.0927373	-0.00865888	0.0916605	0.00173849	0.781161	0.000370362	0.541279	0.00175213	0.750485	-0.00592114	0.123155	-0.00162545	0.255555	-0.00810022	0.00437016
Mm.102305	Tnrc6a	biological process|mRNA processing|IEA|GO:0006397|MGI|na//biological process|nuclear mRNA splicing, via spliceosome|IEA|GO:0000398|MGI|na//molecular function|nucleic acid binding|ISS|GO:0003676|MGI|12466851	0.00102595	0.642404	-0.00138737	0.346315	0.00182076	0.80666	-0.00204292	0.301594	0.00559173	0.995892	-0.00460243	0.0258306	0.00431027	0.910421	0.00168927	0.764515	0.00334221	0.938952	-0.00458622	0.0595143	-0.00515838	0.00612205	0.00128684	0.765355	-0.00099719	0.308326	-0.000523961	0.41085	0.00130669	0.784321	-0.00523036	0.0522536
Mm.102365	Nfkb2	molecular function|DNA binding|ISS|GO:0003677|MGI|12466851//biological process|cellular physiological process|ISS|GO:0050875|MGI|12466851//biological process|lymph gland development|TAS|GO:0007515|MGI|10687308//cellular component|nucleus|ISS|GO:0005634|MGI|12466851//molecular function|protein binding|IEA|GO:0005515|MGI|na//biological process|regulation of transcription, DNA-dependent|ISS|GO:00063…	-0.000751811	0.355334	0.00049	0.56817	-0.00368805	0.0778699	0.00288015	0.825773	-0.00239688	0.273809	0.000762693	0.668474	0.00107742	0.730573	0.00193322	0.898375	0.00160317	0.709875	0.00285145	0.819696	0.00147801	0.683485	-0.000277387	0.443375	0.00304307	0.94061	0.00475676	0.98688	0.000434704	0.58694	0.00184003	0.83803
Mm.102407	Tex2		-0.00252106	0.257864	-0.000283002	0.468293	-0.0017551	0.326213	0.0078238	0.980372	-0.00105218	0.395076	0.00154828	0.686082	0.00441077	0.972844	0.00388443	0.961439	-0.000711585	0.427682	-0.00953905	0.09184	0.00389518	0.823406	-0.000249916	0.457921	0.000696276	0.623104	0.000247359	0.533869	-0.00171696	0.253565	0.00261243	0.830793
Mm.102470	0610012A05Rik	molecular function|DNA binding|IEA|GO:0003677|MGI|na	0.00138128	0.62408	0.000500077	0.539411	0.00277933	0.659833	0.000150632	0.516715	0.00558886	0.719254	-0.0100612	0.0658491	-0.00102352	0.451697	-0.00479304	0.242645	-0.00911453	0.00639504	-0.00298453	0.283097	0.00713512	0.825682	-0.00676631	0.258585	-0.000258864	0.47853	0.00233513	0.604376	-0.00224736	0.264607	0.0074981	0.99146
Mm.102496	Ndfip1	biological process|biological process unknown|ND|GO:0000004|MGI|na//cellular component|integral to membrane|TAS|GO:0016021|MGI|11042109//molecular function|protein binding|IPI|GO:0005515|MGI|11042109	-7.59274e-05	0.475584	0.001864	0.832703	-0.000314231	0.414652	0.000957302	0.714843	0.00134217	0.750432	-0.00121399	0.258336	-0.00340005	0.0131111	-0.00226961	0.0510565	0.00175206	0.856387	0.000449827	0.597577	0.000852799	0.680337	0.00045072	0.667313	0.00454323	0.992722	0.00425445	0.963628	0.0013994	0.870098	-0.00168443	0.218451
Mm.1025	Nfe2l2	molecular function|DNA binding|IDA|GO:0003677|MGI|12220541//cellular component|nucleus|IEA|GO:0005634|MGI|na//biological process|regulation of transcription, DNA-dependent|IDA|GO:0006355|MGI|12220541//biological process|transcription|IEA|GO:0006350|MGI|na//molecular function|transcription factor activity|IDA|GO:0003700|MGI|12220541	-0.00409643	0.0211147	-0.000129427	0.464511	4.11208e-05	0.508347	-0.00477513	0.175961	0.00559977	0.994573	-0.00146024	0.288091	0.00467824	0.976268	-0.00127922	0.197402	-0.000775138	0.277037	0.00493366	0.901013	-0.0012305	0.208473	-0.00192349	0.247721	0.00157353	0.729453	-0.00305178	0.016178	0.000848028	0.640442	-0.000728864	0.350803
Mm.102509	Mm.102509		-0.000986656	0.406255	-0.000145969	0.476093	-0.00226922	0.23691	0.00690649	0.997835	0.00527304	0.967085	-6.11897e-06	0.499325	-0.000183822	0.463836	0.00135275	0.740564	-0.0022604	0.324739	0.00992696	0.990458	0.00234871	0.801323	0.000853383	0.623379	-0.00275151	0.0640984	0.000803609	0.635674	-0.00174832	0.171303	-0.00968005	0.000839401
Mm.102540	Chtf18	molecular function|ATP binding|IEA|GO:0005524|MGI|na//cellular component|nucleus|IEA|GO:0005634|MGI|na	0.00520368	0.789426	-0.0059942	0.1839	0.0136363	0.995003	0.00657615	0.855158	-0.00697448	0.0724157	-0.0037417	0.103755	-0.00113164	0.346421	-0.00316579	0.114905	-0.00275911	0.334648	-0.00826313	0.231238	-0.00208459	0.316145	-0.0018909	0.369426	0.00037489	0.537858	-0.0138746	0.0415383	-0.00326545	0.109644	-0.000903612	0.414422
Mm.102557	5730437C12Rik		0.000438284	0.56505	-0.000814778	0.362023	-0.00274257	0.105231	0.00222713	0.771871	0.0084162	0.947184	-0.00145575	0.238255	0.0044061	0.900568	0.00137112	0.771598	0.00365946	0.937171	-0.00229821	0.216334	0.00426825	0.985424	0.00100753	0.738683	0.00373509	0.973758	0.000310386	0.55011	0.00133735	0.682817	-0.00315059	0.0718116
Mm.102574	Pctk1	molecular function|ATP binding|IEA|GO:0005524|MGI|na//molecular function|kinase activity|IEA|GO:0016301|MGI|na//biological process|protein amino acid phosphorylation|IEA|GO:0006468|MGI|na//molecular function|protein kinase activity|IEA|GO:0004672|MGI|na//molecular function|protein serine/threonine kinase activity|IEA|GO:0004674|MGI|na//molecular function|protein-tyrosine kinase activity|ISS|GO:00…	-0.00401979	0.022891	0.000617566	0.599598	-0.00319954	0.00301141	0.00150574	0.799311	0.00395218	0.991642	-0.00213752	0.112074	-0.00087627	0.375127	-0.000240037	0.428783	0.000736854	0.666862	0.00178084	0.802156	-0.00839207	0.00464626	-0.0018052	0.260513	0.00221156	0.869955	-0.00464742	0.0143279	-0.000809534	0.344435	-0.00441188	0.0279067
Mm.102627	0610009D07Rik	molecular function|RNA binding|IEA|GO:0003723|MGI|na//biological process|mRNA processing|IEA|GO:0006397|MGI|na//biological process|nuclear mRNA splicing, via spliceosome|IEA|GO:0000398|MGI|na//molecular function|nucleic acid binding|IEA|GO:0003676|MGI|na//cellular component|nucleus|IEA|GO:0005634|MGI|na	0.00095519	0.733927	-7.08197e-05	0.481874	0.000236654	0.55128	-0.000394943	0.44465	-0.00121486	0.30467	0.00169134	0.837811	-0.000568299	0.376225	0.00042206	0.619613	0.000329933	0.566312	-0.00290185	0.0800695	0.00636873	0.99424	0.00178876	0.916129	-0.000947735	0.219351	-0.000772849	0.341207	-0.000242839	0.465904	-0.00105272	0.308634
Mm.10265	Nmt1	biological process|N-terminal peptidyl-glycine N-myristoylation|ISS|GO:0018008|MGI|9506952//biological process|N-terminal protein myristoylation|TAS|GO:0006499|MGI|11527981//molecular function|acyltransferase activity|IEA|GO:0008415|MGI|na//cellular component|cytoplasm|TAS|GO:0005737|MGI|9506952//molecular function|glycylpeptide N-tetradecanoyltransferase activity|ISS|GO:0004379|MGI|9506952,11527…	-0.00196766	0.161691	0.00173564	0.663685	0.000691889	0.601435	-0.000161311	0.466629	-0.00105368	0.331444	-0.00138174	0.260754	0.00243415	0.815168	9.17187e-06	0.501502	0.0033609	0.834517	-0.0033976	0.308055	-0.00277763	0.185719	0.000815666	0.583924	4.13763e-05	0.505943	-0.00242096	0.185317	-0.000569368	0.418377	-0.0147781	0.000717547
Mm.102705	2900054C01Rik		-0.000988028	0.306654	-0.00298822	0.146	-0.00973059	0.0587685	0.00275445	0.799519	0.00962286	0.993116	-0.00281423	0.197407	0.00445853	0.712082	0.00107473	0.665639	0.00019194	0.526215	0.00409518	0.765736	0.00228556	0.723097	-0.000304543	0.464168	-0.00108767	0.348759	0.000991752	0.661296	-0.00238129	0.272224	0.00109664	0.658196
Mm.102714	Dock5		0.00188221	0.66235	-0.00448981	0.196133	-0.00277749	0.3037	0.00134067	0.617477	0.00219748	0.68359	0.00115433	0.624856	-0.00169062	0.342703	-0.00172082	0.338428	-0.00145191	0.343478	-0.0125933	0.0937709	0.000395534	0.562044	-0.000939903	0.446669	-0.00584521	0.0838542	-0.0037628	0.216856	-0.000859048	0.403014	0.00291242	0.827989
Mm.102752	C1galt1	biological process|O-glycan processing, core 1|ISS|GO:0016267|MGI|11677243//biological process|angiogenesis|IMP|GO:0001525|MGI|na//cellular component|extracellular space|TAS|GO:0005615|MGI|12466851//molecular function|galactosyltransferase activity|ISS|GO:0008378|MGI|11677243//molecular function|glycoprotein-N-acetylgalactosamine 3-beta-galactosyltransferase activity|IEA|GO:0016263|MGI|na//molecu…	-0.00191498	0.176853	-0.0050292	0.0324865	-0.000180592	0.472425	0.003551	0.940163	0.00410265	0.898185	0.00376533	0.981564	-0.00407052	0.0510795	0.00553255	0.950502	-0.00285236	0.0335616	-0.00648785	0.0468247	-0.00371094	0.0806228	-0.00210419	0.0705509	-0.00175844	0.116412	-0.00417838	0.0921992	-0.00176987	0.265236	0.00180385	0.773034
Mm.102761	2600005C20Rik	cellular component|nucleus|IEA|GO:0005634|MGI|na	0.00583623	0.972082	0.00285847	0.759431	0.00285246	0.829524	0.00584994	0.915916	-0.00442648	0.0238798	0.00320463	0.737927	-0.00444431	0.0601026	0.000728676	0.640867	0.00220875	0.858343	-0.00778965	0.144783	0.00157018	0.758187	0.00306012	0.774953	0.00222495	0.952121	-0.00592377	0.0360803	-0.00168503	0.313395	-0.00516262	0.00348503
Mm.102765	Samd8	cellular component|integral to membrane|TAS|GO:0016021|MGI|12466851//biological process|lipid metabolism|IEA|GO:0006629|MGI|na//biological process|sphingolipid metabolism|IEA|GO:0006665|MGI|na	-0.00261818	0.186827	0.0040562	0.814886	-0.00631993	0.0507218	0.00544377	0.955995	-0.0043229	0.209836	0.00213419	0.822783	0.0027688	0.834342	-0.000901924	0.376336	-0.00223397	0.206696	0.00637031	0.951757	-0.00434627	0.0948309	-0.00107006	0.337242	-0.00167199	0.263989	-0.00848343	0.0338063	0.00264587	0.811314	-0.00168764	0.307271
Mm.102767	C430002N04Rik		-0.000208671	0.46992	0.00224409	0.685418	0.00166779	0.666877	0.00496182	0.792711	-0.001888	0.3049	0.000329024	0.543573	-0.00137977	0.329889	0.00254961	0.78321	-0.00333952	0.127693	-0.00536575	0.225209	0.00161884	0.664807	0.00514712	0.900291	0.00106916	0.672452	-0.0053456	0.109872	0.0002352	0.524422	0.000204681	0.524766
Mm.10281	Klhl5	cellular component|nucleus|IEA|GO:0005634|MGI|na//biological process|spermatogenesis|IEA|GO:0007283|MGI|na	-0.0016501	0.186735	-0.00203505	0.147848	-0.00797867	0.00162739	-0.000950795	0.436836	-0.00223792	0.230796	-0.00315043	0.0487387	0.00421686	0.892282	-0.00914125	0.00614179	0.00245531	0.787701	-0.00667979	0.0547691	0.000970251	0.667002	0.000145762	0.522445	-0.00367613	0.126425	0.00162357	0.68313	-0.00928589	0.0563597	-0.000742849	0.363356
Mm.102816			0.00513426	0.934136	-0.00385343	0.135337	0.00220141	0.769223	0.00462975	0.864565	0.00353334	0.823302	-0.000615374	0.412668	0.000239903	0.545766	-0.00023488	0.443598	0.00187716	0.889872	-0.00466834	0.131902	-0.00976324	0.00588243	0.00150565	0.721118	0.00419318	0.912014	-0.00628258	0.0301013	-0.00382686	0.118029	-0.000652677	0.374778
Mm.102872	D030068L24Rik		-0.00462499	0.0204816	0.00167653	0.780888	0.000651721	0.554579	0.00259445	0.733407	7.8487e-05	0.509198	0.00180017	0.685441	-0.00156584	0.238747	-0.00164759	0.213119	-0.00143748	0.228965	0.0077549	0.925946	-0.0040674	0.0410945	-0.00124781	0.354813	-0.000715604	0.401989	-0.00253088	0.235423	0.00777439	0.93666	0.000563477	0.569088
Mm.102877			0.00333596	0.933356	0.000981692	0.638757	-0.00417559	0.103043	-0.000349315	0.443124	0.00866159	0.995263	-0.0050033	0.00499255	0.00765794	0.997706	0.00151747	0.754152	0.00809672	0.998841	-0.0100284	0.036408	-0.00180018	0.20542	9.28346e-05	0.516428	0.000544755	0.57461	0.00069775	0.631819	-0.00352487	0.244247	0.00716923	0.972475
Mm.102880	Mm.102880		0.00103911	0.718662	0.00171229	0.754893	-0.00128313	0.305357	-0.00528987	0.0560689	0.0095184	0.999772	-0.00410531	0.00732208	0.008471	0.997964	-0.00050525	0.3891	0.00363005	0.907283	0.00340818	0.831617	0.00251568	0.821549	0.000349725	0.568703	-0.000678701	0.381196	0.0029289	0.916288	-0.00347621	0.222838	-0.00228397	0.236523
Mm.102899			0.00550954	0.952655	-0.000962102	0.369047	-0.00105734	0.337068	-0.000528018	0.423263	0.00696177	0.951567	0.002678	0.955656	-0.00175399	0.202581	-0.00124248	0.255124	-0.000356672	0.432756	0.00294618	0.946574	-0.0128024	0.000990417	-0.000631899	0.312717	0.00384705	0.966519	-0.00517636	0.0211326	-0.00189795	0.175867	0.00488033	0.980655
Mm.102903			-0.00423307	0.0172623	-0.00196898	0.273674	-0.000592111	0.371789	0.00206896	0.894563	-0.00101148	0.33483	0.00113755	0.779711	-0.00794244	0.00775466	-0.00118192	0.206388	3.66458e-05	0.507232	0.00124135	0.696675	-0.0197048	0.000256295	-0.00256996	0.0143658	0.00331736	0.945825	-0.00800541	0.0247093	-0.00146388	0.168766	0.00227439	0.738213
Mm.102904	Zfp462		-0.00482248	0.0515833	-0.00348766	0.153729	0.00302096	0.799485	0.000462836	0.556772	0.00462769	0.851646	0.00129815	0.751126	-0.00651714	0.0449427	-0.00196486	0.191408	0.00136538	0.676391	-0.00351174	0.211953	-0.0221524	0.000268255	-0.00353346	0.00225731	0.0031312	0.793585	-0.00971704	0.0141822	-0.000694463	0.359828	0.00657414	0.907261
Mm.102949			0.00259239	0.792009	-0.000242991	0.473206	0.00338378	0.87292	0.00137539	0.699478	0.00282832	0.789044	-2.54523e-06	0.499699	-0.00175943	0.265827	-0.00210756	0.149534	0.000126213	0.52	-0.00218784	0.332046	-0.0010944	0.334998	-0.000371999	0.399714	0.00405191	0.974759	-0.0024124	0.197483	0.00365768	0.858568	-0.00311102	0.238199
Mm.102968			-0.00613138	0.0744864	0.00134181	0.694689	-0.00259178	0.287683	0.000140354	0.521802	-0.00308964	0.37213	-0.0083891	0.000543206	0.00248945	0.801311	0.00280352	0.825325	-0.00409676	0.145101	-0.00884804	0.0876307	-0.00368589	0.157656	0.000703997	0.600276	0.00124251	0.670418	-0.00322249	0.310304	0.00720894	0.920957	-0.00484579	0.123052
Mm.102970	B430219L04Rik		0.0129783	0.965829	-0.00406735	0.289223	-7.76654e-05	0.491301	0.00458995	0.924231	0.00371416	0.712363	-0.00329478	0.317747	-0.00044689	0.429354	0.00176855	0.87587	0.00299652	0.873837	-0.00656003	0.170326	-0.00994019	0.00292574	0.000845526	0.551617	0.00102579	0.564581	-0.003358	0.060911	0.00511923	0.827753	0.00398078	0.874677
Mm.10299	Col5a2	biological process|cell adhesion|IEA|GO:0007155|MGI|na//biological process|cellular physiological process|ISS|GO:0050875|MGI|12466851//cellular component|collagen|IEA|GO:0005581|MGI|na//cellular component|collagen type V|ISS|GO:0005588|MGI|12466851//cellular component|extracellular matrix (sensu Metazoa)|ISS|GO:0005578|MGI|12466851//molecular function|extracellular matrix structural constituent|I…	0.00283015	0.954453	-0.000865651	0.328002	0.000712108	0.671738	0.00294839	0.96428	-0.00157209	0.0795372	0.000780982	0.721194	0.000655351	0.656023	4.16952e-05	0.514386	0.000673981	0.637413	-0.00493145	0.0291922	0.000255789	0.591892	0.000869494	0.918761	0.00190286	0.986521	-0.000326864	0.433798	-0.00206764	0.13551	0.00194436	0.823577
Mm.102994			0.00299749	0.873748	0.000201914	0.539415	0.00252729	0.793754	-0.000734505	0.449746	0.00178796	0.629139	-0.00183214	0.165391	0.00143225	0.707871	0.0015375	0.794102	0.00419328	0.925393	-0.00907498	0.0581981	0.00399764	0.969886	0.000512065	0.576571	0.00146159	0.856623	-0.000527848	0.468577	-0.00359322	0.112378	0.00310306	0.862939
Mm.103022	Mm.103022		-0.00693131	0.0396225	-0.000765097	0.429952	0.00354406	0.749594	-0.0110766	0.138279	0.00916806	0.969712	-0.00865681	0.00371065	0.011099	0.941	0.00118641	0.621957	0.00568956	0.92248	-0.00236456	0.307641	0.00344674	0.893522	3.43707e-05	0.506045	-0.00704382	0.0590706	-0.00394137	0.114675	-0.00190248	0.325881	-0.00780544	0.0763018
Mm.103058	2610016F04Rik	molecular function|chromatin binding|IDA|GO:0003682|MGI|15601824//biological process|heart development|IMP|GO:0007507|MGI|15601824//cellular component|kinetochore|IDA|GO:0000776|MGI|14519686//cellular component|nucleus|IC|GO:0005634|MGI|15601824//biological process|placenta development|IMP|GO:0001890|MGI|15601824	-0.00733005	0.00169087	-0.000700111	0.342751	-0.00402766	0.109088	-0.00375962	0.105756	0.00269022	0.781066	0.000760323	0.61264	0.000754054	0.584536	-0.00128261	0.284935	-0.000670336	0.420499	0.00635869	0.950254	-0.00301484	0.0865298	-0.00117576	0.301922	-0.00125549	0.272712	0.00078089	0.664492	0.00305115	0.785143	-0.000935716	0.37631
Mm.103080	Tex14	molecular function|ATP binding|IEA|GO:0005524|MGI|na//molecular function|kinase activity|IEA|GO:0016301|MGI|na//biological process|protein amino acid phosphorylation|ISS|GO:0006468|MGI|12466851//molecular function|protein kinase activity|ISS|GO:0004672|MGI|12466851//molecular function|protein serine/threonine kinase activity|ISS|GO:0004674|MGI|12466851//molecular function|protein-tyrosine kinase …	-0.00245535	0.18587	0.00227266	0.695067	-0.000232063	0.473297	0.00212159	0.621836	-0.00433595	0.212309	-0.000493539	0.409281	0.00647312	0.98535	-0.00206207	0.189741	-0.00200449	0.22798	0.00186488	0.691411	-0.000291796	0.46256	0.00044027	0.579382	0.0019617	0.790342	-0.000837359	0.375235	0.00141949	0.646111	-0.000507836	0.436806
Mm.103128	Mm.103128		7.67044e-05	0.509257	-0.000604207	0.423714	0.00217268	0.798514	-0.00426427	0.203944	0.00205254	0.838314	-0.00369904	0.0605215	-0.00107784	0.3516	0.00192728	0.78912	0.00545692	0.994986	-0.00579554	0.0525262	0.00164713	0.753065	0.00175312	0.781523	0.00134984	0.78221	-0.00212772	0.266962	-0.000440405	0.453547	-0.00267237	0.126695
Mm.10313	Ankfy1	molecular function|DNA binding|ISS|GO:0003677|MGI|12466851//cellular component|membrane|IEA|GO:0016020|MGI|na//molecular function|nucleic acid binding|IEA|GO:0003676|MGI|na//molecular function|protein binding|ISS|GO:0005515|MGI|12466851//biological process|regulation of transcription, DNA-dependent|ISS|GO:0006355|MGI|12466851//molecular function|transcription factor activity|ISS|GO:0003700|MGI|12…	0.00224558	0.860365	0.00100858	0.628187	-0.00345676	0.146804	0.00207164	0.784444	0.00220907	0.729604	-0.00288904	0.127524	0.00167214	0.781061	0.000212314	0.533224	0.00188634	0.852992	-0.00383678	0.0926504	-0.00575245	0.0186524	0.00043061	0.6106	-0.0010977	0.257362	-0.00500811	0.026957	0.00039925	0.554463	0.00140083	0.822995
Mm.103135			0.00130375	0.696264	0.000861314	0.633892	-0.00111836	0.335395	0.00520337	0.954803	0.00366113	0.724708	0.00209095	0.864463	-0.00176624	0.258637	0.00165632	0.894279	0.00141822	0.764727	0.00160957	0.692055	0.00316614	0.95015	0.000586952	0.613296	-1.55369e-05	0.496288	0.00269522	0.907832	0.00288255	0.865511	0.00401508	0.946855
Mm.10314	Atp5g2	biological process|ATP synthesis coupled proton transport|IEA|GO:0015986|MGI|na//molecular function|hydrogen ion transporter activity|IEA|GO:0015078|MGI|na//biological process|hydrogen transport|ISS|GO:0006818|MGI|12466851//molecular function|hydrogen-exporting ATPase activity, phosphorylative mechanism|ISS|GO:0008553|MGI|12466851//molecular function|hydrogen-transporting ATP synthase activity, r…	-0.0025603	0.215791	0.00256895	0.882397	-0.00115299	0.359082	-0.00485939	0.0766118	0.00479072	0.936526	-0.00792488	1.31254e-05	-0.00299048	0.191144	-0.000873067	0.332417	-0.0011208	0.366058	-0.00279856	0.173154	-0.00215719	0.212923	-0.0026447	0.0951433	0.00225924	0.850364	0.00435387	0.967344	0.00462377	0.86972	-0.00885769	0.000868923
Mm.103154	6430537H07Rik	biological process|glycolysis|ISS|GO:0006096|MGI|12466851//molecular function|lyase activity|IEA|GO:0016829|MGI|na//molecular function|phosphopyruvate hydratase activity|ISS|GO:0004634|MGI|12466851//cellular component|phosphopyruvate hydratase complex|ISS|GO:0000015|MGI|12466851	0.00626895	0.986449	-0.00643798	0.0354581	0.00228213	0.786273	0.002933	0.717587	-0.00449558	0.0883939	0.00105066	0.632906	-0.00240404	0.242493	0.00280609	0.866234	0.000422858	0.585264	-0.00647512	0.104327	0.00321111	0.798679	0.00146482	0.693983	-7.21311e-05	0.483965	0.000166919	0.523162	0.000527553	0.586562	-0.00622498	0.00829439
Mm.103155	Nxf2	molecular function|RNA binding|ISS|GO:0003723|MGI|na//biological process|RNA-nucleus export|ISS|GO:0006405|MGI|na//biological process|mRNA processing|IEA|GO:0006397|MGI|na//biological process|mRNA-nucleus export|IEA|GO:0006406|MGI|na//cellular component|nuclear membrane|ISS|GO:0005635|MGI|na//biological process|transport|IEA|GO:0006810|MGI|na	0.00506205	0.933026	-0.00552991	0.107456	0.00196907	0.702368	0.00872597	0.940676	-0.00353101	0.181007	-0.000861773	0.417569	-0.00237193	0.261884	0.000939601	0.65323	0.00103038	0.654102	-0.00926925	0.0562864	0.00219024	0.752079	0.00281353	0.795717	0.0101508	0.934105	-0.00179644	0.341176	0.00328732	0.843289	-0.00302907	0.211887
Mm.103171	Mm.103171		0.000870107	0.605665	-0.00214019	0.135922	0.00296245	0.884191	0.00223903	0.721162	0.00303256	0.861886	-0.00308183	0.107789	6.48348e-05	0.510282	0.00243856	0.903556	-0.00174761	0.228295	-0.00615692	0.0854184	0.00101074	0.707173	0.00190564	0.850861	0.0001424	0.535078	0.00200933	0.829358	0.00126017	0.687362	0.0149236	0.995724
Mm.103186			0.00320083	0.93299	0.00199257	0.788086	0.00495061	0.987552	-0.00256256	0.154485	-0.000882003	0.376972	0.00288404	0.883419	-0.002681	0.155409	0.00344116	0.984221	-0.000388855	0.438411	-0.0054755	0.0553138	0.00393799	0.920072	-0.000967458	0.332621	-0.0011357	0.297708	0.0024596	0.887602	0.00470979	0.917608	-0.00160199	0.282486
Mm.103187			0.00515661	0.782818	0.00211261	0.659881	0.00780491	0.956521	0.000744249	0.545481	-0.0176234	0.0513621	-0.00422294	0.196154	-0.00127347	0.377845	-0.00023532	0.479384	0.00122714	0.571317	-0.00686293	0.101377	-0.000579586	0.462615	0.00583268	0.843439	-0.000109157	0.493825	0.00556753	0.896913	0.00363573	0.665096	0.00558631	0.747863
Mm.103199	Plagl2	biological process|induction of apoptosis|IDA|GO:0006917|MGI|11832486//molecular function|molecular function unknown|ND|GO:0005554|MGI|na//cellular component|nucleus|IDA|GO:0005634|MGI|11832486//biological process|positive regulation of transcription from RNA polymerase II promoter|IDA|GO:0045944|MGI|11832486	-0.00252206	0.166598	-0.00490094	0.0624902	0.00208829	0.7674	-0.00182008	0.195326	-0.00358927	0.165736	-0.00219991	0.223799	-0.000253414	0.437311	0.000145674	0.550832	-0.00175608	0.0808974	0.00623683	0.98455	-0.00015488	0.473925	-0.00183995	0.0316816	0.000708782	0.680815	0.000982387	0.681715	0.00150447	0.7873	-0.00120758	0.34595
Mm.103202	AA792890	biological process|biological process unknown|ND|GO:0000004|MGI|na//cellular component|cellular component unknown|ND|GO:0008372|MGI|na//molecular function|nucleic acid binding|ISS|GO:0003676|MGI|12466851	-0.00260454	0.241902	0.00337623	0.787328	-0.000392006	0.461374	-0.00220114	0.384966	-0.00385478	0.100468	-0.00204291	0.290408	-0.00169629	0.325712	-0.00109895	0.278736	0.00213578	0.734008	0.00357139	0.765333	-0.000410805	0.464614	-0.000777669	0.417078	-0.00458837	0.0909554	0.00161561	0.707645	0.00662241	0.915899	0.00929966	0.992966
Mm.103205	Bmp2	biological process|BMP signaling pathway|IDA|GO:0030509|MGI|14623234//biological process|bone mineralization|IDA|GO:0030282|MGI|15657444//biological process|cardiac cell differentiation|ISS|GO:0035051|MGI|15110716//biological process|cell differentiation|IEA|GO:0030154|MGI|na//biological process|cell fate commitment|IMP|GO:0045165|MGI|12421925//molecular function|cytokine activity|TAS|GO:0005125|…	0.00841862	0.94487	-0.00399451	0.180329	0.00448952	0.89664	0.00290313	0.728457	-0.00498178	0.0424402	0.00135648	0.602567	0.00193955	0.679417	0.00142297	0.686936	0.00361624	0.897528	-0.0125448	0.0499376	0.000770632	0.597733	0.00451602	0.909187	-0.00145856	0.282979	-0.00214519	0.305135	0.00297184	0.750151	-0.00573299	0.0357116
Mm.103211	D130019J16Rik		0.000419294	0.566036	0.00441198	0.842013	-0.00449605	0.126198	0.000692514	0.606116	-0.00574619	0.139207	0.00291176	0.80571	0.00119171	0.614193	0.00378123	0.971706	0.00192262	0.74903	-0.0109907	0.0211152	0.00282411	0.913081	-0.0036286	0.0443702	-0.00540522	0.0755932	0.00265337	0.726202	0.00299941	0.696	0.00979365	0.991108
Mm.103226			-0.000799453	0.409755	0.000798682	0.573858	-0.00277014	0.213362	0.00781796	0.954497	0.00328464	0.811646	0.00454599	0.974017	-0.000845095	0.377858	-0.00270135	0.0784727	-0.000709727	0.374326	-0.00145741	0.30447	-0.00738155	0.00289579	0.00262416	0.856502	0.0100304	0.882579	-0.00495245	0.0463683	-0.00250279	0.261318	0.000727416	0.548638
Mm.103240	Mm.103240		-0.00274335	0.197307	0.00630625	0.901352	0.00094595	0.591951	-0.00102905	0.372788	0.00167793	0.676771	-0.00925383	0.0027862	-0.00136966	0.324966	0.00166768	0.737019	-0.000975045	0.375521	-0.00235762	0.334966	0.000655966	0.609911	-0.00267403	0.168343	0.0137696	0.982714	0.0011	0.642734	0.00179141	0.659371	-0.0228375	0.000668915
Mm.103246	Mfhas1		-0.00179638	0.337429	0.00325174	0.849967	0.000342914	0.558095	0.000659399	0.628487	-0.0012574	0.360076	0.000142941	0.527737	0.000633549	0.630307	-0.000806279	0.287412	0.00257113	0.904793	-0.000727449	0.468388	-5.84792e-05	0.481652	-0.00209077	0.0738199	0.00263369	0.819138	0.000730537	0.584616	0.00355794	0.911497	-0.00241294	0.0643597
Mm.103252	Mm.103252		0.00121032	0.583067	0.00386835	0.862708	-0.00109004	0.370827	0.00796947	0.973339	-0.00890619	0.0172866	-0.0103956	0.00279318	-0.00255212	0.172222	0.000257657	0.5567	0.00564182	0.98218	-0.00132197	0.336196	-0.00669822	0.1416	-0.000535055	0.373983	0.00498531	0.937138	0.00324563	0.760995	0.00632363	0.847235	-0.00699771	0.0494618
Mm.103258	Mm.103258		0.00416403	0.929215	-0.000951827	0.40218	0.00712686	0.979192	-0.00413556	0.196103	-0.0006876	0.424496	-0.000895112	0.417027	0.0100447	0.967326	-0.000884816	0.400314	0.00681703	0.97	-0.0102123	0.0191068	0.00527716	0.981166	-0.00260924	0.127297	-0.000923538	0.369098	0.00164632	0.737298	0.00128843	0.566818	0.000671398	0.570145
Mm.103259	Taf7l	biological process|biological process unknown|ND|GO:0000004|MGI|na//cellular component|cellular component unknown|ND|GO:0008372|MGI|na//molecular function|molecular function unknown|ND|GO:0005554|MGI|na	0.00265428	0.725365	0.00186434	0.737169	0.00276093	0.804759	-0.00471034	0.209068	-0.00156342	0.400894	-0.00225917	0.260639	0.0115668	0.953092	-0.00159919	0.335613	0.000541141	0.541237	-0.013284	0.00615943	-0.00189637	0.269295	-0.00411063	0.136723	-0.00510841	0.0123294	-0.000769587	0.40239	0.00375314	0.688569	-0.00374262	0.126507
Mm.103262	AU021107	biological process|biological process unknown|ND|GO:0000004|MGI|na//cellular component|cellular component unknown|ND|GO:0008372|MGI|na//molecular function|molecular function unknown|ND|GO:0005554|MGI|na	0.00157556	0.862537	-0.000485823	0.391067	-0.003496	0.0459068	-0.000126244	0.468754	-0.00156067	0.226448	0.00395622	0.999929	-0.00077763	0.31693	0.0024431	0.98647	-0.000789334	0.336232	0.000823934	0.657407	0.00168159	0.943425	0.000567116	0.713124	0.000277391	0.584634	0.000539767	0.655952	-0.0003582	0.360122	0.00415303	0.962249
Mm.103267	Mm.103267		0.00673266	0.980418	-0.000172693	0.475766	0.00613774	0.919209	0.0088949	0.903803	-0.00196006	0.280392	0.000932937	0.588966	-0.00108948	0.273988	-0.0087416	0.0726279	0.00314399	0.754442	-0.00916871	0.0554637	0.00126134	0.681751	0.00208949	0.775474	0.0049224	0.830761	0.00010392	0.509859	-0.00202749	0.18306	0.00538071	0.915242
Mm.103354	Gpr1	molecular function|G-protein coupled receptor activity|IEA|GO:0004930|MGI|na//biological process|G-protein coupled receptor protein signaling pathway|IEA|GO:0007186|MGI|na//cellular component|integral to membrane|IEA|GO:0016021|MGI|na//molecular function|receptor activity|IEA|GO:0004872|MGI|na//molecular function|signal transducer activity|IEA|GO:0004871|MGI|na//biological process|signal transduc…	0.0019529	0.821572	0.00186063	0.794166	-0.00398266	0.125015	0.00346306	0.939426	0.00232842	0.701494	0.00113261	0.764971	0.00421431	0.884867	-0.00162422	0.167869	0.00484326	0.984049	0.00252694	0.710921	0.00316723	0.805875	0.00377905	0.983314	-0.00213282	0.17234	0.00117549	0.690818	0.00037466	0.544296	0.00733207	0.990739
Mm.103382	Ppfibp1	molecular function|DNA binding|IEA|GO:0003677|MGI|na//biological process|DNA integration|IEA|GO:0015074|MGI|na//cellular component|cellular component unknown|ND|GO:0008372|MGI|na//molecular function|integrase activity|IEA|GO:0008907|MGI|na	-0.00092938	0.373593	-0.000409158	0.445949	0.00305101	0.942167	-0.00415882	0.203551	0.00516091	0.956435	-0.00170683	0.141288	-0.00156717	0.203778	-0.000923102	0.286634	0.000559324	0.576147	-0.00151703	0.272601	-0.00888443	0.000172323	0.00217388	0.91059	0.000946942	0.749277	-0.00262202	0.0849507	-0.00135063	0.273563	0.000235942	0.54992
Mm.103427	A730042J05Rik		0.0131329	0.984391	0.0010123	0.599969	0.00252958	0.866049	0.0038699	0.907774	0.00301412	0.825833	-0.00522686	0.112711	-0.0004133	0.427862	0.00136628	0.731483	-0.000526475	0.391388	-0.00219777	0.266224	-0.0100318	0.00484578	0.000415188	0.550026	0.0086006	0.979686	-0.00568715	0.0290434	-0.000311434	0.440228	-0.00766787	0.0243132
Mm.103439	Gprc5b	molecular function|G-protein coupled receptor activity|IEA|GO:0004930|MGI|na//biological process|G-protein coupled receptor protein signaling pathway|IEA|GO:0007186|MGI|na//cellular component|extracellular space|TAS|GO:0005615|MGI|12466851//cellular component|integral to membrane|TAS|GO:0016021|MGI|12466851//cellular component|membrane|ISS|GO:0016020|MGI|12466851//molecular function|metabotropic …	0.00385943	0.92538	0.00916918	0.985871	-0.0117673	8.26367e-05	-0.000354447	0.447308	0.00892793	0.980124	0.000963691	0.700262	0.00674956	0.894276	-0.000836806	0.330645	0.00304461	0.853233	0.00257572	0.723913	-0.00263552	0.190723	0.00756307	0.997252	-0.0018998	0.266328	0.00170553	0.689515	0.0039918	0.815268	0.00499396	0.975552
Mm.103477	Npr2	molecular function|ATP binding|IEA|GO:0005524|MGI|na//biological process|cGMP biosynthesis|IDA|GO:0006182|MGI|14514678//biological process|cyclic nucleotide biosynthesis|IEA|GO:0009190|MGI|na//molecular function|guanylate cyclase activity|IDA|GO:0004383|MGI|14514678//cellular component|integral to membrane|IEA|GO:0016021|MGI|na//biological process|intracellular signaling cascade|IEA|GO:0007242|MG…	0.0029738	0.896872	-0.0039966	0.129528	0.00239254	0.699339	0.00495286	0.82478	-0.0103458	0.0199174	-0.00427478	0.0943138	-0.00750855	0.0163252	-0.00216366	0.213702	-0.00283468	0.219472	-0.00881556	0.0771934	-0.000436279	0.455543	0.0012613	0.614397	0.00098588	0.650636	-4.27786e-05	0.495034	0.00770515	0.893986	-0.00353495	0.131804
Mm.103502	Mm.103502		-0.00294489	0.161061	-0.00217872	0.211034	-0.00587272	0.116972	-0.0039972	0.205597	0.0028507	0.791462	0.00257726	0.827957	-0.000201162	0.487735	0.00099219	0.577257	-0.00152511	0.345983	0.00378143	0.809387	0.00556895	0.85285	-0.00308601	0.14599	-0.0123474	0.0150253	0.00274506	0.838593	0.00150216	0.602287	0.000683783	0.557312
Mm.103522	Pwp2h	molecular function|signal transducer activity|ISS|GO:0004871|MGI|12466851//biological process|signal transduction|ISS|GO:0007165|MGI|12466851	-0.00122867	0.269761	-0.00234639	0.104131	-0.00677329	0.00902418	0.00208378	0.79639	-8.81002e-05	0.48499	0.00104429	0.703645	-0.0016721	0.344076	0.00148725	0.7332	-0.00189754	0.252582	0.00813272	0.950599	0.00255565	0.780772	-0.000714269	0.359739	-1.84579e-05	0.496566	0.00151359	0.805175	0.00343703	0.767756	-0.00343943	0.114277
Mm.103534	Chordc1	molecular function|NOT calcium ion binding|IDA|GO:0005509|MGI|12965203//molecular function|zinc ion binding|IDA|GO:0008270|MGI|12965203	-0.00231237	0.11118	0.00118926	0.743148	-0.00424533	0.0444487	-0.00123309	0.247117	0.00162455	0.777678	-0.00129108	0.264138	0.000278668	0.53997	-0.000376479	0.433077	0.000861718	0.656923	0.0108899	0.967031	0.00197182	0.902115	-0.000927395	0.359173	-0.00100421	0.299884	0.00395923	0.958157	0.00196145	0.706274	-0.00113122	0.257302
Mm.103551	Tollip	biological process|immune response|IEA|GO:0006955|MGI|na//biological process|inflammatory response|IEA|GO:0006954|MGI|na//molecular function|signal transducer activity|IDA|GO:0004871|MGI|10854325	0.000862413	0.603302	0.00155429	0.713738	0.00385815	0.900007	0.00613683	0.988814	-0.00355725	0.132224	-0.00158237	0.220759	-0.000420345	0.438995	-0.00208003	0.167058	-0.00203207	0.253921	-0.00384144	0.0788307	-0.00298542	0.172252	-3.87903e-06	0.49923	-0.000222109	0.452007	0.00529728	0.976027	-0.00512423	0.0465624	0.00185004	0.780015
Mm.103562			-0.00365494	0.0615072	-1.49894e-05	0.498388	-0.00349411	0.0239493	0.00186574	0.740538	0.00145842	0.755095	-0.000472539	0.446128	0.000998198	0.73746	0.000231789	0.577616	0.00286918	0.8798	0.00706414	0.996416	0.00367014	0.946087	-0.00525619	0.0339916	0.001214	0.74372	0.00144878	0.751181	-0.00152079	0.232666	0.00139573	0.742953
Mm.103568	Slc38a1	biological process|L-glutamine transport|IDA|GO:0006868|MGI|11325958//molecular function|L-glutamine transporter activity|IDA|GO:0015186|MGI|11325958//biological process|amino acid transport|ISS|GO:0006865|MGI|12466851//molecular function|amino acid-polyamine transporter activity|ISS|GO:0005279|MGI|12466851//cellular component|axon|IDA|GO:0030424|MGI|11325958//cellular component|integral to membr…	0.000181455	0.547708	-0.00178281	0.255313	0.000794253	0.668212	0.00272483	0.822408	-0.00422425	0.0331626	-0.00270985	0.141617	-0.00108783	0.295379	0.000754015	0.672615	-0.000450996	0.409079	-0.00598428	0.0292275	0.00240854	0.82713	0.00175732	0.84853	0.00145697	0.881221	-0.00178595	0.165068	0.00601668	0.93339	-0.00764382	0.000996804
Mm.103581	Slc23a2	molecular function|L-ascorbate:sodium symporter activity|IMP|GO:0008520|MGI|11214969,11984597//molecular function|L-ascorbate:sodium symporter activity|ISS|GO:0008520|MGI|11214969,11984597//biological process|L-ascorbic acid metabolism|IMP|GO:0019852|MGI|11984597//cellular component|integral to membrane|TAS|GO:0016021|MGI|12466851//biological process|ion transport|IEA|GO:0006811|MGI|na//cellular …	0.00214292	0.857726	-0.00294385	0.115545	-0.000751471	0.340674	-0.00184374	0.267319	0.00739594	0.999302	-0.00283788	0.0636349	0.00311556	0.887542	0.000402839	0.634908	0.00248115	0.939076	0.000736811	0.593233	-0.000350987	0.438932	0.00206118	0.899564	-0.000680534	0.295673	0.00172535	0.843365	0.00115414	0.681331	-0.00263819	0.147232
Mm.103593	Dkk2	biological process|Wnt receptor signaling pathway|IEA|GO:0016055|MGI|na//biological process|development|IEA|GO:0007275|MGI|na//cellular component|extracellular region|ISS|GO:0005576|MGI|10495270//cellular component|extracellular space|TAS|GO:0005615|MGI|12466851//biological process|negative regulation of Wnt receptor signaling pathway|IEA|GO:0030178|MGI|na	0.00167267	0.574661	0.00388841	0.765191	-0.00590489	0.287034	-0.00304516	0.33851	-0.0251151	0.0221069	0.000364639	0.547657	0.00483795	0.665832	0.00131158	0.642409	0.00597509	0.70069	0.00218401	0.625381	-0.00463297	0.189049	0.00118319	0.650639	0.000394251	0.521231	-0.0111919	0.131097	0.00497467	0.799961	0.000328972	0.515632
Mm.103615	Heyl	molecular function|DNA binding|ISS|GO:0003677|MGI|12466851//molecular function|RNA polymerase II transcription factor activity|ISS|GO:0003702|MGI|10588864//biological process|regulation of transcription from RNA polymerase II promoter|ISS|GO:0006357|MGI|10588864//biological process|regulation of transcription, DNA-dependent|ISS|GO:0006355|MGI|12466851//molecular function|transcription factor acti…	0.00265208	0.796741	0.00176716	0.633624	0.00520701	0.954312	0.00216361	0.679361	0.00669995	0.987183	-0.0043309	0.0369709	0.00155417	0.65482	-0.000257678	0.459643	0.00475851	0.964267	0.00198732	0.722516	-0.00121857	0.343175	-0.00196671	0.279927	0.00303795	0.787994	-0.00183255	0.310479	0.000773564	0.658719	-0.0120113	0.0055041
Mm.103648	Slamf1	cellular component|cell surface|IEA|GO:0009986|MGI|na//cellular component|extracellular space|TAS|GO:0005615|MGI|12466851//cellular component|integral to membrane|TAS|GO:0016021|MGI|12466851//biological process|lymphocyte activation|IEA|GO:0046649|MGI|na//molecular function|receptor activity|IEA|GO:0004872|MGI|na	-0.00502834	0.164372	-0.00240304	0.287376	-0.00811081	0.010219	-0.000665678	0.446216	0.000163333	0.508873	0.00114257	0.658898	-0.000521147	0.434957	0.00188055	0.786271	0.00197714	0.677334	-0.00666174	0.0995198	0.00276807	0.737651	-0.000556372	0.400703	-0.00357858	0.215717	0.0124756	0.999882	0.00299789	0.773751	0.00273439	0.808164
Mm.103675	Sacs	molecular function|heat shock protein binding|IEA|GO:0031072|MGI|na//biological process|protein folding|IEA|GO:0006457|MGI|na//molecular function|unfolded protein binding|IEA|GO:0051082|MGI|na	-0.00302434	0.0219554	0.00340534	0.93616	-0.00187427	0.217279	0.000158006	0.512063	-0.000724447	0.369899	-0.000700802	0.30414	0.00048382	0.588251	-8.41365e-05	0.479417	-0.00328839	0.0949305	0.00543174	0.996696	2.35858e-05	0.504444	0.000976134	0.779551	-0.00227867	0.0921756	0.0020416	0.881658	0.00169098	0.845325	0.000922522	0.676309
Mm.103728	Pde3a	molecular function|3',5'-cyclic-nucleotide phosphodiesterase activity|ISS|GO:0004114|MGI|12466851//molecular function|cGMP-inhibited cyclic-nucleotide phosphodiesterase activity|IEA|GO:0004119|MGI|na//molecular function|catalytic activity|ISS|GO:0003824|MGI|12466851//molecular function|hydrolase activity|ISS|GO:0016787|MGI|12466851//cellular component|integral to membrane|TAS|GO:0016021|MGI|12466…	-0.00134297	0.193848	-0.000757993	0.351486	-0.00247511	0.0956875	0.00204713	0.871711	-0.000627514	0.411416	0.00118563	0.758178	0.000687061	0.601146	-0.00080873	0.32405	0.00110195	0.722748	0.00760559	0.991764	-0.00552266	0.027708	-0.00105336	0.21668	0.00392001	0.989626	0.000115146	0.523662	0.00438052	0.935218	-0.00255116	0.131372
Mm.10374	2610002J02Rik		0.00048406	0.547149	-0.00501238	0.162286	0.00146773	0.684778	-0.00347225	0.162627	0.00633657	0.900099	0.00143718	0.684666	0.00548805	0.908308	0.00345845	0.817274	-0.00461404	0.0994856	0.000921332	0.58365	-0.000363656	0.454176	-0.0005997	0.381283	0.00228031	0.689423	-0.000696862	0.38175	0.000618069	0.579984	-0.00858717	0.0144556
Mm.103748	Extl3	cellular component|endoplasmic reticulum|IEA|GO:0005783|MGI|na//cellular component|integral to membrane|TAS|GO:0016021|MGI|12466851//cellular component|membrane|IEA|GO:0016020|MGI|na//molecular function|transferase activity|IEA|GO:0016740|MGI|na//molecular function|transferase activity, transferring glycosyl groups|IEA|GO:0016757|MGI|na	-0.00328062	0.0726231	0.00317711	0.946606	-0.00408184	0.0698416	-0.00455598	0.0707438	0.00179411	0.720565	-0.000739119	0.338311	0.000943232	0.717105	0.00128024	0.777575	0.00274488	0.845619	0.00378327	0.913537	-0.000466062	0.417395	0.000530283	0.655546	-0.000317394	0.420005	0.00205722	0.826336	-0.00383371	0.0642466	7.92735e-05	0.512649
Mm.103778	Chrna5	molecular function|GABA-A receptor activity|ISS|GO:0004890|MGI|12466851//molecular function|extracellular ligand-gated ion channel activity|ISS|GO:0005230|MGI|12466851//cellular component|integral to membrane|TAS|GO:0016021|MGI|12466851//molecular function|ion channel activity|IEA|GO:0005216|MGI|na//biological process|ion transport|ISS|GO:0006811|MGI|12466851//cellular component|membrane|ISS|GO:0…	-0.00645605	0.0443573	-0.000169631	0.487137	-0.00153839	0.384668	-0.0132265	0.122086	0.0106525	0.997468	-0.00621946	0.0378184	0.0144018	0.95231	0.00181827	0.6686	0.00197481	0.675717	-0.00177007	0.379528	0.00242177	0.70586	-0.00459862	0.156522	-0.00376306	0.211733	0.00166662	0.723371	0.00472209	0.858757	-0.00785453	0.0587568
Mm.103812	Rad18	molecular function|DNA binding|IEA|GO:0003677|MGI|na//biological process|DNA repair|IEA|GO:0006281|MGI|na//cellular component|nucleus|IDA|GO:0005634|MGI|11013078//biological process|protein ubiquitination|IEA|GO:0016567|MGI|na//biological process|response to DNA damage stimulus|IEA|GO:0006974|MGI|na//cellular component|ubiquitin ligase complex|IEA|GO:0000151|MGI|na//molecular function|ubiquitin-p…	0.00110695	0.711801	0.00141239	0.593238	-0.000220923	0.474421	0.00202307	0.790371	0.00610863	0.877499	-0.000304769	0.410103	0.00190115	0.588407	-0.000144878	0.457979	0.000502521	0.618339	0.00228645	0.785887	9.29154e-05	0.520116	-7.04803e-05	0.478574	0.0111656	0.999815	0.0062501	0.948904	0.00905126	0.96843	0.00667326	0.987513
Mm.103861	Mm.103861		-0.00222854	0.105678	0.00258571	0.819169	0.0042664	0.803447	-0.00379905	0.0530315	-0.000552259	0.401701	-4.82291e-05	0.492542	-5.52104e-05	0.49389	-0.00260749	0.190453	-0.00150837	0.295598	0.0126845	0.937176	-0.00183389	0.206125	-0.00113024	0.375015	0.00189265	0.693721	-0.00441711	0.0265306	0.000281153	0.522319	-0.00293256	0.117441
Mm.103986	Wdr45l	biological process|biological process unknown|ND|GO:0000004|MGI|na//cellular component|cellular component unknown|ND|GO:0008372|MGI|na//molecular function|molecular function unknown|ND|GO:0005554|MGI|na	-0.000672325	0.314064	-0.000527079	0.391132	-0.00060555	0.387813	-0.000893624	0.336415	0.0016692	0.747617	-0.00184399	0.154324	-0.000628259	0.417653	-0.000907647	0.327218	-0.00175986	0.258107	0.00914866	0.936621	0.000297521	0.552341	-7.84269e-05	0.484908	-0.00181571	0.150425	0.00154261	0.820971	0.00174798	0.656451	0.000127378	0.51991
Mm.10406	Sdhd	biological process|electron transport|IEA|GO:0006118|MGI|na//cellular component|extracellular space|TAS|GO:0005615|MGI|12466851//molecular function|heme binding|IEA|GO:0020037|MGI|na//cellular component|integral to membrane|IEA|GO:0016021|MGI|na//cellular component|mitochondrial membrane|IEA|GO:0005740|MGI|na//cellular component|mitochondrion|IEA|GO:0005739|MGI|na//biological process|transport|IE…	-0.00209233	0.299227	0.000817133	0.565107	-0.00816204	0.0709525	0.00664287	0.968712	0.0112415	0.999849	-0.00287722	0.155667	0.000910656	0.565595	-0.00315968	0.176032	0.00446351	0.933759	0.00499688	0.848294	0.00285565	0.733334	0.00111086	0.670689	0.00138137	0.608729	-0.000518297	0.456808	-0.000127814	0.489456	-0.00373303	0.238419
Mm.10407	Nicn1	biological process|biological process unknown|ND|GO:0000004|MGI|na//molecular function|molecular function unknown|ND|GO:0005554|MGI|na//cellular component|nucleus|IEA|GO:0005634|MGI|na	-0.00046018	0.41163	-0.000731564	0.373415	8.75266e-05	0.520666	0.00427449	0.913666	-0.000461898	0.439702	-0.000362736	0.415298	0.00154762	0.796479	-0.0017488	0.151978	0.000375591	0.556066	2.55026e-05	0.504962	0.00294713	0.866253	0.000489259	0.666278	0.00285158	0.961807	0.00244441	0.818023	-0.00188785	0.183229	0.00390105	0.985536
Mm.104089	Mm.104089		-0.00505346	0.00980644	0.00419201	0.912164	-0.0049084	0.135071	-0.00174808	0.246291	0.00116981	0.655241	-0.000838181	0.385798	0.00475904	0.886444	-0.00259596	0.211469	-0.00427032	0.147538	0.0135001	0.967645	0.00250859	0.754725	-0.00442992	0.0670112	-0.00391093	0.0411166	0.00418035	0.892808	0.00436016	0.844336	-0.00316984	0.138732
Mm.10409	Golga4	cellular component|Golgi apparatus|IDA|GO:0005794|MGI|12162805	0.000262175	0.550378	-0.0032639	0.183592	0.000393572	0.566074	-0.00237738	0.0825127	-0.00344673	0.0864091	0.00282086	0.952339	0.00281579	0.936299	0.00212428	0.897642	-0.0010215	0.320846	-0.00176148	0.269602	-8.54311e-05	0.480965	0.00183037	0.934394	-0.000617184	0.357923	0.00521112	0.998887	-0.00107207	0.327206	0.00166779	0.7976
Mm.10433	Aip	biological process|protein folding|IEA|GO:0006457|MGI|na//molecular function|transcription cofactor activity|IPI|GO:0003712|MGI|9083006//biological process|xenobiotic metabolism|IPI|GO:0006805|MGI|9083006	-0.0038839	0.0688324	0.00114708	0.641493	-0.000910517	0.37365	0.00238176	0.791934	0.00675333	0.978651	-0.00424445	0.0345271	-0.00203994	0.150323	-0.000535686	0.412207	0.00185057	0.750641	-0.00175153	0.23565	-0.0126044	0.000792754	-8.61104e-05	0.48751	0.00172023	0.868718	-0.00444888	0.0772008	0.000723926	0.640439	-0.00710331	0.0161288
Mm.104368	Rpl32	molecular function|RNA binding|ISS|GO:0003723|MGI|12466851//cellular component|cytosolic large ribosomal subunit (sensu Eukaryota)|IDA|GO:0005842|MGI|6993285,12466851//cellular component|cytosolic large ribosomal subunit (sensu Eukaryota)|ISS|GO:0005842|MGI|6993285,12466851//cellular component|intracellular|ISS|GO:0005622|MGI|12466851//biological process|protein biosynthesis|IDA|GO:0006412|MGI|69…	-0.000265482	0.452999	0.000971029	0.603528	-0.00156651	0.320974	0.00389179	0.853026	0.00270331	0.926905	-0.00665723	0.031718	-0.00209275	0.147413	-0.00133659	0.258399	0.00144411	0.773819	-0.00244664	0.318661	0.00238866	0.86443	0.00158702	0.73126	0.00336884	0.935809	0.000829856	0.596642	0.00124198	0.694737	-0.0097515	0.0252589
Mm.104491	Selk	cellular component|integral to membrane|TAS|GO:0016021|MGI|12466851	-0.00209665	0.203054	0.000589062	0.575645	0.0210832	0.965242	0.00372614	0.940373	0.00502417	0.927986	-0.00342728	0.110223	0.000945447	0.595885	-0.00163851	0.218213	0.00895326	0.987456	-0.00252612	0.295052	-0.00334262	0.108188	0.00482949	0.914568	0.00317791	0.821477	0.00860057	0.999765	-0.000157471	0.482904	-0.000761422	0.405361
Mm.104540	Napa	cellular component|Golgi apparatus|IEA|GO:0005794|MGI|na//biological process|apical protein localization|IMP|GO:0045176|MGI|14758363//biological process|brain development|IMP|GO:0007420|MGI|11706940//cellular component|endoplasmic reticulum|IEA|GO:0005783|MGI|na//biological process|intracellular protein transport|IMP|GO:0006886|MGI|14755058//molecular function|intracellular transporter activity|I…	-0.00281559	0.258456	0.00261767	0.691716	0.00363947	0.762638	-0.00481668	0.0611142	-0.00661813	0.0819476	-0.00995876	0.0205481	-0.00357641	0.0672861	-0.00207212	0.275052	0.00270233	0.831132	-5.64412e-05	0.495259	-0.00681162	0.054641	-0.000529198	0.349061	0.00248469	0.882501	-0.00518835	0.0411294	-2.97564e-05	0.494538	0.00265062	0.863768
Mm.104744	Tjp2	cellular component|membrane|IEA|GO:0016020|MGI|na//cellular component|nucleus|IEA|GO:0005634|MGI|na//cellular component|plasma membrane|IDA|GO:0005886|MGI|12060405//molecular function|protein binding|IEA|GO:0005515|MGI|na//cellular component|tight junction|ISS|GO:0005923|MGI|12466851	-0.00143486	0.23759	0.00291861	0.884163	-0.000645704	0.415216	-0.00505249	0.057172	0.00269029	0.869373	0.00187276	0.782168	0.00123197	0.697157	-0.00020945	0.456352	0.000875051	0.620045	0.007837	0.950617	0.00125161	0.639923	-0.000772954	0.406407	-0.000695236	0.360984	0.00133495	0.682492	-0.00269251	0.194598	0.0036867	0.958661
Mm.104789	Gorasp1		0.00220077	0.765051	-0.00498958	0.049818	0.000545399	0.555657	0.00171412	0.684862	-0.00281611	0.132251	-0.0060985	0.00175223	-0.00113668	0.329879	0.000541041	0.571735	-0.00643138	0.0275755	0.00338079	0.933758	0.00280396	0.864171	0.00110656	0.703981	-0.00172667	0.16821	-0.000531524	0.404441	-0.000276311	0.449754	-0.00417919	0.0877807
Mm.104900	Asah2	biological process|cell proliferation|TAS|GO:0008283|MGI|10753931//molecular function|ceramidase activity|IDA|GO:0017040|MGI|10753931//molecular function|hydrolase activity|IEA|GO:0016787|MGI|na//cellular component|integral to membrane|TAS|GO:0016021|MGI|12466851//cellular component|membrane fraction|IDA|GO:0005624|MGI|10753931	-0.000906578	0.379671	-0.00335152	0.190892	0.00396133	0.80197	-0.00256441	0.367137	0.0152491	0.999953	-0.00666632	0.00293977	0.00352976	0.892516	-0.00335214	0.0837818	0.00193499	0.75689	0.00305971	0.753542	-0.0120395	0.00250861	-0.00111402	0.300683	0.00225847	0.715377	-0.00764599	0.0247236	-0.0074137	0.158252	-0.000289533	0.480447
Mm.104919	Bcas2	biological process|biological process unknown|ND|GO:0000004|MGI|na//molecular function|molecular function unknown|ND|GO:0005554|MGI|na//cellular component|nucleus|IEA|GO:0005634|MGI|na//cellular component|spliceosome complex|ISS|GO:0005681|MGI|na	-0.00421775	0.0150303	0.002341	0.844851	-0.00184467	0.367755	-0.00396851	0.161065	0.003296	0.833364	0.000477058	0.582388	0.00091853	0.659409	-0.00195222	0.157248	-0.00514785	0.215895	-0.00585397	0.103336	-0.00746097	0.00931271	-0.00134977	0.287596	0.00721597	0.922883	-6.25073e-05	0.486043	0.00490752	0.910104	-0.00718732	0.0156247
Mm.104932	Btg4	cellular component|cellular component unknown|ND|GO:0008372|MGI|na//molecular function|molecular function unknown|ND|GO:0005554|MGI|na//biological process|negative regulation of mitotic cell cycle|IDA|GO:0045930|MGI|10995567	0.000133212	0.52495	0.000819425	0.650565	-0.00636226	0.00168787	0.00120184	0.840974	0.00492868	0.980082	-0.00272087	0.135684	0.00182789	0.838719	-0.000231419	0.419823	0.000557792	0.627479	0.000113871	0.516793	-0.00194107	0.133148	-0.00119655	0.311156	0.00099332	0.678365	0.00136366	0.794417	-0.000801487	0.351207	0.00174379	0.826749
Mm.104955	Spint1	molecular function|endopeptidase inhibitor activity|IEA|GO:0004866|MGI|na//cellular component|extracellular space|TAS|GO:0005615|MGI|12466851//cellular component|integral to membrane|TAS|GO:0016021|MGI|12466851//molecular function|peptidase activity|IEA|GO:0008233|MGI|na//molecular function|serine-type endopeptidase inhibitor activity|IEA|GO:0004867|MGI|na	0.00343905	0.916308	0.00204643	0.787358	-0.00638206	0.0417494	-0.00205116	0.187119	0.00200464	0.804474	-0.000169423	0.453906	0.00114545	0.64312	7.28695e-05	0.513278	3.2183e-05	0.50455	0.00400019	0.808083	0.00108224	0.699954	-0.000377346	0.400085	-0.00281015	0.0893414	0.00610547	0.970462	0.00193805	0.750613	0.000437855	0.577597
Mm.10504	Pdpk1	molecular function|3-phosphoinositide-dependent protein kinase activity|IDA|GO:0004676|MGI|10075713//molecular function|ATP binding|IEA|GO:0005524|MGI|na//cellular component|cytoplasm|IDA|GO:0005737|MGI|12783890//cellular component|cytoplasmic membrane-bound vesicle|IDA|GO:0016023|MGI|12783890//biological process|hyperosmotic response|IDA|GO:0006972|MGI|12783890//molecular function|kinase activit…	0.00181543	0.863742	0.00167739	0.749089	-0.00430832	0.0334772	-9.86255e-05	0.485349	0.000836102	0.680307	3.53495e-05	0.509855	-0.00202728	0.176395	-0.00123515	0.181672	-0.00369676	0.0735313	0.00340478	0.934388	0.00152807	0.69573	0.00108543	0.76296	0.000833853	0.663909	0.00263251	0.878562	0.000430563	0.6022	-0.00443652	0.0452509
Mm.10508	Ssb	molecular function|RNA binding|IEA|GO:0003723|MGI|na//biological process|RNA processing|IEA|GO:0006396|MGI|na//biological process|RNA-nucleus export|IEA|GO:0006405|MGI|na//cellular component|cytoplasm|IEA|GO:0005737|MGI|na//biological process|mRNA processing|IEA|GO:0006397|MGI|na//biological process|nuclear mRNA splicing, via spliceosome|IEA|GO:0000398|MGI|na//molecular function|nucleic acid bind…	0.000795238	0.575439	-0.00547261	0.159849	0.000872883	0.568602	0.00577144	0.910507	0.00501428	0.877313	0.0010163	0.598533	0.00317178	0.696255	-0.00256264	0.213299	0.00394648	0.927443	-0.00429466	0.0994326	0.00815413	0.99734	-0.00553857	0.0953149	-0.00158175	0.219447	-0.000514485	0.40138	-0.00190036	0.256775	0.00107119	0.66313
Mm.10516	Prlr	molecular function|hematopoietin/interferon-class (D200-domain) cytokine receptor activity|IEA|GO:0004896|MGI|na//cellular component|integral to membrane|IEA|GO:0016021|MGI|na//biological process|lactation|IMP|GO:0007595|MGI|11706048//cellular component|membrane|IEA|GO:0016020|MGI|na//molecular function|prolactin receptor activity|IMP|GO:0004925|MGI|11706048//molecular function|receptor activity|…	0.00018932	0.542768	0.000431077	0.568566	0.000121562	0.525548	-0.00584466	0.109111	0.00484414	0.990847	-0.00209349	0.142262	0.00143225	0.635152	0.000318667	0.567117	0.00380837	0.958313	-0.00195911	0.278361	0.00231669	0.849489	-0.00269601	0.0830999	-0.00367651	0.0304046	0.00315876	0.938394	0.000642794	0.59953	0.00920601	0.999281
Mm.105208	Mlph	molecular function|Rab GTPase binding|IDA|GO:0017137|MGI|11856727//molecular function|actin binding|IDA|GO:0003779|MGI|12221080//cellular component|actin cytoskeleton|IDA|GO:0015629|MGI|12221080//biological process|intracellular protein transport|IEA|GO:0006886|MGI|na//biological process|melanocyte differentiation|IMP|GO:0030318|MGI|11504925//cellular component|melanosome|TAS|GO:0042470|MGI|11856…	0.00679937	0.971159	-0.00443736	0.28102	-0.00219888	0.299539	-0.00486927	0.174855	-0.00664544	0.201649	0.00409542	0.901359	0.00628356	0.974415	-0.0011368	0.343162	0.00363473	0.933426	0.00260171	0.701712	0.00852401	0.828092	-0.00011393	0.481415	-0.00200367	0.310971	0.00111033	0.623981	0.0058896	0.814656	0.00474099	0.931983
Mm.105218	Irf1	molecular function|DNA binding|IDA|GO:0003677|MGI|14568984//biological process|immune response|IEA|GO:0006955|MGI|na//cellular component|nucleus|IC|GO:0005634|MGI|14568984//biological process|positive regulation of interleukin-12 biosynthesis|IDA|GO:0045084|MGI|14568984//biological process|positive regulation of interleukin-12 biosynthesis|IMP|GO:0045084|MGI|14568984//biological process|positive …	-0.00448434	0.0602832	-0.00242557	0.255632	-0.00655803	0.0294926	-0.00517531	0.139438	0.0022879	0.801501	-0.00277932	0.103898	0.00714769	0.941217	-0.000361484	0.440263	0.00197002	0.802817	0.00549694	0.864707	0.00410119	0.919221	-0.00354726	0.0501327	-0.0025805	0.149064	0.00572588	0.95299	0.00103251	0.646602	-0.0059418	0.0124789
Mm.105222	E030010A14		0.00177657	0.746182	-0.00145722	0.358555	0.00170812	0.7592	-0.00919481	0.171246	-0.000740006	0.42093	0.00547003	0.938924	0.00624219	0.897074	0.00225968	0.867986	0.00121356	0.639008	-0.00450728	0.0763088	0.0024288	0.842799	0.00146013	0.754761	-0.00754656	0.00430086	0.00346535	0.822496	0.00402416	0.763324	0.0119194	0.993799
Mm.105230	6330548N22Rik	molecular function|RNA binding|ISS|GO:0003723|MGI|12466851//biological process|RNA catabolism|ISS|GO:0006401|MGI|12466851//biological process|cell proliferation|IMP|GO:0008283|MGI|15199142//molecular function|endonuclease activity|ISS|GO:0004519|MGI|12466851//molecular function|hydrolase activity|ISS|GO:0016787|MGI|12466851//molecular function|magnesium ion binding|ISS|GO:0000287|MGI|12466851//bi…	-0.000181374	0.45507	0.00302782	0.850228	-0.00839915	0.000129948	0.000574819	0.555488	0.00563418	0.814077	0.00178903	0.892993	0.000213424	0.542234	-0.00259743	0.0809216	0.000193887	0.537773	0.00372253	0.838645	2.14378e-05	0.50413	-0.000498164	0.339618	-0.00281564	0.0849894	0.00173261	0.701815	-0.00125636	0.200865	0.00762742	0.992106
Mm.10528	Hars	molecular function|ATP binding|IEA|GO:0005524|MGI|na//cellular component|cytoplasm|IEA|GO:0005737|MGI|na//molecular function|histidine-tRNA ligase activity|IEA|GO:0004821|MGI|na//biological process|histidyl-tRNA aminoacylation|IEA|GO:0006427|MGI|na//molecular function|ligase activity|IEA|GO:0016874|MGI|na//biological process|protein biosynthesis|IEA|GO:0006412|MGI|na//biological process|tRNA amin…	-0.000430151	0.437234	-0.00526564	0.109424	-0.000954786	0.341089	0.00518407	0.879478	-0.000338122	0.436987	0.000889138	0.692277	-0.000914311	0.37691	-0.00325641	0.0544566	0.00206574	0.780819	-0.00517953	0.211856	-0.00128367	0.270538	0.00224782	0.646624	-0.0022614	0.150306	-0.00433152	0.0754706	-0.00597017	0.0961583	-0.00202185	0.204669
Mm.10530	Acadm	molecular function|acyl-CoA dehydrogenase activity|IEA|GO:0003995|MGI|na//biological process|electron transport|IEA|GO:0006118|MGI|na//biological process|fatty acid metabolism|IEA|GO:0006631|MGI|na//biological process|lipid metabolism|IEA|GO:0006629|MGI|na//cellular component|mitochondrion|IDA|GO:0005739|MGI|14651853//molecular function|oxidoreductase activity|IEA|GO:0016491|MGI|na	-0.000337264	0.477479	-0.0109297	0.161492	-0.00285975	0.260942	0.00505503	0.889161	0.0116021	0.994773	-0.00569434	0.13058	0.00479595	0.814531	0.000237083	0.528571	-0.0105689	0.0580452	0.00347272	0.756648	0.00156565	0.630698	0.0091279	0.990879	0.00640139	0.882899	-0.00679467	0.201301	-0.0002837	0.472012	0.00187613	0.596034
Mm.105331	Psip1		0.00484773	0.868002	-0.00969157	0.0768201	0.000726348	0.570619	-0.00572643	0.117822	0.000637007	0.538452	-0.00300429	0.286973	0.0039997	0.824116	0.00116315	0.657852	-0.000367907	0.447521	0.00121335	0.623159	0.00378368	0.827938	0.000779984	0.616654	-0.00238806	0.171813	-0.000127123	0.49367	0.000413907	0.536785	-0.00816868	0.00848069
Mm.105343	5830411G16Rik		-0.00545049	0.118731	-0.00547643	0.0262327	-0.00305472	0.151063	-0.00762666	0.0555694	0.00612706	0.93352	0.00345355	0.855368	-0.000777845	0.369227	-0.000587089	0.356085	0.00110354	0.626723	-0.00466479	0.126674	0.0030755	0.843823	0.000785126	0.669449	-0.00386782	0.0329253	-0.000777425	0.379854	0.0035099	0.890965	0.0156147	0.999676
Mm.1055	Lmyc1	molecular function|DNA binding|IEA|GO:0003677|MGI|na//biological process|cellular physiological process|IEA|GO:0050875|MGI|na//cellular component|intracellular|IEA|GO:0005622|MGI|na//cellular component|nucleus|IEA|GO:0005634|MGI|na//molecular function|protein binding|IPI|GO:0005515|MGI|10229200//biological process|regulation of cell cycle|IEA|GO:0000074|MGI|na//biological process|regulation of tr…	-0.000729555	0.375962	0.0051555	0.960939	-0.00782351	0.00716329	0.0035474	0.816969	0.00956183	0.888783	0.000630666	0.600837	0.00543286	0.764505	-0.00297896	0.238679	0.0072862	0.988401	-0.00722558	0.0721073	-0.00222853	0.294149	-0.000432202	0.426529	-0.0041729	0.171158	-0.000180875	0.47429	-0.000258862	0.474788	-0.00948633	0.016525
Mm.105585	Peo1	molecular function|DNA helicase activity|IDA|GO:0003678|MGI|11431692//molecular function|DNA helicase activity|ISS|GO:0003678|MGI|11431692//biological process|DNA unwinding|IDA|GO:0006268|MGI|11431692//cellular component|mitochondrion|IDA|GO:0005739|MGI|11431692	-0.00389901	0.0183514	0.00694209	0.985659	0.000522703	0.543465	-0.00107159	0.334647	-0.00266698	0.215004	-0.000445441	0.439654	-0.00341672	0.226367	-0.00183036	0.271003	-0.00374944	0.137785	0.00433434	0.716915	-0.00655269	0.0896246	-0.00156078	0.299565	-0.0024787	0.260761	-0.00212731	0.160502	0.00898745	0.928756	-0.00104933	0.365357
Mm.1056	Slc1a5	molecular function|carrier activity|IEA|GO:0005386|MGI|na//biological process|dicarboxylic acid transport|IEA|GO:0006835|MGI|na//cellular component|integral to membrane|TAS|GO:0016021|MGI|12466851//cellular component|integral to plasma membrane|IEA|GO:0005887|MGI|na//cellular component|membrane|IEA|GO:0016020|MGI|na//molecular function|neutral amino acid transporter activity|IDA|GO:0015175|MGI|10…	0.00036606	0.547808	-0.00112421	0.305207	-0.00293864	0.228195	0.00162425	0.71204	0.00791653	0.927323	-0.00230725	0.183403	-0.00134795	0.283059	-0.00285676	0.162617	-0.00190057	0.270357	-0.000849456	0.402257	-0.000520492	0.410501	0.00551152	0.743696	-0.00379544	0.10427	0.000455608	0.580042	-0.00518735	0.0615696	0.00298631	0.871973
Mm.10600	Glud	molecular function|ATP binding|IEA|GO:0005524|MGI|na//molecular function|GTP binding|IEA|GO:0005525|MGI|na//biological process|amino acid metabolism|IEA|GO:0006520|MGI|na//molecular function|glutamate dehydrogenase [NAD(P)+] activity|IDA|GO:0004353|MGI|11792727//cellular component|mitochondrion|IDA|GO:0005739|MGI|14651853//molecular function|oxidoreductase activity|IEA|GO:0016491|MGI|na	-0.00199599	0.25152	0.00237332	0.787348	-0.00136251	0.409154	-0.000394128	0.447936	0.00469133	0.963088	-0.0059391	0.00202009	0.00150597	0.731984	-0.000323649	0.455887	-0.000133477	0.479409	-0.00167999	0.39483	-0.0035785	0.152322	0.000578262	0.63136	-0.000347391	0.454424	0.00162219	0.703755	0.00277656	0.775736	-0.0123914	0.0046661
Mm.10628	ORF21	cellular component|nucleus|IEA|GO:0005634|MGI|na	0.00149313	0.686389	-0.00169397	0.288669	0.00421635	0.891702	-0.00666456	0.204495	0.00575785	0.855226	0.000760761	0.58517	0.00388271	0.943899	0.00719466	0.950419	0.00675192	0.961865	-0.00320405	0.175523	-0.00502878	0.0103751	0.00510692	0.976778	-0.0018886	0.262026	-0.00157977	0.305649	0.00169955	0.627682	0.000607771	0.54279
Mm.106376	Golga2	cellular component|Golgi apparatus|IDA|GO:0005794|MGI|12466851,14718562//cellular component|Golgi apparatus|ISS|GO:0005794|MGI|12466851,14718562//cellular component|Golgi cis-face|IDA|GO:0005801|MGI|11784862	0.00170686	0.688746	-0.0021187	0.285722	0.00474907	0.926648	0.0040423	0.754731	0.00233224	0.741562	-0.00103481	0.377628	-0.00313796	0.135701	0.00309072	0.886145	-0.00371818	0.0621428	-0.00510062	0.150284	-0.00861344	0.0149884	0.00253454	0.825259	0.00101781	0.7566	-0.00716004	0.0308494	0.00531291	0.805684	0.00141399	0.734163
Mm.10661	Slc2a4	biological process|carbohydrate transport|IEA|GO:0008643|MGI|na//cellular component|cytoplasmic vesicle membrane|IDA|GO:0030659|MGI|12297296,12490950//cellular component|cytoplasmic vesicle membrane|TAS|GO:0030659|MGI|12297296,12490950//cellular component|endosome|IDA|GO:0005768|MGI|15247266//cellular component|external side of plasma membrane|ISS|GO:0009897|MGI|na//biological process|glucose hom…	-0.00404309	0.0539659	-0.00254727	0.235245	-0.00102129	0.310744	-0.0070203	0.0562884	0.0041149	0.972047	-0.000946907	0.326741	-0.00799472	0.0214188	-0.0017525	0.21977	-0.00134538	0.300788	0.00633483	0.982493	-0.019407	0.000820506	-0.00304584	0.0416037	0.00409153	0.965366	-0.00861735	0.0207703	-0.00380864	0.0432519	0.00389577	0.836269
Mm.10665	Tex292	cellular component|nucleus|IEA|GO:0005634|MGI|na	-0.000215108	0.459581	0.00475961	0.943058	-0.0095321	0.00576943	0.00206059	0.86705	0.010269	0.999792	0.00100407	0.730242	0.00199167	0.711147	0.00100181	0.646005	0.00411154	0.952129	-0.00167902	0.318101	-0.00493365	0.0268849	0.00121226	0.66863	-0.00148579	0.354379	0.00179572	0.822045	-0.00183539	0.239545	0.00400367	0.878309
Mm.106970	Zfp9	molecular function|DNA binding|IEA|GO:0003677|MGI|na//molecular function|nucleic acid binding|IEA|GO:0003676|MGI|na//cellular component|nucleus|IEA|GO:0005634|MGI|na//biological process|regulation of transcription, DNA-dependent|IEA|GO:0006355|MGI|na//biological process|transcription|IEA|GO:0006350|MGI|na	-0.00392975	0.0572621	0.00260428	0.764444	-0.00391808	0.128194	-0.00162718	0.319913	-0.00200338	0.226665	-0.000472077	0.441053	0.000922257	0.59564	-0.00402417	0.121216	-0.00496129	0.0757851	0.0172209	0.983698	0.00652007	0.991623	-0.00407777	0.145157	0.00151928	0.641188	0.0028166	0.855902	-0.000458295	0.459769	0.00124443	0.692133
Mm.10699	Vamp4	cellular component|integral to membrane|TAS|GO:0016021|MGI|12466851//molecular function|molecular function unknown|ND|GO:0005554|MGI|na//cellular component|synapse|IEA|GO:0045202|MGI|na//cellular component|synaptosome|IEA|GO:0019717|MGI|na//biological process|vesicle-mediated transport|IEA|GO:0016192|MGI|na	0.000743078	0.639871	-0.00143878	0.352734	-0.00198871	0.269887	0.00109227	0.660786	0.00103304	0.569919	1.43231e-05	0.502265	-0.0018452	0.299523	-0.00385233	0.0368402	0.00326038	0.789509	0.00189362	0.680612	0.000322947	0.536544	-0.00251225	0.0351128	0.000282729	0.551573	9.77232e-05	0.516351	-0.000571334	0.412382	-0.000752332	0.392228
Mm.1070	Fech	biological process|detection of UV|IMP|GO:0009589|MGI|12149233//molecular function|ferrochelatase activity|IDA|GO:0004325|MGI|12149233//biological process|heme biosynthesis|TAS|GO:0006783|MGI|12149233//molecular function|lyase activity|IEA|GO:0016829|MGI|na//cellular component|mitochondrial inner membrane|TAS|GO:0005743|MGI|12149233//cellular component|mitochondrion|IEA|GO:0005739|MGI|na//biologi…	0.000503871	0.623372	0.00114305	0.678343	-0.00423255	0.0309075	0.00706615	0.999207	0.00357598	0.948623	6.23648e-05	0.51325	0.000206683	0.541196	6.01209e-05	0.518114	-0.00132445	0.220403	0.000926512	0.641374	-0.00835064	0.000724758	0.0022232	0.885801	0.00382744	0.90066	-0.00659613	0.0181299	0.000727087	0.619695	0.000463436	0.569665
Mm.10702	Cacybp	cellular component|cytoplasm|IDA|GO:0005737|MGI|11927578//cellular component|nuclear membrane lumen|IDA|GO:0005641|MGI|11927578//cellular component|nucleus|IEA|GO:0005634|MGI|na//molecular function|protein binding|IPI|GO:0005515|MGI|9572262//biological process|ubiquitin cycle|IEA|GO:0006512|MGI|na	0.00253922	0.651636	0.000271484	0.524187	-0.00202345	0.270114	0.00218596	0.742233	0.00949152	0.99837	-0.00178536	0.312705	-0.00468726	0.00514082	-0.00167668	0.225595	0.00312171	0.822881	-0.00800071	0.0386738	-0.00258873	0.140102	0.00156991	0.737489	-3.18762e-06	0.499197	-0.000871051	0.33767	-0.000850552	0.394886	-0.00717447	0.00780992
Mm.10708	Top3a	molecular function|DNA binding|IEA|GO:0003677|MGI|na//biological process|DNA modification|IEA|GO:0006304|MGI|na//molecular function|DNA topoisomerase activity|IEA|GO:0003916|MGI|na//molecular function|DNA topoisomerase type I activity|IEA|GO:0003917|MGI|na//biological process|DNA topological change|IEA|GO:0006265|MGI|na//biological process|DNA unwinding|IEA|GO:0006268|MGI|na//molecular function|i…	-0.00445704	0.148833	0.00105159	0.646947	0.000322915	0.53892	0.00228964	0.692412	0.000449147	0.528781	0.00182283	0.66744	-0.00131601	0.238723	-0.00106916	0.251135	0.000155788	0.531755	0.00453468	0.947026	0.00224504	0.803377	-0.00437616	0.110267	-0.00183207	0.253148	-0.00102372	0.410021	-0.00622711	0.116468	0.00724846	0.99091
Mm.10709	1110003E01Rik	cellular component|integral to membrane|TAS|GO:0016021|MGI|12466851	-0.0015495	0.233611	0.00305719	0.780473	-0.00674683	0.0061208	-0.00187704	0.193051	-0.00261988	0.17917	0.00302407	0.901881	-0.00215283	0.167514	-0.000298891	0.459724	-0.00208911	0.232379	0.0108003	0.982892	0.00300857	0.893578	-0.00232326	0.164825	-0.0041023	0.107924	0.00263483	0.817325	-0.00465388	0.171324	0.00959471	0.998651
Mm.107180	1110034A24Rik		-0.00164015	0.227618	0.000840117	0.637629	-0.00184272	0.108567	-0.00625313	0.0421999	0.00150841	0.697992	-0.00267405	0.0714067	0.00160559	0.822401	0.00460475	0.999212	0.000859044	0.619884	-0.00350069	0.10663	0.000382781	0.563573	0.000660651	0.653003	0.00155575	0.842125	0.00110464	0.746413	-0.00401121	0.0200747	0.00538612	0.948583
Mm.10724	Ehf	molecular function|DNA binding|ISS|GO:0003677|MGI|12466851//cellular component|nucleus|ISS|GO:0005634|MGI|12466851//biological process|regulation of transcription, DNA-dependent|ISS|GO:0006355|MGI|12466851//molecular function|transcription factor activity|ISS|GO:0003700|MGI|12466851	-0.000446121	0.404812	0.00339661	0.852786	-0.00760232	0.0160782	0.00294021	0.892985	0.00466277	0.980244	0.000203817	0.56459	-0.00250889	0.188489	0.000522001	0.583943	-0.000349123	0.451723	0.00231341	0.755114	7.84075e-05	0.511328	0.00102542	0.718808	1.60695e-05	0.502532	-0.00121257	0.29023	-7.31195e-05	0.489278	0.00670355	0.986492
Mm.10756	Pfdn2	cellular component|cytosol|TAS|GO:0005829|MGI|9630229//biological process|protein folding|IDA|GO:0006457|MGI|9630229//molecular function|unfolded protein binding|IEA|GO:0051082|MGI|na	-0.00641704	0.0497596	0.00347227	0.940455	-0.0121752	0.000187668	-0.00100486	0.340981	-0.00157959	0.381879	-0.00471319	0.032819	-0.00296686	0.0404551	-0.00179499	0.131919	0.00119411	0.67987	0.000982136	0.649732	0.00120202	0.659203	0.000584998	0.641171	-0.000285882	0.447504	0.00109709	0.6946	-0.000125851	0.478156	-0.00364279	0.170128
Mm.10763	Diap2	molecular function|Rho GTPase binding|IEA|GO:0017048|MGI|na//molecular function|actin binding|IEA|GO:0003779|MGI|na//biological process|actin cytoskeleton organization and biogenesis|IEA|GO:0030036|MGI|na//biological process|cell differentiation|IEA|GO:0030154|MGI|na//biological process|cell organization and biogenesis|IEA|GO:0016043|MGI|na//biological process|development|IEA|GO:0007275|MGI|na	-0.00458476	0.031162	-0.00165171	0.316319	0.00245881	0.684616	0.000343114	0.547649	-0.00130299	0.353206	1.75575e-05	0.502356	-0.000804837	0.407896	-0.00016703	0.480061	-0.00570333	0.0782444	0.0163673	0.968939	0.00367256	0.78855	-0.00174768	0.268846	0.000214811	0.526374	0.00451033	0.828381	0.00123363	0.636261	-0.00286913	0.179735
Mm.107869	Rpl24	cellular component|intracellular|IEA|GO:0005622|MGI|na//biological process|protein biosynthesis|IEA|GO:0006412|MGI|na//cellular component|ribonucleoprotein complex|IEA|GO:0030529|MGI|na//cellular component|ribosome|IEA|GO:0005840|MGI|na//molecular function|structural constituent of ribosome|IEA|GO:0003735|MGI|na	0.000487019	0.620413	-5.50684e-05	0.489419	0.000800887	0.664821	0.00708273	0.99621	0.00115544	0.713744	0.000851427	0.797395	0.000327437	0.566455	-0.00164224	0.152263	0.000669733	0.61758	-0.00130158	0.285882	-0.00708306	0.0160607	-0.000777797	0.264414	0.00825731	0.999693	-0.00416934	0.0774689	-0.00201097	0.213775	-0.0115613	0.00546513
Mm.10800	Kcnk1	cellular component|endosome|IDA|GO:0005768|MGI|15540117//cellular component|integral to membrane|TAS|GO:0016021|MGI|12466851//molecular function|ion channel activity|IEA|GO:0005216|MGI|na//biological process|ion transport|IEA|GO:0006811|MGI|na//cellular component|membrane|IEA|GO:0016020|MGI|na//molecular function|potassium channel activity|IDA|GO:0005267|MGI|15540117//molecular function|potassium…	0.00703143	0.968756	-0.00278728	0.253956	0.00193368	0.75023	-0.000723354	0.431978	-0.00515166	0.00648159	0.00473461	0.865734	0.00451375	0.802824	5.74007e-05	0.506402	0.00258266	0.6901	-0.00806062	0.0518073	0.00108866	0.63483	0.00281994	0.920069	-0.00228172	0.147952	0.00125101	0.636649	-0.00231256	0.275171	-0.000527258	0.450603
Mm.10801	Stra6	cellular component|integral to membrane|TAS|GO:0016021|MGI|12466851	0.000879862	0.653384	-0.00130756	0.319348	0.00288014	0.844827	0.00457084	0.944876	-0.00518097	0.000341488	0.00213648	0.721245	-0.00420479	0.0394121	0.00177685	0.793214	0.00204528	0.690745	-0.00410304	0.0773147	0.00390284	0.932469	0.000858168	0.712306	0.00424819	0.965488	0.00196567	0.821679	-0.0109314	0.0954525	0.00134154	0.63347
Mm.108054	D1Pas1	molecular function|ATP binding|ISS|GO:0005524|MGI|12466851//molecular function|ATP-dependent helicase activity|ISS|GO:0008026|MGI|12466851//molecular function|DNA binding|ISS|GO:0003677|MGI|12466851//molecular function|RNA binding|ISS|GO:0003723|MGI|12466851//biological process|cell differentiation|IEA|GO:0030154|MGI|na//biological process|development|IEA|GO:0007275|MGI|na//molecular function|hel…	-0.00292923	0.255432	0.00705373	0.960491	0.0198412	0.957765	-0.00550838	0.096471	0.00554073	0.710078	0.000559022	0.551011	0.0062243	0.99122	-0.00133657	0.304239	0.000184009	0.521076	-0.000679431	0.440987	0.00614265	0.877407	0.000934724	0.688137	0.000429559	0.538792	0.000855369	0.584278	-0.00227882	0.220099	0.00551129	0.932015
Mm.10815	Zfp143	molecular function|DNA binding|IDA|GO:0003677|MGI|14667815//molecular function|RNA polymerase III transcription factor activity|ISS|GO:0003709|MGI|12466851//biological process|regulation of transcription from RNA polymerase II promoter|ISS|GO:0006357|MGI|12466851//biological process|regulation of transcription from RNA polymerase III promoter|ISS|GO:0006359|MGI|12466851//biological process|regula…	-0.00510676	0.0512494	-0.000459835	0.428819	0.0124983	0.928433	0.00219881	0.760561	0.00130287	0.576645	0.00260659	0.805948	0.00703139	0.960093	-0.00272203	0.157323	0.00128043	0.637806	-0.00995044	0.0153702	0.00469885	0.866901	0.00185376	0.844642	-0.00579999	0.0402049	0.00144375	0.65844	-0.00104436	0.366476	0.00830092	0.98052
Mm.108596	2700075B01Rik		-0.00237813	0.176117	0.00155085	0.741076	-0.00472972	0.0468886	-0.00057714	0.457535	0.0134202	0.999923	0.000212115	0.5326	0.00356197	0.923394	0.000755997	0.646747	-0.00196364	0.172834	0.00699027	0.991664	0.00445725	0.968557	-0.000660177	0.391909	0.00469427	0.99677	0.0012356	0.68534	-0.00993335	0.0251941	-0.000345864	0.442605
Mm.1090	Gpx1	molecular function|glutathione peroxidase activity|IDA|GO:0004602|MGI|12521604,12646716//biological process|induction of apoptosis by oxidative stress|IMP|GO:0008631|MGI|11562367//cellular component|mitochondrion|IDA|GO:0005739|MGI|9126277,14651853//molecular function|oxidoreductase activity|IEA|GO:0016491|MGI|na//molecular function|peroxidase activity|IEA|GO:0004601|MGI|na//biological process|re…	-0.00372209	0.100224	0.00323765	0.754249	0.00319793	0.78149	0.00137321	0.719071	0.00440807	0.854587	-0.000192552	0.461891	-1.84605e-05	0.496909	-0.00216499	0.20415	0.000890636	0.613935	0.00609138	0.792489	-0.00142125	0.362482	-0.000871462	0.317393	0.00525227	0.976816	-0.00335023	0.266135	-0.000387419	0.41775	-0.00778112	0.0122677
Mm.109074	4930470D19Rik	cellular component|nucleus|IEA|GO:0005634|MGI|na//molecular function|receptor activity|IEA|GO:0004872|MGI|na	-0.00147485	0.233165	0.00091894	0.75566	-0.00289958	0.105071	-0.00305652	0.254462	0.0100564	0.994888	-0.000676608	0.304734	0.00326716	0.884074	0.00130739	0.738768	0.00508646	0.985989	-0.0027038	0.191203	-0.00698146	0.00546077	0.00114287	0.775233	-0.00117599	0.222491	-0.00383183	0.0547335	0.00146259	0.733609	-0.00229573	0.182487
Mm.109329	1200020A08Rik	biological process|biological process unknown|ND|GO:0000004|MGI|na//cellular component|cellular component unknown|ND|GO:0008372|MGI|na//molecular function|molecular function unknown|ND|GO:0005554|MGI|na	0.00244376	0.936825	0.000373258	0.575494	0.00292376	0.921626	0.0023486	0.723076	-0.00424578	0.0841382	0.00085128	0.66684	-0.00250264	0.111962	0.0021237	0.947959	-0.000225025	0.459268	-0.00359361	0.117316	0.00150961	0.830874	-0.00157431	0.20837	0.00180168	0.832269	3.03612e-05	0.506905	0.00299154	0.834172	-0.00532076	0.00181027
Mm.109341	1700001N19Rik	molecular function|aldehyde dehydrogenase (NAD) activity|IEA|GO:0004029|MGI|na//molecular function|oxidoreductase activity|IEA|GO:0016491|MGI|na	-0.00143262	0.309395	0.00136518	0.670612	0.0045459	0.953398	-0.00149986	0.294081	0.0042705	0.876875	0.00577997	0.866904	-0.00616865	0.0333595	0.00413403	0.967941	-0.00370965	0.0466136	-0.00160823	0.402475	0.00541581	0.985577	-0.000283044	0.46528	-0.00141067	0.289011	0.00189172	0.814639	0.00442551	0.860383	-0.000849284	0.379784
Mm.10946	Ccdc60		-0.0027187	0.0550519	0.00370137	0.87717	-0.00789965	0.0108206	4.2595e-05	0.507021	0.00300958	0.903724	-0.00297405	0.0398968	-0.004481	0.0841825	0.000350895	0.562014	-0.000367811	0.447558	0.00624419	0.897453	0.00119524	0.650417	-0.00105491	0.303798	-0.00315545	0.0732713	0.00267617	0.854484	0.00257058	0.761253	0.00218395	0.897836
Mm.109823	Cryzl1	molecular function|oxidoreductase activity|IEA|GO:0016491|MGI|na//molecular function|zinc ion binding|IEA|GO:0008270|MGI|na	-0.00248889	0.0301523	0.000162202	0.541849	0.00119384	0.843499	-0.0066646	0.00692309	0.00167615	0.872212	-0.00182659	0.109614	-0.00285751	0.0551114	-0.00142556	0.124324	0.0012841	0.781032	0.004252	0.970985	-0.00238079	0.0800512	-0.00140826	0.158512	0.000690988	0.746543	0.000308737	0.601083	0.00147426	0.818569	-0.00275712	0.0619391
Mm.109840	Rgs11	biological process|G-protein coupled receptor protein signaling pathway|TAS|GO:0007186|MGI|11342430//molecular function|GTPase activator activity|TAS|GO:0005096|MGI|11342430//cellular component|heterotrimeric G-protein complex|IEA|GO:0005834|MGI|na//biological process|intracellular signaling cascade|IEA|GO:0007242|MGI|na//molecular function|signal transducer activity|IEA|GO:0004871|MGI|na//biolog…	-0.00385586	0.0364975	-0.0017512	0.295386	-0.00462517	0.0539172	-0.00271807	0.183845	0.00370896	0.822947	-0.000933791	0.338515	-0.0036657	0.080808	-0.000873858	0.362643	0.00154409	0.654629	0.00586534	0.825014	0.000447344	0.563995	-0.00144804	0.23884	-0.00465213	0.0349962	0.00347349	0.847644	-0.00116562	0.327374	-0.00214332	0.214759
Mm.10987	Limd1	biological process|biological process unknown|ND|GO:0000004|MGI|na//cellular component|cellular component unknown|ND|GO:0008372|MGI|na//molecular function|zinc ion binding|IEA|GO:0008270|MGI|na	0.00107298	0.614695	-0.000751361	0.370374	0.00240913	0.847143	0.00249812	0.860723	0.00496502	0.886609	1.4087e-05	0.501783	-0.00217961	0.0621532	-0.00130933	0.287123	0.00253193	0.819535	-0.000897159	0.369726	0.00197525	0.776684	0.00239108	0.977042	0.00498186	0.993091	-0.00162426	0.290163	-0.000575431	0.391779	-0.00981135	0.000347893
Mm.109930	Cdc26	cellular component|anaphase-promoting complex|ISS|GO:0005680|MGI|na//biological process|cytokinesis|IEA|GO:0000910|MGI|na//molecular function|molecular function unknown|ND|GO:0005554|MGI|na	0.00541106	0.853583	-0.00273216	0.207275	0.00302668	0.816011	0.00656806	0.915954	-0.00789174	0.0121399	0.00515146	0.844628	-0.00587562	0.0611488	0.00256296	0.794518	0.001236	0.595579	-0.00549577	0.113233	-0.0139559	0.00245859	0.00217588	0.791494	0.000906227	0.697528	-0.00759044	0.0242461	-0.00267492	0.239267	0.00341334	0.845387
Mm.110	Idb3	biological process|heart development|IGI|GO:0007507|MGI|15472070//biological process|negative regulation of transcription from RNA polymerase II promoter|IDA|GO:0000122|MGI|2000388//cellular component|nucleus|IEA|GO:0005634|MGI|na//molecular function|protein binding|IPI|GO:0005515|MGI|8999959//molecular function|protein domain specific binding|IDA|GO:0019904|MGI|2000388	0.00900848	0.972054	0.000949211	0.603572	0.00521083	0.929244	0.00185815	0.63493	0.00704092	0.92958	-0.00966189	0.000350705	-0.00204266	0.270522	0.000943655	0.633462	0.00175689	0.770176	-0.0049643	0.166378	-0.00215115	0.193377	0.00188831	0.734801	0.0039003	0.909999	-0.00994252	0.035461	0.00497465	0.808063	-0.0104569	0.00314461
Mm.1100	Inha	cellular component|extracellular region|IEA|GO:0005576|MGI|na//cellular component|extracellular space|TAS|GO:0005615|MGI|12466851//molecular function|growth factor activity|IEA|GO:0008083|MGI|na//molecular function|hormone activity|IEA|GO:0005179|MGI|na	0.00862482	0.981742	-0.00267564	0.194032	0.0053739	0.960544	0.00323073	0.705453	-0.00340349	0.0242788	-0.000165463	0.482318	-0.000546107	0.442769	0.00227339	0.781753	0.0013032	0.627692	-0.00909122	0.0302042	0.00505708	0.956688	0.0038307	0.950738	0.00154002	0.79467	-0.000114552	0.484968	-0.00032069	0.460956	0.00135638	0.645561
Mm.110270	B230217C12Rik		0.00194627	0.725107	-0.00424477	0.165071	-0.000549571	0.448866	0.0044717	0.692655	-0.00391609	0.191003	0.00218597	0.720245	-0.00366519	0.241501	0.00170512	0.638886	-0.00272443	0.255346	-0.00999007	0.0736469	-0.00212517	0.308071	0.00216612	0.65732	-0.00578119	0.0618531	0.0010446	0.618125	-0.00145521	0.388484	0.00724431	0.967143
Mm.1104	Ube1x	molecular function|ATP binding|IEA|GO:0005524|MGI|na//molecular function|catalytic activity|IEA|GO:0003824|MGI|na//molecular function|ligase activity|IEA|GO:0016874|MGI|na//biological process|protein modification|IEA|GO:0006464|MGI|na//molecular function|ubiquitin activating enzyme activity|IEA|GO:0004839|MGI|na//biological process|ubiquitin cycle|IEA|GO:0006512|MGI|na//biological process|ubiquit…	0.000165713	0.518803	-0.00183217	0.318541	0.00704928	0.99558	0.00105408	0.692806	-0.00516015	0.00884784	-0.000357049	0.465143	-0.00362337	0.0956307	0.00222345	0.807008	0.0048769	0.935108	-0.00548217	0.0677124	0.00326664	0.930533	-5.18259e-05	0.485578	0.00323351	0.904743	-0.00208527	0.323826	0.000651131	0.583311	-0.00733496	0.012119
Mm.11055			-0.00429012	0.0609938	-0.000778795	0.389592	-0.00430854	0.110362	0.000373052	0.555296	-0.00104183	0.365813	0.00294414	0.830416	0.000844145	0.606701	-0.00168308	0.306498	0.000612247	0.577896	0.0155423	0.989093	0.0031048	0.858903	-0.0030699	0.182985	-0.000857724	0.398129	0.00214479	0.812607	-0.00151988	0.383865	0.00183555	0.707313
Mm.110597	Adamts2		-0.00410273	0.0583532	-0.00388023	0.122844	-0.00123739	0.296688	0.00135867	0.644534	-0.00278832	0.173652	0.000982519	0.734171	-0.00770184	0.0254127	-0.00268538	0.0700338	-0.00381057	0.056086	0.00247428	0.767072	-0.0198548	0.000381636	-0.00193893	0.137287	0.00402068	0.945219	-0.0101933	0.00932864	-0.00251086	0.132928	0.00538339	0.924898
Mm.11068	Tmc5	cellular component|integral to membrane|IEA|GO:0016021|MGI|na	-0.000761326	0.413827	-0.000444675	0.420762	-0.00534414	0.0951857	-0.00670805	0.129135	-0.00061258	0.447326	-0.000142218	0.476802	-0.000122205	0.485731	-0.00264744	0.115922	-0.000164661	0.471675	0.00386286	0.802622	0.00481945	0.843758	0.000116619	0.522184	-0.00126609	0.310719	0.00325459	0.881227	-0.000473015	0.448888	-0.00143562	0.343718
Mm.1109	Wbp1	biological process|biological process unknown|ND|GO:0000004|MGI|na//cellular component|integral to membrane|TAS|GO:0016021|MGI|12466851//molecular function|protein binding|IPI|GO:0005515|MGI|11042109	-0.000541392	0.445756	-0.00280711	0.149841	0.00256186	0.846717	0.00607712	0.917246	-0.00337434	0.122168	-0.00286392	0.125268	-0.000965966	0.379771	0.00079145	0.663627	-0.0026274	0.0903803	-0.00389719	0.085684	0.00301237	0.912542	0.00104562	0.715581	0.014274	0.9594	-0.00340676	0.128782	0.000307139	0.549377	-0.006944	0.0665641
Mm.111063	AU041133		-0.00195832	0.225323	-0.000215027	0.473226	-0.0052926	0.0388895	-0.00304945	0.168853	0.00674795	0.998494	0.000571542	0.573734	0.00200003	0.750241	-0.000781264	0.366377	-0.000866475	0.374843	0.0048137	0.889323	0.00268427	0.809075	-0.000461421	0.388856	0.000636944	0.62617	0.000380563	0.54875	-0.00582452	0.108639	0.00261055	0.773958
Mm.11112	2210013K02Rik	cellular component|integral to membrane|TAS|GO:0016021|MGI|12466851//biological process|ion transport|IEA|GO:0006811|MGI|na//cellular component|membrane|ISS|GO:0016020|MGI|12466851//biological process|transport|ISS|GO:0006810|MGI|12466851//molecular function|transporter activity|ISS|GO:0005215|MGI|12466851	-0.00100764	0.33911	-0.0018078	0.247956	-0.00168798	0.243913	-0.00644659	0.0773048	0.0116385	0.98815	0.00146809	0.702841	0.00156146	0.73627	0.000527784	0.663441	0.00129374	0.680913	0.00399801	0.991102	0.00239379	0.849457	-0.00168441	0.24412	0.000389443	0.595433	0.00143088	0.705498	-0.00317286	0.0834629	0.00273967	0.889303
Mm.11125			0.00241786	0.742485	0.000537542	0.557055	-0.0029401	0.192805	-0.000668052	0.42172	0.00381449	0.831789	-0.000452087	0.462325	0.00239563	0.78632	0.0022295	0.853276	-0.00220442	0.295573	9.65898e-05	0.507013	0.000750894	0.608375	-0.00442456	0.107456	0.0156093	0.935776	-0.00169679	0.348093	-0.00104567	0.342269	0.00205111	0.625441
Mm.11126			0.00776726	0.980827	0.00454261	0.882319	-0.00226639	0.249153	-0.00162208	0.296666	-0.00214137	0.27253	0.00516778	0.914183	-0.00128033	0.360536	-0.00069214	0.392024	-0.00121632	0.316067	0.00802113	0.95472	0.00131111	0.71467	-0.00125076	0.336633	0.00836035	0.862467	-0.00107948	0.355568	0.00241249	0.787913	-0.000277702	0.469402
Mm.11132	B3galt4	cellular component|Golgi apparatus|IEA|GO:0005794|MGI|na//cellular component|extracellular space|TAS|GO:0005615|MGI|12466851//molecular function|galactosyltransferase activity|ISS|GO:0008378|MGI|12466851//molecular function|ganglioside galactosyltransferase activity|IEA|GO:0047915|MGI|na//cellular component|integral to membrane|IEA|GO:0016021|MGI|na//cellular component|membrane|ISS|GO:0016020|MGI…	-0.00294102	0.0392312	0.00145018	0.747996	-0.0015898	0.26404	0.000360958	0.554376	-0.00242673	0.155592	0.00024835	0.537089	-0.00359076	0.0549248	0.00193825	0.848385	0.000110792	0.51376	0.00308945	0.788236	0.0079432	0.962105	-0.00268107	0.137586	-0.000357056	0.421664	0.00252635	0.906648	0.000489462	0.576456	-0.00461623	0.076857
Mm.111326	Cdk2	molecular function|ATP binding|IEA|GO:0005524|MGI|na//biological process|cell cycle|IDA|GO:0007049|MGI|12970171//molecular function|cyclin-dependent protein kinase activity|IDA|GO:0004693|MGI|12970171,12970760//cellular component|cyclin-dependent protein kinase holoenzyme complex|IPI|GO:0000307|MGI|12970760//biological process|cytokinesis|IEA|GO:0000910|MGI|na//molecular function|kinase activity|…	-6.28153e-05	0.490163	-0.0040746	0.134262	0.00423075	0.956487	0.00136715	0.647749	0.000978296	0.635815	-0.00542147	0.0208572	0.00321833	0.869831	-0.000547391	0.42513	0.000699277	0.612301	-0.00351259	0.195602	-0.00590324	0.0927549	0.00168701	0.773083	0.00237508	0.840456	-0.0063413	0.0237384	0.00311242	0.865068	-0.010046	0.00226687
Mm.111354	5430438H03Rik		-0.00178114	0.199439	0.00126367	0.651089	-0.00160341	0.350071	-0.00110036	0.354675	0.00597312	0.906395	0.0016958	0.786837	-0.00502693	0.0670167	0.00464832	0.953721	0.00110806	0.633642	0.00419607	0.767699	0.00285243	0.797931	-0.00251665	0.13404	0.00504241	0.989917	0.00487593	0.962005	0.00456459	0.834247	0.00307904	0.816866
Mm.1114	Gla	molecular function|alpha-galactosidase activity|IEA|GO:0004557|MGI|na//biological process|carbohydrate metabolism|IEA|GO:0005975|MGI|na//cellular component|extracellular space|TAS|GO:0005615|MGI|12466851//molecular function|hydrolase activity|IEA|GO:0016787|MGI|na//molecular function|hydrolase activity, acting on glycosyl bonds|IEA|GO:0016798|MGI|na//molecular function|hydrolase activity, hydroly…	0.00114441	0.658892	0.00531546	0.960431	0.00830313	0.775383	-0.000551019	0.421383	-0.011763	0.111943	0.00452714	0.932845	0.00269608	0.780848	0.00143362	0.714472	-0.000313791	0.449923	-0.00327685	0.294759	0.00299032	0.817603	-0.00151155	0.197159	0.00206316	0.859943	0.00252305	0.741651	-0.00121179	0.385854	-0.00146946	0.344864
Mm.1116	Tceb3bp1	molecular function|exonuclease activity|IEA|GO:0004527|MGI|na//cellular component|nucleus|IEA|GO:0005634|MGI|na//molecular function|translation elongation factor activity|IEA|GO:0003746|MGI|na	-0.000330018	0.448727	8.59035e-06	0.500998	-0.00905822	0.00456645	0.0023967	0.869545	0.00640151	0.907204	0.00140632	0.7171	-0.000488637	0.409919	0.000670585	0.640646	0.00308759	0.856137	0.00542164	0.932413	0.00199377	0.774041	0.000118157	0.526504	0.00129258	0.782399	0.000640816	0.587978	-0.00137038	0.329518	0.008191	0.988322
Mm.11161	Mm.11161		-0.000343406	0.443259	0.00338468	0.724317	0.0337571	0.847669	0.00958661	0.794347	-0.00996861	0.0707492	0.00222772	0.670549	-0.00992495	0.0969832	0.000116771	0.507031	-0.00807945	0.0375768	-0.0154806	0.0790303	-0.00737553	0.0617817	-0.000809676	0.438319	-0.00166305	0.380547	-0.00121332	0.406807	-0.00157155	0.410721	0.00828048	0.957817
Mm.11170			-0.00819954	0.13938	0.000151857	0.517116	-0.00302518	0.0944863	-0.00081793	0.421598	-0.0015791	0.355815	0.0018414	0.684904	-0.00210717	0.136435	-0.00188686	0.240798	-0.00194648	0.295146	-0.00375198	0.206129	-0.00392968	0.210892	0.00146616	0.711913	0.00578644	0.844692	-0.00305216	0.102175	-0.000952773	0.303649	0.0143108	0.994348
Mm.11171	Dmt2		-0.00248108	0.186553	-0.000582137	0.434826	-0.00188101	0.278092	-0.000778786	0.425778	-0.00306323	0.156646	0.00148853	0.705723	-0.00128827	0.258324	-0.00149852	0.278841	-0.00136728	0.33854	0.00330369	0.817535	0.00451209	0.874103	-0.00238552	0.159709	-0.000783595	0.364046	-0.00151118	0.299125	-0.0013618	0.298391	0.0104763	0.996351
Mm.11175	425O18-1	biological process|biological process unknown|ND|GO:0000004|MGI|na//cellular component|cellular component unknown|ND|GO:0008372|MGI|na//molecular function|receptor activity|IEA|GO:0004872|MGI|na	7.2898e-05	0.510519	-0.000215389	0.466008	-0.00309125	0.222895	-0.00336339	0.0830744	-0.00270163	0.29329	-0.00190112	0.221103	0.0018473	0.816454	0.00233882	0.884608	-0.00495817	0.0540731	0.000274559	0.523615	0.000141322	0.525462	0.000308149	0.55639	0.000270637	0.54789	0.000237327	0.546175	0.000815416	0.644014	-0.00298226	0.194061
Mm.112	Tcea3	molecular function|DNA binding|IEA|GO:0003677|MGI|na//biological process|RNA elongation|IEA|GO:0006354|MGI|na//cellular component|nucleus|IEA|GO:0005634|MGI|na//biological process|regulation of transcription, DNA-dependent|IEA|GO:0006355|MGI|na//biological process|transcription|IEA|GO:0006350|MGI|na//molecular function|transcription factor activity|IEA|GO:0003700|MGI|na	-0.00416085	0.0423479	0.00165438	0.809199	-0.00293572	0.0961391	0.0029682	0.924607	0.0125731	0.993857	0.000281224	0.567692	0.00331991	0.928405	0.00260048	0.954623	0.00322997	0.878239	0.0042711	0.980858	0.00132841	0.664286	0.0020014	0.951908	-0.00127305	0.269033	0.00103797	0.684997	-0.00184964	0.126095	-0.000786389	0.354697
Mm.11223	Xdh	biological process|electron transport|IEA|GO:0006118|MGI|na//molecular function|electron transporter activity|IEA|GO:0005489|MGI|na//molecular function|iron ion binding|IEA|GO:0005506|MGI|na//biological process|lactation|IMP|GO:0007595|MGI|12502743//molecular function|molybdenum ion binding|IEA|GO:0030151|MGI|na//molecular function|oxidoreductase activity|IEA|GO:0016491|MGI|na//biological process…	0.00120532	0.732783	0.00431071	0.889465	-0.00144332	0.312506	-4.47477e-05	0.497399	-0.00161079	0.349245	0.000280047	0.566887	0.000733042	0.633237	0.00228774	0.907675	0.00737957	0.976721	0.00144883	0.627186	0.00102986	0.740208	0.000576173	0.669484	0.000849612	0.653906	0.00157787	0.648396	0.00332996	0.867779	0.0111262	0.995168
Mm.11233	1810048J11Rik		-0.00410128	0.0696585	0.000660884	0.589303	0.000479528	0.548974	0.00212367	0.690417	-0.0022503	0.32739	0.00216501	0.705325	0.000596679	0.609345	0.000105793	0.52381	-0.000327148	0.440375	0.000207971	0.514894	-0.00339401	0.185989	0.00145353	0.812465	0.00973035	0.869473	0.00216456	0.706993	-0.000488493	0.384796	0.00184149	0.650071
Mm.11249	Slco2b1	cellular component|integral to membrane|TAS|GO:0016021|MGI|12466851//biological process|ion transport|IEA|GO:0006811|MGI|na//cellular component|membrane|ISS|GO:0016020|MGI|12466851//biological process|transport|ISS|GO:0006810|MGI|12466851//molecular function|transporter activity|ISS|GO:0005215|MGI|12466851	-0.00412932	0.0112415	0.00239663	0.845625	-0.00246198	0.237776	-0.00249959	0.272	0.0012587	0.706504	0.00213665	0.796431	-0.00073564	0.36432	0.000697895	0.635376	-0.00269088	0.115369	0.00445587	0.87286	0.00358977	0.920828	-0.00297902	0.121055	-0.0010605	0.312132	0.00187955	0.795926	0.00101436	0.694408	0.00220197	0.756111
Mm.112632	6330583M11Rik	molecular function|catalytic activity|IEA|GO:0003824|MGI|na	-0.00229077	0.109212	0.00294904	0.886158	-0.00122602	0.287758	6.6579e-05	0.513227	0.00330919	0.947402	-0.00102772	0.255299	0.00128916	0.818689	-0.00123601	0.170111	0.000937146	0.667928	0.00383013	0.997576	0.000370503	0.579359	0.000475077	0.698986	-0.00192829	0.104519	0.00287064	0.87334	-0.0137561	0.061033	-0.000853855	0.290783
Mm.112701	Cpxm1	molecular function|NOT carboxypeptidase activity|IDA|GO:0004180|MGI|10073577//biological process|NOT proteolysis and peptidolysis|IDA|GO:0006508|MGI|10073577//molecular function|binding|ISS|GO:0005488|MGI|12466851//molecular function|carboxypeptidase A activity|IEA|GO:0004182|MGI|na//biological process|cell adhesion|IEA|GO:0007155|MGI|na//cellular component|extracellular space|IDA|GO:0005615|MGI|…	-0.00130463	0.27644	0.00143548	0.730124	-0.00760024	0.129266	0.00269499	0.753078	0.000365299	0.541861	0.000896979	0.59803	0.0016939	0.695137	0.00224249	0.79027	-0.00182737	0.346564	0.00634307	0.817444	-0.00324275	0.177623	-0.00300987	0.192104	-0.0030179	0.190677	0.00201594	0.716669	0.00710233	0.958144	-0.00135975	0.37265
Mm.11282	Gm104		0.00598719	0.976004	0.00586998	0.955838	-0.00505852	0.0397192	0.00171395	0.751567	0.00267925	0.662902	-0.0017991	0.305257	0.0039447	0.915532	0.00105221	0.765033	0.0026636	0.875199	0.000885502	0.598014	-0.00163717	0.275439	0.00049276	0.590834	0.000930289	0.624202	0.00196143	0.69784	-0.000745294	0.348472	0.0037523	0.877285
Mm.112824	Foxn2	molecular function|DNA binding|IEA|GO:0003677|MGI|na//cellular component|nucleus|IEA|GO:0005634|MGI|na//biological process|regulation of transcription, DNA-dependent|IEA|GO:0006355|MGI|na//molecular function|transcription factor activity|IEA|GO:0003700|MGI|na//cellular component|transcription factor complex|IEA|GO:0005667|MGI|na	-0.000760251	0.311491	0.00456433	0.934568	-0.00338562	0.0683715	-0.000634285	0.368021	0.000355008	0.587333	-0.00092806	0.354298	-0.00254958	0.185004	7.38089e-05	0.513395	-0.00107032	0.323077	0.00560148	0.868193	0.00275955	0.789121	0.000537368	0.62813	-0.00118434	0.300629	-0.00299238	0.0517509	0.0015385	0.801076	0.00818096	0.995148
Mm.11285	Adprhl2	biological process|biological process unknown|ND|GO:0000004|MGI|na//cellular component|cellular component unknown|ND|GO:0008372|MGI|na//molecular function|molecular function unknown|ND|GO:0005554|MGI|na	0.00886433	0.99804	-0.000664648	0.412994	0.000510215	0.590004	0.00268412	0.729782	-0.000228939	0.463075	-0.00234684	0.308713	0.000726529	0.649506	0.00284944	0.936002	0.00280252	0.881429	-0.00384912	0.0683008	0.000898815	0.668451	0.0023915	0.792197	-0.000419871	0.441549	-0.00225193	0.263009	-0.00574648	0.0612636	-0.00192353	0.215262
Mm.1129	Ndufb10	molecular function|NADH dehydrogenase (ubiquinone) activity|IEA|GO:0008137|MGI|na//molecular function|NADH dehydrogenase activity|ISS|GO:0003954|MGI|12466851//cellular component|mitochondrion|IDA|GO:0005739|MGI|12466851,14651853//cellular component|mitochondrion|ISS|GO:0005739|MGI|12466851,14651853//molecular function|oxidoreductase activity|ISS|GO:0016491|MGI|12466851	-0.00232657	0.145679	0.0023295	0.856919	0.00215553	0.726663	0.00477018	0.8962	0.0072283	0.988057	-0.000391377	0.395045	-0.000166888	0.481097	-0.00314578	0.0591862	-0.00138631	0.264361	0.00434955	0.888065	0.000985581	0.709019	-0.00123537	0.298738	0.00754782	0.928778	0.00190314	0.732283	-0.00512576	0.183731	0.00133377	0.611282
Mm.11311	2310057D15Rik	molecular function|hydrolase activity|ISS|GO:0016787|MGI|12466851//biological process|metabolism|ISS|GO:0008152|MGI|12466851	-0.000386957	0.418247	0.00132971	0.682202	-0.00237514	0.191395	-0.0038058	0.0771291	-0.00497069	0.0686126	-0.00204036	0.212144	0.00120752	0.725374	0.00022401	0.564425	-0.00289037	0.138208	0.00923037	0.977658	-0.000883968	0.3934	-0.000130761	0.469981	0.00054264	0.614047	0.00284345	0.792088	-0.00332065	0.112586	-0.00455801	0.0513568
Mm.11321	AU017834		-0.00222503	0.165666	-0.000195553	0.477239	-0.00215865	0.244769	0.00129372	0.617877	-0.00106655	0.353042	0.00131347	0.655435	0.00195038	0.740255	-0.00253887	0.202255	0.00136832	0.647214	0.00873422	0.965885	0.00266555	0.741378	-0.0039098	0.0878001	-0.000483142	0.40533	0.00261338	0.798913	-0.00528925	0.108261	0.00429402	0.914363
Mm.113272	Armcx6		0.00496664	0.97251	-0.00207528	0.234034	0.00576557	0.950264	0.00582146	0.787762	-0.00411485	0.0719508	0.00211989	0.79472	0.00136081	0.631487	0.00292595	0.847702	-0.000799691	0.401207	-0.0104703	0.0261053	-0.00284944	0.147484	0.00380374	0.906018	0.000570864	0.619878	-0.000517901	0.435856	0.00736399	0.827805	-0.00186288	0.255188
Mm.113278	Kcns3	molecular function|cation channel activity|ISS|GO:0005261|MGI|12466851//biological process|cation transport|ISS|GO:0006812|MGI|12466851//cellular component|integral to membrane|TAS|GO:0016021|MGI|12466851//molecular function|ion channel activity|IEA|GO:0005216|MGI|na//biological process|ion transport|IEA|GO:0006811|MGI|na//cellular component|membrane|ISS|GO:0016020|MGI|12466851//molecular functio…	0.00161544	0.630865	0.00164069	0.621853	-0.00682675	0.119655	0.00150646	0.719297	-0.00356124	0.214723	-0.00246049	0.172028	0.00448688	0.932922	0.00206731	0.68216	0.0044053	0.935008	-0.00304289	0.377067	0.00328214	0.794693	0.000753062	0.575608	-0.0022873	0.235574	-0.00206837	0.302657	0.000252293	0.537092	-0.00270557	0.281769
Mm.11333	Rtel1	molecular function|helicase activity|IEA|GO:0004386|MGI|na//molecular function|hydrolase activity|IEA|GO:0016787|MGI|na//cellular component|nucleus|IDA|GO:0005634|MGI|15210109//biological process|telomere maintenance|IMP|GO:0000723|MGI|15210109	-0.00508722	0.0088134	-0.00149123	0.265436	0.0011872	0.694243	0.00371382	0.937018	-0.00456822	0.0022761	-0.000737111	0.390963	-0.000900573	0.29706	-0.00104254	0.311402	-0.00400651	0.0408424	0.00292182	0.82566	0.0054147	0.991126	-0.0022566	0.173263	0.00199758	0.691309	0.00135062	0.726491	-0.00461463	0.18929	-0.000471134	0.435203
Mm.11337	Tusc4	biological process|cell cycle|IEA|GO:0007049|MGI|na//biological process|negative regulation of cell cycle|IEA|GO:0045786|MGI|na	0.00158115	0.701303	-0.00164455	0.329958	-0.00320975	0.152327	-0.00159242	0.315055	0.00194928	0.696569	0.00722795	0.996187	0.00353715	0.913632	-0.000863863	0.362483	0.000182159	0.517737	-2.6686e-05	0.496892	-0.000241301	0.45712	0.00184142	0.826996	-0.00587701	0.00345524	0.00414222	0.833106	-0.00575572	0.0633676	0.00708033	0.98549
Mm.11350	LOC382639		0.000785768	0.672954	-0.00141339	0.301483	-0.00117608	0.336454	-0.00162492	0.274747	-0.00102253	0.229619	0.000259645	0.562303	-0.00536667	0.00255259	-0.000100542	0.476571	-0.00354043	0.0742548	0.00249113	0.860546	-0.0136541	0.00119933	-0.0012805	0.185063	6.26237e-05	0.515763	-0.00851188	0.0153316	-0.00427411	0.101462	-0.00324474	0.109432
Mm.11371	Mm.11371		-0.0020927	0.25706	0.00728708	0.949042	-0.0103879	0.00830392	-0.00203897	0.355374	-0.0144126	0.0104475	-0.00257635	0.213939	-0.00134355	0.282913	0.00119653	0.700515	-0.00257861	0.223869	-0.0026661	0.303007	-0.000852868	0.398561	-0.00146129	0.343054	-0.00299846	0.183806	0.00235499	0.736926	-0.0125004	0.0554297	0.00195191	0.726589
Mm.113877	Glra2	cellular component|integral to membrane|IEA|GO:0016021|MGI|na//molecular function|ion channel activity|IEA|GO:0005216|MGI|na//biological process|ion transport|IEA|GO:0006811|MGI|na//cellular component|membrane fraction|IEA|GO:0005624|MGI|na//molecular function|receptor activity|IEA|GO:0004872|MGI|na//biological process|synaptic transmission|IEA|GO:0007268|MGI|na//biological process|transport|IEA|…	0.00436852	0.928035	0.00280567	0.701344	0.00377394	0.761419	0.00248092	0.847322	0.00637833	0.920296	0.00772114	0.997659	-0.0125909	0.0448077	0.00314641	0.832172	0.000698951	0.620407	-0.00470145	0.293269	0.00467551	0.758236	0.00110264	0.741009	0.000854051	0.573606	-0.00102022	0.389842	0.00534092	0.954959	0.0303563	0.999638
Mm.11395	A030007D23Rik	cellular component|nucleus|IEA|GO:0005634|MGI|na	0.00560272	0.922192	0.000860439	0.563037	-0.000967037	0.406839	0.00265887	0.898684	0.00828531	0.980395	0.00626785	0.882959	-0.00674517	0.161491	0.00229624	0.786025	-0.00228021	0.213789	-0.00453373	0.222726	-0.00155105	0.368732	0.00223097	0.846785	-0.00266786	0.25858	-0.00600751	0.0282673	0.00509798	0.990812	0.0217938	0.996965
Mm.11434	Tcf19	cellular component|nucleus|IEA|GO:0005634|MGI|na//biological process|regulation of transcription, DNA-dependent|IEA|GO:0006355|MGI|na//molecular function|transcription factor activity|IEA|GO:0003700|MGI|na//cellular component|transcription factor complex|IEA|GO:0005667|MGI|na	-0.00298326	0.232363	-0.00307969	0.241293	-0.00353379	0.133728	0.00438588	0.980095	0.00425915	0.709441	-0.00470994	0.149869	-0.00481866	0.0883145	-0.000775952	0.370251	-0.00217218	0.309504	-0.00395506	0.0704775	0.000639877	0.575005	0.00144035	0.839439	0.000442394	0.620045	0.00179653	0.779879	-7.99938e-05	0.485367	0.0148791	0.999944
Mm.114362	2410024A21Rik		0.0019479	0.818202	0.0014672	0.729925	-0.00391047	0.0736035	-0.00530323	0.240442	0.011209	0.999946	0.000163381	0.531362	0.00485908	0.907942	0.000658595	0.602904	0.00401435	0.959842	0.00365583	0.89369	-0.00105939	0.359096	0.0012843	0.780026	-0.00165251	0.202224	0.000222518	0.553628	-0.00139547	0.362669	0.00361436	0.885667
Mm.114683	Mcoln3	biological process|auditory receptor cell differentiation|IMP|GO:0042491|MGI|12403827//molecular function|cation channel activity|ISS|GO:0005261|MGI|12466851//biological process|cation transport|ISS|GO:0006812|MGI|12466851//cellular component|cytoplasm|IDA|GO:0005737|MGI|12403827//cellular component|integral to membrane|TAS|GO:0016021|MGI|12466851//molecular function|ion channel activity|ISS|GO:0…	-0.00611564	0.0147686	0.000236256	0.53304	-0.0026032	0.261332	7.59042e-05	0.506021	-0.0166864	0.0409154	0.0019537	0.696093	-0.000904991	0.407308	0.00180817	0.761668	-0.00154057	0.340626	0.00315518	0.721749	0.00146984	0.622703	-0.000801492	0.410924	-0.00357943	0.158102	0.000263312	0.523651	0.00677282	0.919427	-0.00534341	0.0736911
Mm.11473	BC008163		0.000667489	0.57491	-0.0018575	0.330284	-0.00946762	0.00149398	0.00115745	0.718156	0.00132769	0.724143	-0.00223817	0.277124	-0.00628606	0.021611	-0.00268975	0.0851454	0.00271562	0.841198	0.00197827	0.665791	-0.00217634	0.277092	0.00150836	0.663653	-0.00282513	0.156636	0.000455886	0.562854	0.00141297	0.674653	0.00983692	0.999085
Mm.11480	Bxdc1		0.000462451	0.589563	0.000149587	0.528725	-0.000822222	0.330331	0.00372659	0.950519	0.000597582	0.563512	0.00206561	0.875535	0.00108238	0.674134	0.00111043	0.7088	-0.000571976	0.390789	-0.00841436	0.0290229	0.00309337	0.790584	0.00264567	0.927244	0.000448097	0.590839	-0.000154293	0.470665	-0.00468175	0.0177008	-0.00169797	0.285415
Mm.1151	Dpp4	molecular function|aminopeptidase activity|IEA|GO:0004177|MGI|na//molecular function|catalytic activity|IEA|GO:0003824|MGI|na//molecular function|dipeptidyl-peptidase IV activity|IEA|GO:0004274|MGI|na//molecular function|hydrolase activity|IEA|GO:0016787|MGI|na//cellular component|integral to membrane|TAS|GO:0016021|MGI|12466851//cellular component|intercellular canaliculus|IDA|GO:0046581|MGI|120…	-0.00103094	0.375931	-0.00639195	0.156203	0.00878565	0.919304	0.00121912	0.666883	-0.00997533	0.0895934	-0.00249427	0.199051	0.00229524	0.768906	0.00234139	0.771459	-0.00278272	0.170649	-0.000972416	0.417087	-0.000437498	0.474704	0.000109746	0.513511	0.00349716	0.970109	-0.00592398	0.111594	-0.00524568	0.0549219	-0.00133919	0.302443
Mm.115205	9630042H07Rik	biological process|gametogenesis|ISS|GO:0007276|MGI|12466851	0.00314096	0.615863	-0.00269652	0.297407	0.00872366	0.917889	-0.000293141	0.468445	-0.0047811	0.340855	0.0155188	0.977013	0.00585536	0.950802	-0.00223071	0.240656	-0.0134246	0.00634852	0.0138008	0.993378	-0.00591518	0.163259	0.000898387	0.588714	-0.00763836	0.0271296	-0.0020193	0.189617	0.00727644	0.781098	0.000420844	0.545027
Mm.11535	Wdr23		0.0038574	0.96804	-0.000818972	0.350076	0.00333247	0.917266	0.00257529	0.794911	-0.00290598	0.087814	0.000497437	0.578699	-0.00433331	0.0593012	0.00167216	0.857768	-0.00222573	0.242174	-0.00377979	0.042908	0.00982134	0.993715	0.000544865	0.631655	0.00145926	0.833152	0.00115639	0.703418	-0.00171222	0.276799	-0.00218629	0.168844
Mm.11545	Rhbdf1	molecular function|receptor activity|IEA|GO:0004872|MGI|na	0.00165852	0.716879	0.00177498	0.644329	0.00143092	0.589108	0.000768998	0.604015	-0.0110919	0.0110697	0.000712305	0.639239	0.00209255	0.777122	0.000842533	0.624223	0.000438781	0.556572	-0.0185587	0.116693	0.00120814	0.630817	-3.00755e-05	0.49834	-0.0036082	0.152628	-0.00801939	0.115103	0.00166105	0.711834	-0.00295623	0.18041
Mm.11567	E030046B03Rik		-0.00389909	0.00877177	-0.00100237	0.339991	-0.00687447	0.0182201	-0.00106417	0.337645	0.00344739	0.895256	-0.00174038	0.241713	0.00197463	0.68724	-0.00130325	0.343561	-0.00245185	0.273564	0.0106346	0.949418	-0.000382923	0.460926	-0.00177806	0.249846	-0.000571102	0.426633	0.00392601	0.925351	0.00341813	0.741902	-0.00432316	0.0553645
Mm.1158	Atp6v0a2	cellular component|acrosome|IDA|GO:0001669|MGI|11872743//cellular component|extracellular space|TAS|GO:0005615|MGI|12466851//molecular function|hydrogen ion transporter activity|IEA|GO:0015078|MGI|na//cellular component|integral to membrane|TAS|GO:0016021|MGI|12466851//biological process|ion transport|IEA|GO:0006811|MGI|na//cellular component|membrane|IEA|GO:0016020|MGI|na//biological process|pro…	-0.00376441	0.0238733	-0.00221622	0.255539	-0.0013643	0.293717	-0.00166177	0.256291	0.000190924	0.528387	-0.000963886	0.363667	-0.000298452	0.473417	-0.0014289	0.3427	-0.00430833	0.0469214	0.00961767	0.936093	0.000744023	0.594375	-0.000419434	0.452492	-0.0046453	0.0852798	5.48448e-05	0.509445	0.00164167	0.599024	-0.000566224	0.418235
Mm.115970	Adamts16	cellular component|cellular component unknown|ND|GO:0008372|MGI|na//biological process|integrin-mediated signaling pathway|IEA|GO:0007229|MGI|na//molecular function|metallopeptidase activity|IEA|GO:0008237|MGI|na//molecular function|peptidase activity|IEA|GO:0008233|MGI|na	-0.00282806	0.096926	0.00111294	0.712249	-0.00388506	0.0844401	-0.000323857	0.44068	0.00505313	0.987328	0.00224447	0.778651	0.00465176	0.980734	-0.000433447	0.417505	-0.00102379	0.364073	0.00778501	0.98982	0.00498784	0.994079	0.000672468	0.68444	-0.0010874	0.260486	0.00284177	0.864303	-0.00707891	0.0717713	-0.00192937	0.254916
Mm.1161	Zfp185	molecular function|nucleic acid binding|IEA|GO:0003676|MGI|na//molecular function|zinc ion binding|IEA|GO:0008270|MGI|na	-0.00866292	0.0775311	0.000430228	0.545183	-0.00179116	0.244982	0.000506217	0.556816	0.00709685	0.966366	-0.00273175	0.144692	-0.00273204	0.119677	0.00387053	0.955879	0.00197356	0.733888	0.00218624	0.806955	-0.00525037	0.00551419	-0.000527864	0.429939	0.00213605	0.846717	0.00419026	0.781406	0.00308084	0.785666	-0.000308324	0.454016
Mm.11662	C330017E21Rik	cellular component|integral to membrane|IEA|GO:0016021|MGI|na//cellular component|membrane|ISS|GO:0016020|MGI|12466851//biological process|transport|ISS|GO:0006810|MGI|12466851//molecular function|transporter activity|ISS|GO:0005215|MGI|12466851	0.00249374	0.849128	0.00454059	0.972787	-0.00504668	0.0135903	-0.00206903	0.123342	0.00217865	0.833429	0.00330168	0.98066	-0.00195696	0.102357	-0.000948059	0.321695	0.00027705	0.557414	0.00524845	0.87526	-0.000455542	0.374815	0.00110469	0.810252	-0.00131843	0.298434	0.00124812	0.690303	-3.75629e-05	0.493472	0.00932684	0.999324
Mm.116649	Nek1	molecular function|ATP binding|IEA|GO:0005524|MGI|na//biological process|cell cycle|IEA|GO:0007049|MGI|na//biological process|cytokinesis|IEA|GO:0000910|MGI|na//cellular component|cytoplasm|ISS|GO:0005737|MGI|15604234//molecular function|kinase activity|IEA|GO:0016301|MGI|na//molecular function|magnesium ion binding|IEA|GO:0000287|MGI|na//biological process|mitosis|IEA|GO:0007067|MGI|na//cellular…	-0.00100581	0.300941	7.80567e-05	0.515262	-0.00246981	0.139581	8.06905e-05	0.517845	0.0014781	0.722375	-0.000986936	0.303609	0.000861108	0.637588	0.000676904	0.657038	0.00146232	0.803376	0.00869318	0.978973	0.00574164	0.963484	0.000415384	0.612665	-0.00222072	0.0601595	0.00171338	0.807573	0.00467584	0.862087	-0.00552157	2.06859e-05
Mm.116675	Ever2	cellular component|integral to membrane|IEA|GO:0016021|MGI|na	0.00470007	0.940872	-0.000650288	0.409317	0.0044132	0.963609	-0.000596203	0.414754	-0.0044989	0.112399	0.0011955	0.641328	-0.00602655	0.0354634	0.00332619	0.950548	0.00100646	0.650124	-0.00479506	0.108962	0.00291629	0.891043	-0.000490877	0.43881	-0.00158938	0.258681	0.00280726	0.841288	0.00610367	0.924301	-0.00561883	0.00581049
Mm.116704	B230333C21Rik	molecular function|nucleic acid binding|ISS|GO:0003676|MGI|12466851	0.000811184	0.696705	0.000899876	0.602357	-0.00571551	0.0248816	-0.000265895	0.468206	0.000882468	0.598971	0.000242899	0.577363	0.00759541	0.955057	-0.000572242	0.417192	-0.000100845	0.477445	0.00547589	0.865624	-0.00131176	0.28671	0.00603671	0.994989	0.00452091	0.955497	0.00600753	0.943544	0.00207747	0.644506	0.000451591	0.572957
Mm.116714	Loxl2	molecular function|copper ion binding|IEA|GO:0005507|MGI|na//molecular function|nucleic acid binding|IEA|GO:0003676|MGI|na//molecular function|oxidoreductase activity|IEA|GO:0016491|MGI|na//molecular function|protein-lysine 6-oxidase activity|IEA|GO:0004720|MGI|na	-0.00266519	0.110049	0.00375772	0.942942	-0.0022608	0.155397	-0.00147059	0.336212	-0.0021645	0.350292	0.00220323	0.820002	-0.000856063	0.342901	0.00247936	0.92268	0.000466917	0.551254	0.00355164	0.876834	-0.00311985	0.0680662	-0.00220149	0.131684	0.0012067	0.635271	-0.00236529	0.343063	0.00338914	0.886669	0.00659121	0.997647
Mm.116749	Oaz2	molecular function|calcium ion binding|ISS|GO:0005509|MGI|12466851//molecular function|enzyme inhibitor activity|IEA|GO:0004857|MGI|na//molecular function|ornithine decarboxylase inhibitor activity|TAS|GO:0008073|MGI|9782076//biological process|polyamine metabolism|TAS|GO:0006595|MGI|9782076	0.00122013	0.730128	-0.00564042	0.174335	0.00967316	0.966467	-0.000165885	0.478192	-0.00564788	0.104059	0.000823525	0.671473	-0.00183549	0.260748	0.00373743	0.973402	-0.00622783	0.0435285	-0.00079811	0.436467	0.00216334	0.763775	0.000784408	0.606808	4.65252e-05	0.507983	-0.00296033	0.0920988	-0.00164749	0.204453	0.000992006	0.65187
Mm.11675	Fliz1	biological process|biological process unknown|ND|GO:0000004|MGI|na//molecular function|nucleic acid binding|ISS|GO:0003676|MGI|12466851//cellular component|nucleus|IDA|GO:0005634|MGI|11318609	0.00268167	0.660625	0.000751087	0.56099	0.00348396	0.79666	0.00374431	0.713882	-0.0186122	0.0107724	0.00376314	0.821406	0.00671637	0.858004	0.00164542	0.69725	0.00394068	0.746851	-0.0125782	0.0600618	0.0065985	0.913389	0.00153434	0.704193	0.00190997	0.803153	-0.0054145	0.140589	-0.00217274	0.316261	-0.00308149	0.126362
Mm.116833	AU067726	biological process|biological process unknown|ND|GO:0000004|MGI|na//cellular component|cellular component unknown|ND|GO:0008372|MGI|na//molecular function|molecular function unknown|ND|GO:0005554|MGI|na	0.000715968	0.569806	0.00459133	0.917479	0.00392591	0.816904	-0.00919036	0.00798036	0.00593969	0.945939	-0.00393249	0.0816179	0.00243068	0.752235	-0.00317743	0.133276	-0.00119542	0.360437	0.00635751	0.878285	-0.00210008	0.279226	-0.000522398	0.414691	-0.00560384	0.00359738	0.00608661	0.97257	-0.00301218	0.116804	-0.0161027	0.00248574
Mm.116862	Mcoln2	molecular function|cation channel activity|ISS|GO:0005261|MGI|12466851//biological process|cation transport|ISS|GO:0006812|MGI|12466851//cellular component|integral to membrane|TAS|GO:0016021|MGI|12466851//molecular function|ion channel activity|ISS|GO:0005216|MGI|12466851//biological process|ion transport|ISS|GO:0006811|MGI|12466851//cellular component|membrane|ISS|GO:0016020|MGI|12466851//biolo…	-0.00727732	0.0439799	-0.00187819	0.373715	0.00437092	0.780203	-0.0147918	0.126618	0.00747694	0.986974	-0.0048043	0.17515	0.0119099	0.866313	0.00284482	0.690323	0.00861001	0.916999	-0.00249802	0.388423	0.00496713	0.866387	-0.00805657	0.14565	-0.00605706	0.169104	0.00417557	0.905999	0.00168109	0.624099	-0.00593185	0.196385
Mm.11688	Tmpit	cellular component|integral to membrane|TAS|GO:0016021|MGI|12466851	-0.000177312	0.467167	-0.00261399	0.178279	-0.000227073	0.475133	0.000771952	0.622322	-0.00796141	0.1025	0.00394586	0.919907	0.000373974	0.541354	0.00300199	0.776707	-0.00150311	0.352513	0.00157817	0.608417	0.0029947	0.763713	-0.00013164	0.476023	0.000649922	0.572166	0.00523435	0.952214	0.00636118	0.9026	0.00286083	0.777723
Mm.11689	AA419673		-0.00315735	0.243381	-0.00825581	0.0213386	-0.00119406	0.41648	0.000510976	0.578555	-0.0130391	0.0591579	-0.00512244	0.269227	-0.00237107	0.178405	0.00329502	0.934137	0.000174762	0.524799	-0.00378669	0.383499	0.000914094	0.564786	-5.53663e-05	0.488037	0.000742843	0.587744	0.000414453	0.562453	-0.00339437	0.189814	0.0129524	0.983446
Mm.116991	2410198H06Rik		-0.00151557	0.325655	0.00405376	0.855389	-0.00508472	0.12903	-0.00238872	0.186147	-0.00188877	0.331863	0.00443149	0.870613	0.00181635	0.765314	0.00587906	0.983217	-0.00137454	0.348712	0.00529823	0.81184	0.000586258	0.569371	-8.32803e-05	0.487846	0.000420007	0.559722	0.00591085	0.987811	0.0027304	0.81396	-0.00121705	0.359358
Mm.117037	Pi4k2a	biological process|biological process unknown|ND|GO:0000004|MGI|na//cellular component|cellular component unknown|ND|GO:0008372|MGI|na//molecular function|kinase activity|IEA|GO:0016301|MGI|na	-0.0014034	0.263398	-0.00240957	0.286181	-0.00042147	0.43268	0.0015455	0.696546	0.00636281	0.984203	-0.00539119	0.0127126	0.00360416	0.862771	-0.00220328	0.178674	0.00439767	0.938637	0.000794995	0.603808	0.0025157	0.791604	-0.000245077	0.44596	0.00176159	0.666145	0.00314721	0.849556	-0.00337433	0.256317	-0.00677602	0.0735138
Mm.117180	Cfi	molecular function|chymotrypsin activity|IEA|GO:0004263|MGI|na//biological process|complement activation|IEA|GO:0006956|MGI|na//biological process|complement activation, classical pathway|IEA|GO:0006958|MGI|na//molecular function|complement factor I activity|IEA|GO:0003818|MGI|na//cellular component|extracellular space|TAS|GO:0005615|MGI|12466851//molecular function|hydrolase activity|IEA|GO:0016…	0.00279347	0.861271	0.00298512	0.839635	-0.000751124	0.399125	-0.000922876	0.385072	0.000440532	0.544176	0.00330818	0.816703	0.00499643	0.94444	-0.000585647	0.392385	0.00161967	0.74003	0.000262417	0.533996	0.00352058	0.914571	-0.00107588	0.259283	-0.00132851	0.305008	0.00236761	0.780145	0.0044632	0.831136	0.00080101	0.604717
Mm.117238	Mm.117238	molecular function|ATP binding|IEA|GO:0005524|MGI|na//molecular function|motor activity|IEA|GO:0003774|MGI|na//cellular component|myosin|IEA|GO:0016459|MGI|na	0.00190077	0.809969	-0.00532605	0.0801408	0.0065998	0.967983	0.00181203	0.656661	-0.0132033	0.000115786	0.00315375	0.912704	-0.00644266	0.0166964	0.00126927	0.638023	-0.00494238	0.0731714	-0.00414996	0.141068	0.00286956	0.8171	-0.000153587	0.468829	-0.00223018	0.20895	-0.00333164	0.187276	-0.00120478	0.369048	0.0100638	0.997404
Mm.117265	Gas8	cellular component|cytoskeleton|IEA|GO:0005856|MGI|na//cellular component|flagellum|IEA|GO:0019861|MGI|na//cellular component|flagellum (sensu Eukaryota)|IDA|GO:0009434|MGI|11751847//molecular function|molecular function unknown|ND|GO:0005554|MGI|na//biological process|sperm motility|TAS|GO:0030317|MGI|11751847	-0.0038835	0.18152	0.00443204	0.9349	-0.00547364	0.0477444	0.00115128	0.647181	0.0037373	0.691489	-0.00473749	0.0569928	-0.00195916	0.262891	-0.00280367	0.0625504	0.000535541	0.584111	0.00652845	0.910081	-0.0018504	0.324863	0.00265207	0.817126	0.000729083	0.578147	-0.00136208	0.328487	0.00224502	0.726949	-0.00159634	0.30588
Mm.117365	Mesdc2	cellular component|extracellular space|TAS|GO:0005615|MGI|12466851	-0.00681623	0.0114323	-0.00427995	0.206358	0.00375626	0.814634	0.00932713	0.967432	-3.7407e-05	0.494614	-0.00867762	0.00454131	-0.0068655	0.00146847	-0.000217483	0.464333	0.00249744	0.818101	-0.0109589	0.0511456	-0.0164118	0.000264255	0.00301065	0.827615	0.00112353	0.693656	-0.00854961	0.0125632	-0.00221922	0.265596	-0.00980669	0.00422276
Mm.11741	Mm.11741	molecular function|ATP binding|IEA|GO:0005524|MGI|na//cellular component|cytosol|IDA|GO:0005829|MGI|10433232//biological process|organogenesis|IMP|GO:0009887|MGI|10754103	0.00161345	0.669284	0.00117193	0.623805	-0.00262652	0.158084	-0.00229741	0.219106	0.00861045	0.914734	-0.00201829	0.132137	-0.000195341	0.464322	-7.20619e-05	0.488948	0.00278464	0.819655	0.00308252	0.8636	0.00357068	0.88045	0.00322661	0.908361	0.00230999	0.740884	-0.00195662	0.251816	-0.00331641	0.098835	0.00212465	0.731772
Mm.117429	Zfp288	molecular function|DNA binding|IDA|GO:0003677|MGI|11744704//cellular component|nucleus|IDA|GO:0005634|MGI|11744704	0.00295421	0.877906	0.00154869	0.716345	-0.00187919	0.216016	0.00469336	0.884977	0.00661494	0.955442	-0.00144432	0.262221	0.00581843	0.916857	0.000716444	0.699105	0.00246296	0.760107	0.00125165	0.641048	0.00301225	0.916109	0.00538985	0.996372	0.00168255	0.712008	0.0026094	0.831554	-1.14428e-05	0.498581	0.00305321	0.909786
Mm.11746	C80008		-0.00291759	0.132659	-0.00438824	0.0503835	-0.00322073	0.212366	0.0023361	0.855305	-0.00544069	0.171324	0.00151636	0.745397	-0.00542526	0.0696751	-0.00553237	0.0355883	0.00123224	0.663635	0.00668771	0.876591	-0.0158669	0.00894507	-0.0033307	0.0039441	-0.000921697	0.37991	-0.00362732	0.124124	0.00113729	0.692895	-0.00107832	0.362296
Mm.117464	Mm.117464		0.00112048	0.735316	-0.00216187	0.242793	-0.00200455	0.213823	-0.00448945	0.113712	0.000132631	0.520279	0.0036728	0.984302	-0.00796938	0.0176172	8.37191e-05	0.522198	-0.00251028	0.0493916	0.0034726	0.85559	-0.0140864	0.00654376	-0.00251145	0.0753059	0.00142044	0.743688	-0.00319907	0.133723	-0.00212699	0.12488	0.00890323	0.99471
Mm.11747	E2f7	molecular function|DNA binding|IEA|GO:0003677|MGI|na//biological process|cell cycle|IEA|GO:0007049|MGI|na//biological process|negative regulation of cell proliferation|IDA|GO:0008285|MGI|12893818//cellular component|nucleus|IDA|GO:0005634|MGI|12893818//biological process|regulation of transcription|IDA|GO:0045449|MGI|12893818//biological process|regulation of transcription, DNA-dependent|IEA|GO:0…	-0.00145738	0.257366	0.00550616	0.984505	0.000338861	0.536418	-0.000904741	0.376225	0.00754796	0.990048	0.00113956	0.71234	-0.00222435	0.223852	-0.00142376	0.3164	-0.00302094	0.124957	0.000958873	0.622971	-0.00192683	0.250299	0.00168995	0.812752	-0.00532649	0.0435079	0.00175171	0.739719	-0.000809846	0.41204	0.00418747	0.902566
Mm.117541	H2afz	molecular function|DNA binding|ISS|GO:0003677|MGI|12466851//cellular component|NOT Barr body|ISS|GO:0001740|MGI|11331621//cellular component|chromosome|ISS|GO:0005694|MGI|12466851//biological process|chromosome organization and biogenesis (sensu Eukaryota)|ISS|GO:0007001|MGI|12466851//cellular component|nucleosome|ISS|GO:0000786|MGI|12466851//biological process|nucleosome assembly|ISS|GO:0006334|…	0.00662816	0.962043	-0.00389589	0.189611	0.00427377	0.892847	0.00607723	0.882687	-0.0037078	0.122165	0.000157507	0.517117	-0.000778941	0.374394	0.00384025	0.880062	0.00360533	0.79463	-0.0092784	0.172044	-0.00260972	0.217242	0.00373106	0.871311	0.00397584	0.956068	-0.00484988	0.0876107	-0.000665307	0.408497	-0.0164137	0.000439503
Mm.117581	2610020N02Rik		0.0036287	0.737975	0.00339957	0.803798	0.00323251	0.8954	0.00513486	0.966683	0.00109412	0.592871	-0.00208176	0.33746	-0.00324683	0.142291	-0.000213736	0.44758	-0.00317474	0.0988696	-0.00194865	0.204964	0.00401678	0.949763	0.00125027	0.69425	0.00955339	0.916756	-0.00171391	0.352882	-0.00198787	0.216584	-0.00324231	0.220048
Mm.117709	1110001A05Rik	cellular component|Z disc|IDA|GO:0030018|MGI|10833443//biological process|biological process unknown|ND|GO:0000004|MGI|na//molecular function|protein binding|IPI|GO:0005515|MGI|10833443//molecular function|zinc ion binding|IEA|GO:0008270|MGI|na	0.00124386	0.707276	0.00202008	0.680641	0.00105017	0.618046	-0.00261086	0.134342	-0.001644	0.182626	0.00440332	0.960262	0.00036132	0.526117	0.0022582	0.805117	0.00191849	0.704626	-0.00503425	0.119378	0.000293111	0.54712	-0.00126845	0.296521	-0.000981233	0.339085	-0.00261666	0.184979	0.000995779	0.662854	0.000159347	0.521438
Mm.11778	Cflar		0.00177421	0.793396	0.0096302	0.931404	-0.00915716	0.00168623	-0.00584384	0.0562462	-0.0183846	1.46336e-05	0.0074082	0.991131	-0.00205491	0.203874	-0.00280305	0.134916	0.00574078	0.980048	0.00269237	0.711277	-0.00551857	0.0690545	7.20617e-05	0.508928	-0.00214182	0.187195	0.00133755	0.617967	0.000658023	0.604652	0.00902585	0.957963
Mm.117809	5730421E18Rik		0.00176667	0.844553	0.00294555	0.842931	0.00540846	0.683666	0.00125822	0.814392	-0.00139491	0.266963	0.000209014	0.543994	-0.0028234	0.0526376	-0.000901342	0.295964	-0.000842809	0.300406	0.00186552	0.69643	0.00150898	0.713303	0.00156741	0.952871	-0.000805612	0.366075	-0.000329912	0.438115	0.00176477	0.918471	0.0110491	0.999515
Mm.117896	Pcm1		0.00249629	0.989262	-0.000907327	0.285425	0.00323477	0.934581	0.00176651	0.800121	0.000445789	0.55999	-0.000356152	0.376185	0.000393246	0.585902	-0.000802771	0.198188	3.7993e-05	0.511842	-0.000860339	0.313629	0.00218843	0.780708	0.000291227	0.619636	0.000440054	0.672443	-0.000237103	0.430238	-0.00581377	0.0329416	0.00237072	0.878995
Mm.11815	B230312B02Rik	cellular component|cytoplasm|ISS|GO:0005737|MGI|12466851//molecular function|isomerase activity|IEA|GO:0016853|MGI|na//molecular function|peptidyl-prolyl cis-trans isomerase activity|ISS|GO:0003755|MGI|12466851//biological process|protein folding|ISS|GO:0006457|MGI|12466851	-0.00126986	0.346216	0.000880274	0.620598	0.000293124	0.580986	0.00152217	0.746068	-0.00466201	0.0558885	0.00861008	0.972051	-0.00308762	0.0347408	-0.000191411	0.439222	0.000526221	0.621805	0.000290732	0.558688	0.000607302	0.624744	0.00122348	0.83472	0.00328513	0.980122	-0.000948582	0.290602	0.00249443	0.794976	-0.0001663	0.456656
Mm.118257	B830013J05Rik		0.0072481	0.776823	0.0144819	0.900654	0.00434443	0.629212	-0.00985684	0.124946	-0.0207973	0.107976	0.00106868	0.572145	-0.0211793	0.110338	-0.000743572	0.460816	0.00444631	0.821505	-0.0118233	0.247931	0.00579897	0.645012	0.000459251	0.555057	-0.0124183	0.131807	0.00233401	0.59738	0.00584001	0.791973	0.0117766	0.900399
Mm.118400	Bag4	biological process|apoptosis|ISS|GO:0006915|MGI|12819136//cellular component|cellular component unknown|ND|GO:0008372|MGI|na//molecular function|protein binding|IPI|GO:0005515|MGI|11527400//biological process|protein folding|IEA|GO:0006457|MGI|na//biological process|regulation of apoptosis|ISS|GO:0042981|MGI|12819136//molecular function|unfolded protein binding|IEA|GO:0051082|MGI|na	0.000993199	0.610789	-0.00693779	0.0316203	-0.000703264	0.440267	0.00217664	0.847784	0.000247093	0.532034	0.00344912	0.940106	0.00278415	0.890393	-0.000257872	0.448636	-1.62742e-05	0.497351	-0.00860726	0.178622	0.00277506	0.816315	0.00075976	0.567876	-0.000610487	0.374424	-0.00217794	0.274093	0.000458177	0.592066	0.00134731	0.725288
Mm.1186	Car2	molecular function|carbonate dehydratase activity|IEA|GO:0004089|MGI|na//molecular function|lyase activity|IEA|GO:0016829|MGI|na//biological process|one-carbon compound metabolism|IEA|GO:0006730|MGI|na//molecular function|zinc ion binding|IEA|GO:0008270|MGI|na	-0.00336371	0.269097	-0.00234135	0.184334	-0.000384334	0.4342	0.000944501	0.66984	0.00554967	0.999854	-0.00192548	0.184616	-0.000447273	0.456348	-0.000981986	0.279797	-0.00724773	0.00108843	0.00489016	0.924256	-0.00255986	0.0887427	-7.19952e-07	0.499873	0.00075743	0.604993	-0.00577475	0.131042	0.00281003	0.944359	-0.00219642	0.0921053
Mm.118617	Lhfp	cellular component|integral to membrane|TAS|GO:0016021|MGI|12466851	0.000668171	0.627553	-0.000623154	0.38717	0.000802944	0.662974	-0.0015539	0.228224	0.00257451	0.920124	0.00022136	0.548625	0.00569868	0.989856	-0.00171631	0.202938	0.00291837	0.8845	-0.00784821	0.158931	-0.00147437	0.300969	0.00146857	0.667606	-0.00078315	0.324503	-0.000878867	0.343933	-0.00502607	0.0975334	-0.00511644	0.0186825
Mm.118689	Mm.118689		-0.000931392	0.327051	-0.000757551	0.376691	-0.00312998	0.270568	-0.000923428	0.36492	-0.00331225	0.206674	0.00181543	0.664241	0.00171216	0.691899	0.000944347	0.67116	-0.00193637	0.292037	0.00783016	0.905256	-0.00490782	0.0980039	-0.00269449	0.248962	0.000693558	0.632033	0.00402849	0.89425	0.00409352	0.870869	-0.000857949	0.384442
Mm.11869	AI427122	molecular function|actin binding|ISS|GO:0003779|MGI|12466851	0.00604983	0.904725	0.00192268	0.600914	0.0062056	0.841203	0.00680324	0.985777	0.00592924	0.883432	0.00957804	0.871597	-0.0168315	0.0475119	0.00652447	0.918045	0.00423893	0.881393	-0.0102428	0.172446	0.00133297	0.566851	0.00162815	0.654337	-0.000875044	0.445624	-0.00961889	0.00920651	0.00617601	0.788746	0.035499	0.999908
Mm.118753	Mm.118753		0.00312876	0.885319	0.00206643	0.615153	-0.000425556	0.422008	-0.00214422	0.2055	0.00897274	0.989771	0.006166	0.992599	-0.00601187	0.016351	-0.000545065	0.400416	0.00168348	0.743209	-0.00554887	0.0890409	-0.00302919	0.213579	-9.91604e-05	0.478922	-0.00509852	0.0156769	-0.000465393	0.44082	-0.00134789	0.368169	0.0105709	0.992094
Mm.118846	Nudt1	molecular function|8-oxo-7,8-dihydroguanine triphosphatase activity|IDA|GO:0008413|MGI|7592783,12466851//molecular function|8-oxo-7,8-dihydroguanine triphosphatase activity|ISS|GO:0008413|MGI|7592783,12466851//biological process|dGTP catabolism|IDA|GO:0006203|MGI|7592783//cellular component|extracellular space|TAS|GO:0005615|MGI|12466851//molecular function|hydrolase activity|IEA|GO:0016787|MGI|na	0.00760674	0.995587	-0.00452615	0.0563	0.00691218	0.963743	0.00727567	0.821689	-0.00980767	0.00733253	0.00224625	0.709493	-0.00318649	0.190579	0.00343779	0.875653	-0.00240046	0.229722	-0.00903115	0.120062	-0.00118296	0.334972	0.00480988	0.89145	0.00549071	0.988251	-0.00297655	0.101407	-0.0019938	0.251004	0.00022943	0.556727
Mm.11889	Nalp9a		-0.00197794	0.120599	0.000794799	0.597163	-0.008297	0.0342646	8.86085e-05	0.5148	-0.00133404	0.364941	0.0045193	0.979	-0.00160844	0.22607	-3.05568e-05	0.495175	-0.00444273	0.0555445	0.00660954	0.843049	-0.000792846	0.397335	-0.00281848	0.168024	0.00128909	0.681191	0.00245144	0.851925	-0.000912414	0.327597	0.0023944	0.761873
Mm.119162	Elavl1	molecular function|RNA binding|IEA|GO:0003723|MGI|na//biological process|mRNA processing|IEA|GO:0006397|MGI|na//biological process|nuclear mRNA splicing, via spliceosome|IEA|GO:0000398|MGI|na//molecular function|nucleic acid binding|IEA|GO:0003676|MGI|na	-0.00300565	0.0880581	-0.00094616	0.34971	-0.00407566	0.0348496	0.00552638	0.999645	0.00598268	0.988521	-0.00161658	0.225115	-0.000113174	0.471345	0.000424175	0.583108	0.00121768	0.710962	0.000256351	0.533071	-0.00732352	0.00973837	0.000208887	0.557915	0.00118216	0.783065	-0.0010025	0.269855	-0.00209847	0.105214	-0.000389961	0.422736
Mm.119177	Cops8	cellular component|nucleus|IDA|GO:0005634|MGI|14636993//molecular function|protein binding|IPI|GO:0005515|MGI|9707402//cellular component|signalosome complex|IDA|GO:0008180|MGI|9707402	-0.0023417	0.356536	-0.00374575	0.25964	0.00224028	0.752976	-0.000543224	0.432947	-0.0011776	0.370597	-0.006646	0.0816169	-0.00713959	0.00711639	-0.000174288	0.481046	0.00145448	0.720692	-0.0129973	0.00696828	-0.0152572	0.027028	0.00105911	0.665591	0.00270976	0.753512	-0.0026773	0.220314	-0.00205141	0.19642	-0.00485399	0.0272466
Mm.119320	Car8	molecular function|carbonate dehydratase activity|IEA|GO:0004089|MGI|na//cellular component|cytoplasm|IDA|GO:0005737|MGI|12611586//biological process|one-carbon compound metabolism|IEA|GO:0006730|MGI|na//biological process|phosphoinositide-mediated signaling|IDA|GO:0048015|MGI|12611586//molecular function|protein binding|IPI|GO:0005515|MGI|12611586//molecular function|zinc ion binding|IEA|GO:0008…	-0.00426244	0.0731028	0.00113506	0.652128	0.00476711	0.882231	0.00713074	0.935802	0.000501981	0.572715	-0.00683045	0.00974902	-0.00181769	0.143353	0.000720156	0.646808	0.000346743	0.567269	-0.00311732	0.157832	-0.00312054	0.0882391	0.00138454	0.730447	0.0189299	0.942649	-0.0012618	0.287379	-0.00797851	0.0995081	-0.0187231	0.00233431
Mm.11934	Zar1	biological process|development|IEA|GO:0007275|MGI|na	-6.32718e-05	0.488169	0.0025361	0.765261	-0.00543902	0.0312147	-2.13287e-05	0.497477	-0.00740711	0.0538932	-0.000350838	0.416362	0.000608797	0.576856	-0.00102453	0.330043	0.00287426	0.764729	-9.33223e-05	0.490609	-0.00306573	0.201528	0.00117489	0.747278	-0.000438358	0.404478	0.00102702	0.643477	-0.00221869	0.234252	0.0100443	0.99753
Mm.11935	Fbxo34	cellular component|cellular component unknown|ND|GO:0008372|MGI|na//molecular function|molecular function unknown|ND|GO:0005554|MGI|na//biological process|ubiquitin cycle|IEA|GO:0006512|MGI|na	-0.000113028	0.485526	0.00269759	0.872087	0.00556575	0.848017	-0.00269523	0.168065	-0.00823255	0.0296337	-0.000778326	0.394031	0.00533644	0.92639	0.000549197	0.617921	0.000161981	0.523917	0.00715917	0.85352	0.00175457	0.704648	0.000138506	0.532401	-0.00206177	0.118867	0.000831896	0.637748	0.000280061	0.532592	0.000104151	0.517838
Mm.119383	C630007C17Rik		0.00211144	0.724407	-0.00272295	0.198751	0.00447469	0.940074	0.00171956	0.641222	-0.00339293	0.019555	-0.000883032	0.403658	-0.003035	0.0992997	0.000886376	0.64841	-0.00166416	0.22478	-0.0066068	0.0585641	-0.00894156	0.000622952	0.00192235	0.867803	0.00089884	0.636431	-0.00426772	0.092944	-0.00530766	0.0838503	-0.00292872	0.15405
Mm.119387	BC017647		0.00399403	0.984407	-0.000603966	0.377359	0.00380172	0.984838	0.000319096	0.541709	-0.00190171	0.255649	0.00082398	0.693199	-2.84596e-05	0.495982	0.000853484	0.710238	0.00168934	0.814673	-0.0021587	0.180059	-0.00317149	0.185609	0.00214295	0.871824	-0.000354632	0.382993	0.00240681	0.838676	0.00303959	0.740212	0.00602303	0.995667
Mm.119479	Gga3	molecular function|ADP-ribosylation factor binding|ISS|GO:0030306|MGI|na//cellular component|Golgi apparatus|IEA|GO:0005794|MGI|na//cellular component|Golgi stack|IEA|GO:0005795|MGI|na//cellular component|Golgi trans face|ISS|GO:0005802|MGI|na//cellular component|clathrin coat of trans-Golgi network vesicle|IEA|GO:0030130|MGI|na//biological process|intra-Golgi transport|IEA|GO:0006891|MGI|na//bio…	0.0121506	0.963327	-0.00137955	0.355738	0.00168766	0.680673	0.00307518	0.762203	-0.00282718	0.122931	-0.00210886	0.306456	-0.00432499	0.0948969	0.00204289	0.816135	-0.000545008	0.436454	-0.0102879	0.0138571	-0.00395118	0.137503	0.00364176	0.888135	-0.000943686	0.285908	-0.00213637	0.212344	0.00100105	0.595809	-0.00188181	0.226697
Mm.119646	4921526G09Rik		0.00275387	0.793258	0.00398445	0.879066	0.000642382	0.542017	-0.000260349	0.47581	0.000823023	0.576866	-0.000175831	0.4764	0.0038084	0.854756	-0.00508266	0.0358855	0.00565024	0.922422	0.00342018	0.774774	-0.00422827	0.132008	9.80925e-05	0.514445	-3.04372e-05	0.496209	0.00277551	0.853963	0.00215187	0.792893	0.00687488	0.936496
Mm.119717	Btrc	cellular component|endoplasmic reticulum|ISS|GO:0005783|MGI|12466851//molecular function|ligase activity|IEA|GO:0016874|MGI|na//biological process|protein modification|ISS|GO:0006464|MGI|12466851//biological process|signal transduction|ISS|GO:0007165|MGI|12466851//molecular function|ubiquitin conjugating enzyme activity|ISS|GO:0004840|MGI|12466851//biological process|ubiquitin cycle|IEA|GO:000651…	0.0030291	0.944819	-0.00110824	0.247034	0.00262574	0.873445	0.000122178	0.524029	-0.00236927	0.110201	0.000274109	0.59008	-0.00170702	0.172915	0.00230666	0.996317	-0.000863288	0.298111	-0.0010399	0.297093	0.00288067	0.99326	0.000923811	0.732167	0.00135718	0.882601	0.000384331	0.637852	-0.000215034	0.442297	0.00161809	0.893098
Mm.11982	Gas2l3		-0.0106635	0.08874	0.00356648	0.722058	0.00311497	0.72452	-0.000521779	0.400758	0.00814726	0.864041	-0.00473492	0.248939	-9.38305e-05	0.480837	-0.00283401	0.100065	-0.00470653	0.0286341	0.00612285	0.903973	0.00251106	0.681803	0.00244406	0.891689	0.00514064	0.997673	0.00284684	0.78692	0.0016248	0.835248	-0.00245162	0.202269
Mm.11989	LOC553091		0.00209844	0.640532	-0.00104547	0.424227	-0.0132478	0.00791913	0.00169813	0.714795	0.00793636	0.966593	0.00712498	0.934536	0.00634918	0.917361	0.00349423	0.867734	0.000123771	0.514182	-0.00134675	0.42394	-0.00147291	0.344456	0.000337361	0.538702	-0.00170549	0.27263	-0.00421326	0.0696648	0.00381625	0.967202	0.00782423	0.979662
Mm.119936	Atrn	biological process|development|IEA|GO:0007275|MGI|na//biological process|inflammatory response|IEA|GO:0006954|MGI|na//cellular component|integral to membrane|TAS|GO:0016021|MGI|12466851//cellular component|membrane|IEA|GO:0016020|MGI|na//molecular function|receptor activity|IPI|GO:0004872|MGI|11137996//biological process|regulation of body size|IMP|GO:0040014|MGI|10086355//molecular function|stru…	0.00177412	0.921793	0.00132592	0.75243	0.00375051	0.923322	0.00514846	0.965567	-0.0031798	0.107335	0.000984655	0.680373	-0.00253828	0.180859	0.00146677	0.775177	6.66474e-05	0.511653	-0.00348906	0.0969445	-0.000331836	0.454393	0.0020788	0.939718	0.00547714	0.93505	5.96584e-05	0.514355	-0.0086722	0.070044	0.00118785	0.669208
Mm.120151	BC043098		-0.000281007	0.436284	-0.00284772	0.0731434	-0.000130803	0.473577	-0.00199901	0.142543	0.00183895	0.800024	0.00234227	0.849231	0.0029713	0.937092	0.00031548	0.588	0.00486324	0.996671	0.00282487	0.927507	0.00165041	0.709195	-6.85143e-05	0.482536	0.00333132	0.936784	0.000266033	0.562289	-0.00626937	0.0399565	-0.00293169	0.0853524
Mm.12017			0.0107338	0.951376	0.0024371	0.656229	0.0109773	0.951367	-0.00324043	0.120142	-0.00153015	0.433893	0.0119196	0.931841	0.000897506	0.61844	0.00260308	0.87878	-0.00823026	0.0163857	0.00700015	0.969496	-0.00275646	0.350974	-0.00271893	0.162243	-0.00114311	0.371479	0.000912063	0.587322	-0.000167667	0.472299	0.00935269	0.986465
Mm.120274	Arhv	molecular function|GTP binding|ISS|GO:0005525|MGI|12466851//biological process|small GTPase mediated signal transduction|ISS|GO:0007264|MGI|12466851	-0.00103355	0.309641	0.00122818	0.72326	-0.00400383	0.0714401	-0.00253647	0.184683	0.00325646	0.859849	-0.000686152	0.387086	0.000750945	0.657778	0.00285718	0.923043	0.00342139	0.953862	0.00392198	0.816954	0.00225662	0.833764	-0.000187816	0.457375	0.00107668	0.768817	-0.00066135	0.381635	0.00108593	0.686153	0.00183919	0.761593
Mm.120475	4930556B16Rik	biological process|biological process unknown|ND|GO:0000004|MGI|na//cellular component|cellular component unknown|ND|GO:0008372|MGI|na//molecular function|molecular function unknown|ND|GO:0005554|MGI|na	-0.000560699	0.408713	-0.000743236	0.358062	-0.00326287	0.237695	-0.00668362	0.0269637	0.00193443	0.73674	0.00113499	0.623344	0.000119641	0.515548	-0.00387123	0.11566	-0.00320687	0.0993535	0.0128205	0.966765	-0.00722526	0.0209415	-0.0026835	0.206041	-0.00833949	0.00920646	-0.00107995	0.26371	0.000240589	0.527322	0.000988533	0.638134
Mm.12051	St7		-0.000621407	0.408913	0.000213428	0.526797	-0.000249886	0.473942	0.00213106	0.677126	-0.000191102	0.483685	-0.00313603	0.118834	-0.000321952	0.448528	-0.000150222	0.462619	-0.000317652	0.454007	0.00233602	0.804816	-0.00184336	0.21489	0.00122014	0.792322	0.000767054	0.687053	0.000401865	0.551364	-0.000100763	0.47519	0.000965338	0.654503
Mm.12057	C130086A10		0.00399832	0.797594	-0.00471216	0.205828	0.0043872	0.71892	0.00424776	0.91533	0.00641694	0.891251	0.00307335	0.73934	-0.00307647	0.348274	0.00151322	0.750837	-0.000609436	0.459629	-0.00777653	0.159723	0.00147041	0.59758	0.000717929	0.672782	-0.00490284	0.0519182	-0.00116297	0.402272	0.00390629	0.892685	0.0284545	0.999838
Mm.12065	AU024180		0.00351971	0.939051	0.00573068	0.879118	-0.00182091	0.271361	-0.00175354	0.275935	-0.000245741	0.465327	0.00355989	0.879079	-0.00540566	0.0235601	-0.000493382	0.421901	-0.000163246	0.479801	0.00214237	0.711658	-0.00203351	0.26669	-7.00311e-05	0.490473	-0.0045786	0.0338172	0.000218605	0.527091	0.00284818	0.852245	0.00897536	0.988381
Mm.120650	Tbc1d5	molecular function|GTPase activator activity|IEA|GO:0005096|MGI|na	0.00426933	0.984676	-0.00261219	0.13339	-0.00301342	0.0897824	0.00382064	0.934626	-0.00181006	0.250076	0.00307267	0.960619	-0.00408345	0.0346407	0.00296961	0.966926	-0.00303464	0.138059	-0.00479105	0.0308406	-0.00107202	0.311231	0.000778009	0.737824	-0.00143433	0.21651	0.00104342	0.709373	7.47853e-05	0.519351	0.00722757	0.994055
Mm.12079	AU024342		0.00277486	0.900882	0.00481786	0.851266	-0.00926972	0.0016918	0.000424265	0.556311	0.00784211	0.998396	0.00088954	0.741209	0.0102585	0.952413	0.000612234	0.616181	0.00750092	0.994833	-0.0021101	0.267069	-0.000118291	0.486007	0.00870462	0.993996	0.00251687	0.735032	0.00274023	0.817117	0.00201802	0.658764	0.00435055	0.885068
Mm.120798	A330009N23Rik		0.0036868	0.921132	-0.00528417	0.072829	-0.00113998	0.365758	0.00206319	0.766529	-0.00711908	0.0227842	-0.000637496	0.435782	0.000306258	0.532342	0.0033579	0.945221	0.000909162	0.614563	-0.00452072	0.245845	0.00230922	0.79227	0.00276297	0.826982	0.00894236	0.986604	-8.50065e-05	0.48473	-0.00112436	0.351046	-0.00686162	0.0215556
Mm.12091	Rassf1	biological process|neuropeptide signaling pathway|ISS|GO:0007218|MGI|12466851	-0.00483333	0.010631	0.00355343	0.927622	-0.00152555	0.295321	-0.00450526	0.19988	0.00501765	0.824349	8.29972e-05	0.515473	-0.000160984	0.470616	-0.00157138	0.250494	0.00237101	0.752441	0.00822172	0.908218	-0.000972872	0.320991	-0.000335181	0.408067	-0.000992522	0.355104	-0.00146748	0.20024	0.00119812	0.760026	0.0050691	0.89242
Mm.120919	F730047E07Rik		-0.00125403	0.294086	0.00262121	0.888143	-0.00126736	0.195817	0.00102737	0.72232	-0.00313818	0.0901288	-5.56867e-05	0.48752	0.00173082	0.824398	0.000762248	0.668929	-0.000811257	0.336649	0.000101142	0.52263	0.00225484	0.856054	-0.00103941	0.231401	0.00492063	0.893644	0.00268202	0.936982	-0.00134185	0.232711	-0.00451539	0.0757837
Mm.12107	Mm.12107		0.000673227	0.664028	0.00516905	0.971021	-0.00333892	0.0981649	-0.00160648	0.361648	-0.00702685	0.0677457	0.00131062	0.697847	-0.0013995	0.27064	-0.0005359	0.392666	0.00374604	0.886704	-0.0036919	0.160951	0.000678882	0.581806	-0.000822369	0.285789	-0.00604762	0.00403341	-0.000987109	0.379719	0.00322951	0.915755	0.00987979	0.998533
Mm.121122	2310057M21Rik		-0.00106492	0.353405	-0.00411535	0.0941305	-0.0018899	0.405824	0.00636217	0.923153	0.00480698	0.804499	-0.00172188	0.213798	0.00428895	0.917777	0.00441513	0.908224	-0.000226275	0.473786	-0.0116143	0.0660036	0.00079063	0.573128	0.00312542	0.955643	-0.00146804	0.270184	0.00202504	0.742005	0.000523475	0.574932	0.00530169	0.899572
Mm.121265	Psma1	cellular component|cytosol|IEA|GO:0005829|MGI|na//molecular function|endopeptidase activity|IEA|GO:0004175|MGI|na//molecular function|hydrolase activity|IEA|GO:0016787|MGI|na//cellular component|membrane|ISS|GO:0016020|MGI|12466851//molecular function|peptidase activity|IEA|GO:0008233|MGI|na//cellular component|proteasome core complex (sensu Eukaryota)|IEA|GO:0005839|MGI|na//molecular function|th…	0.0097163	0.971664	-0.00292439	0.295373	0.005075	0.861636	0.00604015	0.812923	-0.00613862	0.0211747	0.00211265	0.618042	-0.00364825	0.199519	0.0046148	0.911902	0.00738989	0.870859	-0.0175652	0.0215772	-0.000962089	0.417664	0.00757906	0.977384	0.00532339	0.936201	-0.00567551	0.236692	-0.00106367	0.403839	-0.00614613	0.0848585
Mm.121285	5033405K12Rik		-0.0212476	0.0179856	-0.00212626	0.309071	-0.00809309	0.149026	-0.00388517	0.0999481	0.00177138	0.56302	-0.0294743	0.00663923	-0.000692581	0.420722	-0.002665	0.237422	0.00343224	0.803821	-0.0113909	0.192279	0.00262897	0.691471	0.00585197	0.837919	-0.0100432	0.0211003	-0.00157164	0.360158	-0.00354658	0.273925	0.00276964	0.767516
Mm.121361	Per3	biological process|circadian rhythm|IDA|GO:0007623|MGI|12843397//cellular component|nucleus|IEA|GO:0005634|MGI|na//biological process|regulation of transcription, DNA-dependent|IEA|GO:0006355|MGI|na//biological process|rhythmic process|IEA|GO:0048511|MGI|na//molecular function|signal transducer activity|IEA|GO:0004871|MGI|na//biological process|signal transduction|IEA|GO:0007165|MGI|na//biologica…	0.00318689	0.958903	-0.00174859	0.212429	0.00213846	0.871352	-0.00323213	0.0571914	0.00439386	0.96824	0.00137089	0.730913	0.00147265	0.821868	0.00139771	0.807067	0.000810581	0.703305	-0.00157051	0.274653	-0.000918069	0.343762	-0.00200833	0.161844	0.000944369	0.707337	-0.000604649	0.390426	0.0030842	0.971986	0.00351425	0.926891
Mm.12145	Rbbp4	biological process|DNA repair|IEA|GO:0006281|MGI|na//biological process|DNA replication|IEA|GO:0006260|MGI|na//cellular component|NuRD complex|IDA|GO:0016581|MGI|14645126//biological process|cell cycle|IEA|GO:0007049|MGI|na//biological process|chromatin remodeling|TAS|GO:0006338|MGI|14645126//cellular component|nucleus|IEA|GO:0005634|MGI|na//molecular function|protein binding|IPI|GO:0005515|MGI|1…	-0.00349295	0.00931249	-0.00259073	0.038737	-0.00318601	0.0959103	-0.000780856	0.357992	0.00124146	0.705859	-0.00256067	0.0919539	-0.000195239	0.459397	-6.85714e-05	0.483531	0.00152339	0.709609	0.00199471	0.69973	0.000471709	0.608784	-0.00519426	0.0128694	-0.000452619	0.404532	0.00303955	0.936252	-0.0016819	0.206874	-0.00323633	0.0791264
Mm.12148	9930012K11Rik		-0.00187334	0.250672	0.00224629	0.711288	0.00238422	0.756976	0.000265436	0.528255	-0.00105476	0.403285	0.00401131	0.878362	-0.00160419	0.268525	-0.00189753	0.186434	-0.00480661	0.0229659	0.00498245	0.783622	-0.00136496	0.331035	-0.00131174	0.285205	0.00859816	0.93418	0.00113792	0.641595	-0.00416719	0.121578	-0.000447734	0.450019
Mm.121549	Dctd	molecular function|catalytic activity|ISS|GO:0003824|MGI|12466851//molecular function|dCMP deaminase activity|ISS|GO:0004132|MGI|12466851//molecular function|hydrolase activity|ISS|GO:0016787|MGI|12466851//biological process|nucleotide biosynthesis|ISS|GO:0009165|MGI|12466851//biological process|pyrimidine nucleotide metabolism|ISS|GO:0006220|MGI|12466851//molecular function|zinc ion binding|ISS|…	0.00179135	0.749635	-0.000300437	0.479992	-0.00582863	0.046721	0.00203611	0.796233	-0.000472052	0.430044	0.00331348	0.927383	0.00600582	0.917628	0.00283619	0.93933	-0.00118252	0.306177	-0.000758581	0.374682	0.00347106	0.833497	-0.000628206	0.385542	-0.00582461	0.00700865	0.00195649	0.694269	-0.000987009	0.380003	0.00449799	0.922618
Mm.121658	2810006K23Rik		-0.0025272	0.110486	0.00393796	0.866072	-0.00240235	0.22936	-0.00371403	0.113154	0.00223728	0.835758	0.00145481	0.656747	6.77486e-05	0.509116	0.000297904	0.538565	-0.00324483	0.160374	0.016641	0.984582	0.00790051	0.991511	-0.00524501	0.077002	-0.00375644	0.168767	0.0035305	0.876965	-0.00525103	0.211916	0.00152615	0.717414
Mm.121691	4930506D23Rik	biological process|cell wall catabolism|ISS|GO:0016998|MGI|12466851//cellular component|membrane|IEA|GO:0016020|MGI|na	0.00132201	0.669324	-0.00339143	0.277513	0.00678312	0.857629	-0.00417189	0.18335	-0.003177	0.255418	0.00370017	0.851343	-0.00472965	0.0741049	0.000314911	0.546206	-0.00195877	0.271782	-0.00103693	0.40248	0.00463226	0.811308	0.000164061	0.529639	-0.00194393	0.283954	-0.000300439	0.468947	-0.00250875	0.145682	0.0147717	0.999125
Mm.121721	Stat6	molecular function|DNA binding|IEA|GO:0003677|MGI|na//cellular component|cytoplasm|IDA|GO:0005737|MGI|12093868,12634107//biological process|intracellular signaling cascade|IEA|GO:0007242|MGI|na//cellular component|nucleus|IDA|GO:0005634|MGI|12093868//biological process|regulation of cell proliferation|IDA|GO:0042127|MGI|12093868//biological process|regulation of transcription, DNA-dependent|IEA|G…	-0.00394623	0.0412462	0.000186835	0.535797	-0.00242853	0.167158	-0.00123937	0.344266	-0.00715469	0.0164099	0.000239243	0.548372	-0.000756618	0.330601	8.65916e-05	0.525215	-0.000634538	0.411137	0.00333833	0.944602	-0.00820285	0.00273729	-0.000638584	0.323815	0.000647979	0.665858	-0.00254985	0.242647	-0.00032618	0.450265	0.000331258	0.553291
Mm.12177	Arntl	molecular function|DNA binding|IPI|GO:0003677|MGI|9704006,12466851//molecular function|DNA binding|ISS|GO:0003677|MGI|9704006,12466851//biological process|circadian rhythm|IDA|GO:0007623|MGI|11163178,12024206,12150932,12466851,12843397,12897057//biological process|circadian rhythm|IMP|GO:0007623|MGI|11163178,12024206,12150932,12466851,12843397,12897057//biological process|circadian rhythm|ISS|GO:…	0.000192811	0.531251	-0.00319224	0.0935126	0.00136633	0.646116	-0.00253356	0.117934	0.000207808	0.524015	-0.00244268	0.107222	0.00279496	0.84413	-0.000293709	0.441551	0.00264406	0.784411	-0.000335142	0.440926	0.000173025	0.52145	-0.00087201	0.294357	-0.000660832	0.35389	0.00292117	0.853853	0.00443719	0.899523	-0.00574727	0.0110569
Mm.121878	Tpm1	molecular function|actin binding|IEA|GO:0003779|MGI|na//cellular component|cytoskeleton|IEA|GO:0005856|MGI|na//biological process|muscle contraction|IEA|GO:0006936|MGI|na//biological process|muscle development|IEA|GO:0007517|MGI|na//cellular component|muscle thin filament tropomyosin|TAS|GO:0005862|MGI|8618961//molecular function|structural constituent of cytoskeleton|TAS|GO:0005200|MGI|8618961	-0.0018741	0.251939	-0.00383611	0.0602801	0.000139896	0.524703	-0.00269692	0.147433	0.0137734	0.999893	-0.00811032	0.000406976	-0.000791618	0.436273	-0.00296696	0.00775944	0.00327821	0.98169	-0.00290453	0.193995	-0.00474902	0.0536752	-5.67412e-05	0.494586	-0.000620746	0.342619	-0.00425309	0.0159654	0.00123013	0.676635	-0.00465438	0.0261807
Mm.121918	4921528E07Rik	molecular function|hydrolase activity|IEA|GO:0016787|MGI|na//biological process|lipid catabolism|IEA|GO:0016042|MGI|na//molecular function|metal ion binding|IEA|GO:0046872|MGI|na	0.00376266	0.976201	0.00327928	0.939155	-0.00158642	0.305467	-0.00181493	0.27748	-0.000106932	0.483937	0.00264612	0.908144	0.00310875	0.891458	0.001319	0.903164	-0.00260921	0.0749829	0.000995762	0.647135	0.000579302	0.62241	-0.00266782	0.0680327	-0.00361517	0.00831821	0.00206139	0.842996	-0.00230554	0.105981	0.000851584	0.663085
Mm.121920	Sorl1	biological process|cholesterol metabolism|IEA|GO:0008203|MGI|na//biological process|development|IEA|GO:0007275|MGI|na//biological process|endocytosis|IEA|GO:0006897|MGI|na//cellular component|integral to membrane|TAS|GO:0016021|MGI|12466851//biological process|lipid metabolism|IEA|GO:0006629|MGI|na//biological process|lipid transport|IEA|GO:0006869|MGI|na//molecular function|lipid transporter act…	0.00232385	0.767038	0.000135391	0.519687	0.00361385	0.87745	0.00721789	0.876799	0.00457441	0.855931	-0.00129671	0.349768	-0.00301544	0.192386	0.00193146	0.805177	0.00215899	0.803619	-0.0109545	0.0261218	0.00721637	0.92888	0.000573013	0.5826	0.0012227	0.707426	-0.000795315	0.436706	-0.00135932	0.337772	0.00169401	0.711839
Mm.12194	Psmd3	cellular component|cytosol|IEA|GO:0005829|MGI|na	-0.00605345	0.116119	-0.00586395	0.0841769	0.00215736	0.646145	0.00135625	0.726178	-0.00194041	0.32345	-0.00502113	0.188578	-0.00231306	0.122378	-0.00211714	0.232936	-0.00159885	0.28177	0.00254735	0.729975	-0.00139522	0.37625	-0.00104997	0.353161	0.00243151	0.862662	0.000336273	0.535613	0.000162178	0.530043	-0.00470795	0.0515994
Mm.1222	Gap43	cellular component|axon|IDA|GO:0030424|MGI|10850491,15071120//molecular function|calmodulin binding|IEA|GO:0005516|MGI|na//biological process|cell differentiation|IEA|GO:0030154|MGI|na//biological process|development|IEA|GO:0007275|MGI|na//biological process|glial cell differentiation|IMP|GO:0010001|MGI|15234344//cellular component|membrane|IEA|GO:0016020|MGI|na//biological process|neurogenesis|I…	0.00342772	0.967025	-0.00393993	0.06772	0.00303443	0.890095	-0.00201431	0.178922	-0.00488653	0.0477059	-0.0028101	0.141632	-0.00335026	0.122086	-0.00295568	0.0874093	0.0034357	0.865636	-0.00247182	0.235595	0.00131313	0.665168	-0.000477185	0.415473	0.000693116	0.663524	-0.000684034	0.379563	0.00146848	0.75481	-9.99486e-05	0.478312
Mm.12239	Gmnn	biological process|cell cycle|IEA|GO:0007049|MGI|na//molecular function|molecular function unknown|ND|GO:0005554|MGI|na//biological process|negative regulation of DNA replication|IEA|GO:0008156|MGI|na//cellular component|nucleus|IDA|GO:0005634|MGI|9671596//biological process|organogenesis|IDA|GO:0009887|MGI|9671596//biological process|regulation of cell cycle|IEA|GO:0000074|MGI|na	0.00460264	0.908585	-0.000622738	0.44609	0.00374045	0.949903	0.00247768	0.742154	0.000365177	0.552399	-8.55534e-05	0.491073	-0.000172328	0.465565	0.000868959	0.679634	0.00183262	0.869128	-0.00109064	0.315694	-0.00335695	0.208935	-1.29243e-05	0.498141	0.00311127	0.96166	-0.00105888	0.343075	-0.00365897	0.185685	-0.0068941	0.0297811
Mm.12246	Ier5		-0.00134682	0.257906	0.00246916	0.807688	-0.00648822	0.0111292	-0.00301841	0.0990241	-0.00132695	0.347628	0.000515965	0.574854	0.00356345	0.939991	0.00119085	0.72504	0.00122058	0.683114	0.00243093	0.755019	0.000112811	0.517644	0.00124271	0.730064	-0.00113522	0.280005	-0.00189305	0.132959	0.0017817	0.821421	-0.00133567	0.262974
Mm.122466	Gfm	molecular function|GTP binding|IEA|GO:0005525|MGI|na//cellular component|mitochondrion|IDA|GO:0005739|MGI|12466851,14651853//cellular component|mitochondrion|ISS|GO:0005739|MGI|12466851,14651853//biological process|protein biosynthesis|IEA|GO:0006412|MGI|na//molecular function|translation elongation factor activity|ISS|GO:0003746|MGI|12466851//biological process|translational elongation|ISS|GO:00…	0.00375761	0.800369	-0.00242806	0.232008	-0.00299908	0.214841	0.000752216	0.579076	0.00608205	0.968152	0.00293967	0.78742	0.00232413	0.815727	0.00214775	0.807627	0.000500614	0.575116	-0.00682685	0.131859	0.00120911	0.579694	-0.00350423	0.0423517	-0.00766745	0.000183427	0.0028953	0.78291	0.000433063	0.557386	0.00321836	0.847737
Mm.12261	Nspc1		-0.00156417	0.359365	0.00386359	0.78434	-0.00245523	0.242022	0.00257553	0.860359	0.0063152	0.942736	-0.00764725	0.0267031	-0.0057869	0.0177011	-0.000583933	0.393485	0.00292162	0.81941	0.00254474	0.702853	-0.000121878	0.485146	0.0046748	0.957853	0.00149963	0.817334	0.00143272	0.689308	-0.000684551	0.3901	0.00496559	0.959912
Mm.122725	Mgea5		-0.00170483	0.1832	0.000440719	0.578341	-0.00101035	0.314011	-0.00353162	0.0830205	0.00643171	0.983315	-0.00365768	0.0407447	0.00249045	0.842872	-0.000894836	0.290004	0.00414193	0.972571	0.00131265	0.693683	0.000861271	0.702045	-0.00296606	0.0601407	-0.00213405	0.137662	0.00329922	0.882507	0.00046078	0.599707	-0.00688809	0.00269377
Mm.122738	Chd6	molecular function|ATP binding|ISS|GO:0005524|MGI|12466851//molecular function|ATP-dependent helicase activity|ISS|GO:0008026|MGI|12466851//molecular function|DNA binding|ISS|GO:0003677|MGI|12466851//cellular component|chromatin|ISS|GO:0000785|MGI|12466851//biological process|chromatin assembly or disassembly|ISS|GO:0006333|MGI|12466851//molecular function|chromatin binding|ISS|GO:0003682|MGI|124…	-0.00053247	0.411859	0.00399326	0.867962	0.00517141	0.93655	0.00316521	0.881621	0.00401105	0.83872	0.00181934	0.71168	-0.00563232	0.0254308	-0.00343015	0.127482	-0.00117859	0.305977	-0.00642666	0.0782481	-0.0015222	0.331852	0.000181633	0.562692	0.000484104	0.556924	-0.00274882	0.232111	0.00299335	0.961411	0.0120761	0.999538
Mm.12286	Alox12	molecular function|arachidonate 12-lipoxygenase activity|IEA|GO:0004052|MGI|na//biological process|electron transport|IEA|GO:0006118|MGI|na//molecular function|iron ion binding|IEA|GO:0005506|MGI|na//biological process|leukotriene biosynthesis|IEA|GO:0019370|MGI|na//biological process|leukotriene metabolism|IEA|GO:0006691|MGI|na//molecular function|lipoxygenase activity|IEA|GO:0016165|MGI|na//mol…	0.00432161	0.872419	-0.00193203	0.357803	0.000510265	0.532677	0.0130204	0.914103	-0.00361303	0.236644	0.00490641	0.976041	-0.0118445	0.0098007	-0.00202917	0.371119	-0.00420825	0.231648	-0.0174328	0.101407	-0.0291199	0.00024354	0.000614268	0.532029	-0.00450737	0.21116	-0.0114398	0.0253067	-0.00421193	0.259226	0.00498502	0.889556
Mm.12309	D1Ertd622e		0.0138907	0.993447	-0.00526786	0.118408	0.00460456	0.913241	-0.00289106	0.327455	-0.00463025	0.0769892	0.00835944	0.92009	-0.00282994	0.245871	0.00250127	0.806529	0.00386323	0.795533	-0.0108933	0.0342639	0.00305704	0.829066	0.00323828	0.782833	0.000777521	0.639319	-0.00080258	0.371611	-0.00476432	0.128925	0.00278032	0.814661
Mm.123110	Spnb2	biological process|SMAD protein nuclear translocation|IDA|GO:0007184|MGI|12543979//molecular function|actin binding|IEA|GO:0003779|MGI|na//molecular function|calmodulin binding|IEA|GO:0005516|MGI|na//biological process|common-partner SMAD protein phosphorylation|IDA|GO:0007182|MGI|12543979//cellular component|cytoskeleton|IEA|GO:0005856|MGI|na//cellular component|membrane|IEA|GO:0016020|MGI|na//c…	-0.00243286	0.0374542	-0.00134303	0.288712	-0.00247783	0.079413	0.00276776	0.961487	0.00250585	0.950608	-0.00125229	0.179244	-0.00088496	0.328306	-0.00091937	0.233295	0.000258048	0.574337	-0.000215934	0.465725	-0.0112572	0.00152927	0.00143058	0.776345	0.00126874	0.760219	-0.00807465	0.00391366	-0.000633273	0.307327	0.00226308	0.933067
Mm.123211	Polb	molecular function|DNA binding|ISS|GO:0003677|MGI|12466851//biological process|DNA metabolism|IEA|GO:0006259|MGI|na//biological process|DNA repair|ISS|GO:0006281|MGI|12466851//biological process|DNA replication|ISS|GO:0006260|MGI|12466851//molecular function|DNA-directed DNA polymerase activity|ISS|GO:0003887|MGI|12466851//biological process|anti-apoptosis|IMP|GO:0006916|MGI|10197627//biological …	0.000657903	0.564818	-0.00226352	0.378469	0.000795326	0.559231	0.0167305	0.918944	-0.00647991	0.0829364	-0.00352228	0.216411	-0.0133671	0.0159335	0.00119172	0.593054	-0.00600405	0.081921	-0.0132631	0.105524	-0.0104497	0.0336519	0.0035549	0.726372	-0.00158672	0.372062	-0.00921939	0.128819	-0.00208213	0.309781	-0.00842592	0.0349565
Mm.123240	D330001F17Rik		0.006543	0.74527	-0.00178714	0.362238	0.0169794	0.993094	-0.00343735	0.305451	-0.0120996	0.137037	0.0192718	0.974456	0.000916874	0.554572	-0.00819421	0.107849	0.0038303	0.781058	-0.0178485	0.123703	-0.000143205	0.489893	0.00344414	0.7491	-0.00658003	0.139674	-0.00105351	0.373231	0.00356366	0.68669	0.00360743	0.721217
Mm.123247	C030045D06Rik		-0.00555464	0.131793	0.00217515	0.620754	-0.00171575	0.302531	0.000956987	0.660666	0.00175134	0.722	-0.0115187	0.00598266	-0.00423655	0.112398	-0.00180612	0.292417	0.00417184	0.958466	0.00674341	0.825115	-0.0013412	0.387161	-0.00464476	0.121121	0.0081329	0.993966	0.00214559	0.655863	0.00518964	0.827528	-0.0280677	0.00155421
Mm.123366	2410002K23Rik	molecular function|ATP binding|IEA|GO:0005524|MGI|na//cellular component|extracellular space|TAS|GO:0005615|MGI|12466851//cellular component|mitochondrion|IDA|GO:0005739|MGI|14651853//biological process|protein folding|IEA|GO:0006457|MGI|na//molecular function|unfolded protein binding|IEA|GO:0051082|MGI|na	0.00178336	0.736115	0.00270637	0.826132	-0.00181846	0.24338	-0.000628716	0.398055	0.00193666	0.74743	-0.00672357	0.056504	-0.00207419	0.1889	-0.00351474	0.126064	0.00161428	0.73333	0.00393768	0.816279	-3.7927e-06	0.499526	0.000826765	0.641721	0.00683669	0.985193	0.000356019	0.544119	0.00101046	0.656273	-0.0217018	0.000232742
Mm.1237	Pmp22	biological process|cell cycle|IEA|GO:0007049|MGI|na//biological process|cell cycle arrest|IEA|GO:0007050|MGI|na//cellular component|extracellular space|TAS|GO:0005615|MGI|12466851//cellular component|integral to membrane|TAS|GO:0016021|MGI|12466851//cellular component|membrane|IEA|GO:0016020|MGI|na	-0.024063	0.00287451	-0.00112019	0.46201	0.0109819	0.952116	-0.00569438	0.210641	-0.00601038	0.239411	0.000393904	0.537271	0.0056708	0.924335	-0.0023128	0.197287	0.00127985	0.610657	-0.00579695	0.269834	-0.0039149	0.0838986	0.0027926	0.701371	-0.00863755	0.0714195	-0.00148668	0.397668	0.00632385	0.878263	-0.000645023	0.450941
Mm.123714	Triobp	molecular function|actin binding|IEA|GO:0003779|MGI|na//biological process|biological process unknown|ND|GO:0000004|MGI|na//cellular component|cytoskeleton|IEA|GO:0005856|MGI|na	0.00379301	0.904608	-0.0057504	0.0467727	0.0027404	0.786416	0.00463315	0.8515	-0.0095985	1.60564e-05	0.00102229	0.581749	-0.00331273	0.164357	0.00436183	0.955543	-0.00159893	0.308183	-0.00757148	0.0465373	0.00141516	0.739503	0.00551084	0.973088	0.00343794	0.918188	-0.000580006	0.423285	0.00257307	0.865057	-0.00614805	0.00621508
Mm.123843	B4galt2	cellular component|Golgi apparatus|ISS|GO:0005794|MGI|12466851//molecular function|N-acetyllactosamine synthase activity|ISS|GO:0003945|MGI|12466851//molecular function|beta-N-acetylglucosaminylglycopeptide beta-1,4-galactosyltransferase activity|ISS|GO:0003831|MGI|12466851//molecular function|galactosyltransferase activity|ISS|GO:0008378|MGI|12466851//cellular component|integral to membrane|TAS|…	0.00572074	0.808756	0.00391608	0.718523	0.00516778	0.821492	-0.00479175	0.142602	-0.00397513	0.164899	-0.00850684	0.0604925	0.00218842	0.666999	0.00260134	0.821784	0.00132489	0.586843	-0.0107456	0.0547043	-0.00299469	0.303287	0.00256085	0.814702	0.000408766	0.553644	-0.00781722	0.0669665	0.014089	0.904222	-0.00194209	0.343114
Mm.12407	Creb3	molecular function|DNA binding|IEA|GO:0003677|MGI|na//biological process|chemotaxis|IEA|GO:0006935|MGI|na//cellular component|endoplasmic reticulum|IEA|GO:0005783|MGI|na//cellular component|integral to membrane|IEA|GO:0016021|MGI|na//cellular component|nucleus|IEA|GO:0005634|MGI|na//biological process|regulation of transcription, DNA-dependent|IEA|GO:0006355|MGI|na//biological process|sensory per…	-0.00278796	0.102211	0.0020675	0.810744	-0.00315393	0.0475304	0.0011144	0.64937	0.00212344	0.82223	-0.00278212	0.132648	0.00101965	0.699708	-0.000655153	0.321887	-0.000337005	0.43512	-0.00587214	0.00296906	-0.00411407	0.0596333	0.00124638	0.8656	-0.00219975	0.0559918	5.99979e-05	0.512109	-4.44396e-05	0.48985	-0.00325434	0.0333623
Mm.12411	6720468P15Rik		0.00638243	0.942892	-0.00394303	0.279144	-0.00160422	0.388377	-0.00142002	0.331312	-0.00483265	0.186746	-0.00370092	0.258636	-0.00480496	0.106891	0.0067105	0.993468	-0.00576599	0.0384407	-0.00405122	0.225024	0.00586563	0.930625	0.00269139	0.779942	-0.00185888	0.248266	0.00222561	0.676199	-0.000732745	0.421706	0.0177753	0.998654
Mm.12412	AW494914	molecular function|ATP binding|IEA|GO:0005524|MGI|na//biological process|biological process unknown|ND|GO:0000004|MGI|na//cellular component|cellular component unknown|ND|GO:0008372|MGI|na//molecular function|helicase activity|IEA|GO:0004386|MGI|na	-0.000453106	0.407298	-0.000951612	0.375063	-0.00168456	0.273716	-0.00321448	0.0649543	-0.00114991	0.340834	0.00274405	0.836144	-0.00266114	0.182068	-0.000552241	0.421187	-0.00441143	0.00874561	0.0108312	0.976517	0.00340807	0.974239	-0.00319234	0.13224	0.000233162	0.527491	0.00302339	0.881464	-0.00264259	0.289721	0.00123931	0.672404
Mm.124176	Limk2	molecular function|ATP binding|IEA|GO:0005524|MGI|na//molecular function|kinase activity|IEA|GO:0016301|MGI|na//biological process|protein amino acid phosphorylation|IMP|GO:0006468|MGI|11784110//molecular function|protein binding|IEA|GO:0005515|MGI|na//molecular function|protein kinase activity|IMP|GO:0004672|MGI|11784110//molecular function|protein serine/threonine kinase activity|IEA|GO:0004674…	-0.00136636	0.317722	-0.00184548	0.195771	0.000566704	0.572227	-0.00204066	0.28537	-0.0027903	0.21322	-0.00053479	0.377547	0.00231147	0.83462	-0.00149728	0.279961	0.000306855	0.55701	0.00282234	0.769212	0.00462354	0.975808	0.000379385	0.551891	-0.000654456	0.387201	-0.000544092	0.415273	0.00183118	0.686537	-0.0036167	0.126125
Mm.1243	Rxrb	molecular function|DNA binding|IEA|GO:0003677|MGI|na//molecular function|ligand-dependent nuclear receptor activity|IEA|GO:0004879|MGI|na//cellular component|nucleus|IEA|GO:0005634|MGI|na//molecular function|protein binding|ISS|GO:0005515|MGI|15207008//molecular function|receptor activity|IEA|GO:0004872|MGI|na//biological process|regulation of transcription, DNA-dependent|IEA|GO:0006355|MGI|na//m…	0.00165585	0.757677	-0.0030315	0.0657968	0.00210545	0.7957	0.00104169	0.589922	-0.00108679	0.308747	-0.00215363	0.187205	-0.00197688	0.221983	-0.000634471	0.391122	-0.000757338	0.369913	-0.000222846	0.464244	-0.0103293	0.0219328	-0.000770348	0.368652	0.00141124	0.653737	-0.00652249	0.0301044	0.000410897	0.575038	-0.00729164	0.0569752
Mm.124313	Laf4l	biological process|biological process unknown|ND|GO:0000004|MGI|na//molecular function|molecular function unknown|ND|GO:0005554|MGI|na//cellular component|nucleus|IEA|GO:0005634|MGI|na	-0.00356147	0.0112178	-0.000404674	0.428018	-0.00110969	0.36287	-0.00123705	0.265168	0.00336253	0.846735	-0.000798069	0.31887	-0.00378386	0.194292	-0.00256903	0.121893	0.00484913	0.94043	-0.00182774	0.340444	0.000398161	0.568721	0.00343699	0.865277	-0.000161972	0.466821	0.00501758	0.965008	0.00327161	0.79878	-0.00607328	0.0256261
Mm.124316	Tfpi	biological process|blood coagulation|IEA|GO:0007596|MGI|na//biological process|cell adhesion|IEA|GO:0007155|MGI|na//molecular function|endopeptidase inhibitor activity|IEA|GO:0004866|MGI|na//cellular component|extracellular region|IEA|GO:0005576|MGI|na//cellular component|extracellular space|TAS|GO:0005615|MGI|12466851//molecular function|protease inhibitor activity|IEA|GO:0030414|MGI|na//molecul…	0.00157807	0.761957	-0.00441228	0.362529	0.00141982	0.650114	0.00170835	0.652601	0.000404684	0.530961	-0.00543714	0.00668528	0.00633196	0.992675	-0.000219448	0.457467	0.00446961	0.914014	-0.000901064	0.431802	0.0175586	0.986788	0.00109111	0.681072	0.00123504	0.666162	-0.00890171	0.259743	0.00218766	0.853928	-0.00222578	0.18986
Mm.124328	Sp3	biological process|B cell differentiation|IMP|GO:0030183|MGI|12676787//molecular function|DNA binding|IDA|GO:0003677|MGI|14630713//biological process|T cell differentiation|IMP|GO:0030217|MGI|12676787//molecular function|chromatin binding|IDA|GO:0003682|MGI|15522233//molecular function|double-stranded DNA binding|IDA|GO:0003690|MGI|15282343//biological process|erythrocyte differentiation|IMP|GO:0…	0.00329313	0.677643	-0.00371927	0.153396	-0.00804139	0.00547211	-0.0018363	0.142017	-0.00217041	0.305516	0.00542564	0.816105	0.000530317	0.627379	-0.00126885	0.25534	0.000704073	0.591271	-0.0031101	0.271356	-0.005589	0.100268	0.00125569	0.833806	0.000549356	0.608147	-0.00155532	0.216111	-0.00155578	0.177156	-0.00827003	0.000417795
Mm.124373	C530047H08Rik	biological process|mRNA processing|IEA|GO:0006397|MGI|na//biological process|nuclear mRNA splicing, via spliceosome|IEA|GO:0000398|MGI|na//molecular function|nucleic acid binding|ISS|GO:0003676|MGI|12466851	-0.00250664	0.0958345	0.00357575	0.955063	0.00209895	0.781558	-0.00246834	0.137683	0.00495437	0.908725	-0.00120079	0.297505	0.00385517	0.8794	-0.000913475	0.261586	0.00209929	0.741729	0.000100575	0.514888	0.00316098	0.895673	-0.00406657	0.0884929	-0.000274368	0.431102	0.000730258	0.633218	-0.00184939	0.224246	-0.00189699	0.166547
Mm.124502	Rasa2	molecular function|GTPase activator activity|IEA|GO:0005096|MGI|na//biological process|intracellular signaling cascade|IEA|GO:0007242|MGI|na	0.0019743	0.73637	-0.000331924	0.461257	-0.00561761	0.0275046	-0.00364616	0.0530043	-0.000630363	0.462345	0.00286771	0.799214	-0.00490872	0.073665	0.00313053	0.896984	-0.00248451	0.182964	-0.0061423	0.129145	0.00160905	0.645979	-0.00344671	0.0976156	0.00170481	0.766871	-0.000273086	0.464885	0.00178359	0.734763	0.0112041	0.998956
Mm.124567	Mm.124567	cellular component|integral to membrane|IEA|GO:0016021|MGI|na//molecular function|ion channel activity|IEA|GO:0005216|MGI|na//biological process|ion transport|IEA|GO:0006811|MGI|na//molecular function|receptor activity|IEA|GO:0004872|MGI|na//biological process|transport|IEA|GO:0006810|MGI|na	-0.00134775	0.337958	0.001413	0.622829	-0.00351288	0.021822	0.000181629	0.551993	-0.00159638	0.235337	0.00126889	0.617121	-0.000466347	0.408039	-0.00132672	0.119955	0.00158737	0.83496	0.00451184	0.939682	0.00380388	0.97175	0.0016374	0.878652	-0.000587908	0.358222	-0.00179474	0.345282	0.00156602	0.791485	-0.00128446	0.204524
Mm.12459	Ankrd10	molecular function|DNA binding|ISS|GO:0003677|MGI|12466851//biological process|regulation of transcription, DNA-dependent|ISS|GO:0006355|MGI|12466851//molecular function|transcription factor activity|ISS|GO:0003700|MGI|12466851	0.00101513	0.760401	-0.00122507	0.324313	0.00147972	0.801772	-0.00170956	0.15545	0.0020987	0.938034	-0.00289558	0.0596922	0.00177735	0.943517	0.000754197	0.729793	0.00128458	0.825145	-3.39384e-06	0.499122	0.000165646	0.541713	-0.000852218	0.241006	8.65597e-05	0.517406	-0.00128583	0.246253	-0.00119801	0.173969	-0.0058863	0.00893913
Mm.124666	2700038N03Rik		0.00120814	0.624367	-0.00763379	0.137206	0.0240035	0.917309	-0.00425385	0.100031	-0.0103652	0.047222	0.00409802	0.901352	-4.99951e-05	0.492236	0.000649634	0.596015	-0.00382994	0.18821	0.00453368	0.878938	0.0096898	0.994065	0.00129024	0.672032	0.00355103	0.832137	0.00772543	0.999207	-0.00222967	0.171528	0.00388301	0.934492
Mm.12468	Gbas	biological process|biological process unknown|ND|GO:0000004|MGI|na//cellular component|extracellular space|TAS|GO:0005615|MGI|12466851//cellular component|mitochondrion|IDA|GO:0005739|MGI|14651853//molecular function|molecular function unknown|ND|GO:0005554|MGI|na	0.00183715	0.734455	-0.00345729	0.121326	-0.00064898	0.377629	-0.00490928	0.0305311	0.00181496	0.613116	0.000433642	0.599038	0.000853641	0.687191	0.00172199	0.920948	-0.000186823	0.468373	-0.0056268	0.18069	0.00234897	0.826892	0.00102431	0.729066	-0.00216339	0.0115912	0.00177755	0.814328	0.00365641	0.928365	0.00891197	0.999672
Mm.124800	E230024E03Rik		-0.00665556	0.132081	-0.00608921	0.18472	0.00390801	0.819147	-0.0109908	0.199625	0.00652682	0.930321	-0.00808966	0.0601943	0.0129168	0.902963	-0.000292709	0.472952	0.00594958	0.807721	-0.00791253	0.0488796	0.00167389	0.655817	-0.00998699	0.0268008	-0.00874897	0.00350571	0.000142422	0.517665	0.00123156	0.612153	-0.00329619	0.266685
Mm.12481	Cetn3	molecular function|calcium ion binding|IEA|GO:0005509|MGI|na//biological process|cell cycle|IEA|GO:0007049|MGI|na//cellular component|centriole|IDA|GO:0005814|MGI|12802058//biological process|cytokinesis|IEA|GO:0000910|MGI|na//biological process|mitosis|IEA|GO:0007067|MGI|na	-0.00641838	9.01787e-05	0.00298536	0.874347	-0.00248814	0.118435	-0.00187001	0.27941	-0.00059956	0.382527	-0.000648637	0.343063	0.000568459	0.646844	0.000883568	0.731671	-0.000950463	0.370067	0.00230324	0.770718	0.00399548	0.993284	-0.000110107	0.463116	-0.00260637	0.0526696	0.000328828	0.570816	0.00070021	0.703715	0.00343263	0.959661
Mm.1249	Lamc1	cellular component|basal lamina|IEA|GO:0005605|MGI|na//cellular component|basement membrane|IDA|GO:0005604|MGI|12051813,12743034//biological process|cell adhesion|IEA|GO:0007155|MGI|na//cellular component|extracellular matrix (sensu Metazoa)|IEA|GO:0005578|MGI|na//molecular function|extracellular matrix structural constituent|IEA|GO:0005201|MGI|na//cellular component|extracellular space|TAS|GO:00…	-0.00134058	0.12026	0.00148077	0.867088	-0.00186404	0.177803	-0.00151749	0.192115	-0.000783125	0.311614	8.23941e-05	0.519987	0.0002992	0.572005	-0.000281372	0.426922	-0.00180753	0.16753	0.0016717	0.7759	0.00059716	0.660538	-0.000737651	0.324958	-0.00203919	0.0471742	0.000815387	0.722015	-0.00179333	0.202757	-0.00273286	0.0427734
Mm.124905	Troap	molecular function|carboxypeptidase A activity|ISS|GO:0004182|MGI|12466851//biological process|proteolysis and peptidolysis|ISS|GO:0006508|MGI|12466851	-0.0053702	0.0650638	0.00199235	0.666979	0.000594876	0.54721	-0.00805809	0.237598	0.0111516	0.987339	-0.00417453	0.134318	0.0118554	0.872301	0.000754084	0.559	0.0115226	0.985556	-0.00267154	0.307679	0.000268068	0.529729	-0.00424496	0.199442	-0.00747057	0.0751459	0.00577996	0.996282	0.00257762	0.702998	-0.00628291	0.104158
Mm.12508	Kpna2		0.0065347	0.914825	0.00266675	0.728789	-0.00938591	0.0100157	0.00376543	0.870311	-0.00407295	0.22149	-0.00631074	0.111796	0.00428503	0.879539	0.00408231	0.92639	0.00395638	0.909557	-0.00375097	0.359435	-0.00166429	0.275573	0.00195417	0.748242	-0.00220152	0.183837	-0.00508902	0.0469241	-0.00225643	0.18613	-0.0136805	7.27582e-06
Mm.125196	Axud1	biological process|apoptosis|IEA|GO:0006915|MGI|na//cellular component|nucleus|IEA|GO:0005634|MGI|na	0.00953701	0.938493	-0.000181124	0.481421	0.0028246	0.640455	0.000304362	0.531907	-0.0197535	0.0177823	0.0060897	0.951219	0.00530122	0.951367	0.00350331	0.863535	-0.00549709	0.16377	-0.00567639	0.288209	0.00985237	0.888633	0.00411339	0.935096	-0.00100527	0.388831	0.00133731	0.643797	0.0023338	0.676271	0.00256189	0.66149
Mm.125465	3110031B13Rik	molecular function|nucleic acid binding|ISS|GO:0003676|MGI|12466851	1.12734e-05	0.500627	-0.006735	0.0343994	-0.00690977	0.15548	0.00183509	0.677811	-0.000347869	0.482485	0.000809893	0.583695	-0.00752566	0.037215	-3.5652e-05	0.495602	-0.00303793	0.145566	-0.0146903	0.105804	0.00210969	0.658348	0.00153314	0.64827	0.00318466	0.712176	-0.00663267	0.125198	0.00255304	0.775703	0.0165023	0.999588
Mm.12553	Rfc3	molecular function|ATP binding|IEA|GO:0005524|MGI|na//molecular function|DNA binding|ISS|GO:0003677|MGI|12466851//biological process|DNA replication|ISS|GO:0006260|MGI|12466851//cellular component|DNA replication factor C complex|ISS|GO:0005663|MGI|12466851//molecular function|nucleotide binding|ISS|GO:0000166|MGI|12466851//cellular component|nucleus|IEA|GO:0005634|MGI|na	0.00237398	0.790293	-4.93557e-05	0.494462	-0.00292537	0.175907	0.0020869	0.776867	0.00976483	0.982225	0.00221696	0.721725	-0.00576734	0.0790912	0.00180404	0.751082	0.00681726	0.994165	-0.0039436	0.200868	0.00361302	0.778497	0.00109708	0.772333	-0.00539824	0.0320966	-0.00452677	0.0971595	0.00277668	0.89973	0.0231525	0.999962
Mm.125580	Edil3	molecular function|calcium ion binding|ISS|GO:0005509|MGI|12466851//biological process|cell adhesion|ISS|GO:0007155|MGI|12466851//biological process|development|IEA|GO:0007275|MGI|na//cellular component|extracellular space|TAS|GO:0005615|MGI|12466851//molecular function|protein binding|IEA|GO:0005515|MGI|na	-0.000241717	0.470762	-0.00297773	0.325452	-0.00291508	0.194848	-0.000395442	0.46014	0.00569225	0.9035	0.00639026	0.938767	-0.00051156	0.443886	0.00622644	0.980618	-0.00246387	0.255402	0.00216485	0.716577	-0.00226244	0.328245	-0.00508255	0.0241666	0.000799534	0.579667	0.00110941	0.648383	0.00481175	0.82604	-0.00764982	0.0376954
Mm.12559	Hs3st1	cellular component|Golgi apparatus|IEA|GO:0005794|MGI|na//cellular component|extracellular space|TAS|GO:0005615|MGI|12466851//molecular function|heparin-glucosamine 3-O-sulfotransferase activity|IEA|GO:0008467|MGI|na//molecular function|sulfotransferase activity|ISS|GO:0008146|MGI|12466851//molecular function|transferase activity|IEA|GO:0016740|MGI|na	0.00433056	0.750994	0.00293268	0.725256	-0.00268088	0.180453	0.00238686	0.831368	0.00712692	0.974391	0.00286635	0.722757	0.00581838	0.932964	0.0020025	0.831872	0.00263392	0.908383	-0.00375258	0.191739	-0.00111008	0.386407	0.00264938	0.757444	0.00068419	0.588135	-0.00286566	0.0688163	-0.000887548	0.407858	0.000528803	0.563627
Mm.125659	Cars	molecular function|ATP binding|ISS|GO:0005524|MGI|12466851//molecular function|cysteine-tRNA ligase activity|ISS|GO:0004817|MGI|12466851//biological process|cysteinyl-tRNA aminoacylation|ISS|GO:0006423|MGI|12466851//cellular component|cytoplasm|ISS|GO:0005737|MGI|12466851//molecular function|ligase activity|ISS|GO:0016874|MGI|12466851//biological process|protein biosynthesis|ISS|GO:0006412|MGI|12…	0.00146244	0.720861	0.00176119	0.70394	-0.000609129	0.419552	-0.00366934	0.270568	0.00368802	0.760909	0.00490748	0.890607	-0.00322781	0.227769	0.00195136	0.752076	0.0052834	0.915733	-0.00539446	0.15987	-0.00118517	0.374689	-0.00271292	0.066175	-0.000474306	0.434787	0.00200088	0.730323	0.000882805	0.640085	0.00996882	0.982732
Mm.12568	Nup107	cellular component|nuclear pore|IEA|GO:0005643|MGI|na//cellular component|nucleus|IEA|GO:0005634|MGI|na//biological process|protein transport|IEA|GO:0015031|MGI|na//biological process|transport|IEA|GO:0006810|MGI|na	0.0019574	0.797379	-0.000195629	0.461056	-0.00611256	0.0130502	0.000904326	0.743947	0.00264676	0.904021	-6.57435e-05	0.487997	-0.00137047	0.216633	-0.000181398	0.457338	-0.0051481	0.00122009	0.000673331	0.600425	7.20773e-05	0.514877	-0.00140186	0.136598	-0.0023739	0.0139157	0.00207065	0.906567	-0.00271877	0.0271033	0.000842437	0.667226
Mm.125770	Gnas	biological process|G-protein coupled receptor protein signaling pathway|ISS|GO:0007186|MGI|2508088,12466851//biological process|G-protein coupled receptor protein signaling pathway|TAS|GO:0007186|MGI|2508088,12466851//biological process|G-protein signaling, adenylate cyclase activating pathway|IDA|GO:0007189|MGI|2499043,2826231,3092218,9322912//biological process|G-protein signaling, adenylate cy…	-0.00306317	0.0312319	0.00175844	0.93944	-0.00398023	0.0280895	-0.00276731	0.172417	0.00217501	0.918954	-0.00330911	0.0211729	0.000852371	0.62559	-0.00175591	0.149269	-0.00108805	0.247313	0.00352201	0.801152	0.000148549	0.528677	-0.00206237	0.0990533	-0.00219757	0.224848	0.00190366	0.867692	-0.00101436	0.35215	-0.00233445	0.24073
Mm.125857	4933403F05Rik		1.80501e-05	0.501559	-0.00504378	0.147568	-0.0037469	0.189137	-0.00564337	0.154505	0.0109586	0.991522	0.000351471	0.572537	0.00469587	0.875131	0.0020634	0.819174	0.00797801	0.996501	0.000375431	0.534107	0.00412045	0.942684	-0.00173242	0.244078	-0.00390635	0.105022	0.00253582	0.848703	-0.00116889	0.342529	-0.000554055	0.399218
Mm.125874	Hunk	molecular function|ATP binding|IEA|GO:0005524|MGI|na//molecular function|kinase activity|IEA|GO:0016301|MGI|na//biological process|protein amino acid phosphorylation|IEA|GO:0006468|MGI|na//molecular function|protein kinase activity|IEA|GO:0004672|MGI|na//molecular function|protein serine/threonine kinase activity|IEA|GO:0004674|MGI|na//molecular function|protein-tyrosine kinase activity|ISS|GO:00…	0.00102171	0.792059	0.000284131	0.583686	-0.00498843	0.00978327	0.0055082	0.996842	0.00703888	0.997681	-0.0019431	0.0823203	0.00135067	0.709142	0.000663947	0.689214	0.00201462	0.764206	-0.000986156	0.367534	0.000801842	0.685724	-0.000667172	0.325377	0.00108434	0.674543	0.000209854	0.570495	0.00596326	0.898466	-0.0015016	0.183537
Mm.126043	Bat1a	molecular function|ATP binding|ISS|GO:0005524|MGI|12466851//molecular function|ATP-dependent RNA helicase activity|ISS|GO:0004004|MGI|12466851//molecular function|ATP-dependent helicase activity|ISS|GO:0008026|MGI|12466851//molecular function|ATPase activity|ISS|GO:0016887|MGI|12466851//molecular function|RNA binding|ISS|GO:0003723|MGI|12466851//molecular function|helicase activity|ISS|GO:0004386…	0.00576475	0.964813	-0.000124291	0.484723	-0.00101561	0.37093	0.00298121	0.75037	0.00606776	0.988923	-0.00601641	0.018915	0.0067519	0.972499	0.00111815	0.690533	0.00376458	0.956045	-0.00169764	0.298843	0.00544732	0.995091	0.00323134	0.875925	0.00272416	0.741715	0.00471057	0.918644	-0.0017324	0.179904	-0.00620872	0.106255
Mm.12607	Lmo1	biological process|cell proliferation|ISS|GO:0008283|MGI|12466851//biological process|cellular physiological process|ISS|GO:0050875|MGI|12466851//biological process|development|ISS|GO:0007275|MGI|12466851//cellular component|nucleus|IEA|GO:0005634|MGI|na//molecular function|transcription factor activity|ISS|GO:0003700|MGI|12466851//molecular function|zinc ion binding|IEA|GO:0008270|MGI|na	0.00022734	0.530941	0.000153052	0.51521	0.00849656	0.810475	0.000767221	0.571178	-0.017154	0.0506091	0.00237569	0.707465	0.00524733	0.877408	0.00519247	0.937383	-0.00690115	0.0910373	-0.00827492	0.185389	0.00634774	0.894289	0.000887884	0.661867	0.00203367	0.745658	0.00783497	0.847169	-0.00360493	0.129692	0.00736206	0.962723
Mm.126079	Neto2	cellular component|integral to membrane|TAS|GO:0016021|MGI|12466851//molecular function|receptor activity|IEA|GO:0004872|MGI|na	0.00921072	0.975124	-0.00808763	0.014697	-0.0023146	0.16133	0.00175118	0.737036	-0.0120852	0.0116566	0.00276716	0.777016	0.00264318	0.941703	0.000444636	0.645703	-0.00145404	0.282324	-0.00571406	0.129569	0.000565621	0.569208	0.000606645	0.61709	-0.00558497	0.00567978	-0.00340988	0.0430061	0.00256826	0.801087	0.0038357	0.789669
Mm.12616	Dnajc3	cellular component|cytoplasm|IDA|GO:0005737|MGI|8666242//cellular component|extracellular space|TAS|GO:0005615|MGI|12466851//biological process|negative regulation of protein kinase activity|ISS|GO:0006469|MGI|8666242//biological process|protein folding|IEA|GO:0006457|MGI|na//molecular function|protein kinase inhibitor activity|ISS|GO:0004860|MGI|8666242//molecular function|unfolded protein bindi…	-0.0015193	0.243536	0.000618622	0.617304	-0.00418564	0.0371402	0.000273321	0.527924	-0.00543864	0.00946077	0.00200132	0.803732	-0.00122556	0.270884	0.00139654	0.913222	-0.00236125	0.184485	-0.00103196	0.447883	-0.00481916	0.0061372	0.00172575	0.955876	0.000297468	0.630169	-0.00297746	0.0703213	-0.00143459	0.185574	0.0046162	0.995206
Mm.126193	Satb1	molecular function|ATP binding|IEA|GO:0005524|MGI|na//molecular function|kinase activity|IEA|GO:0016301|MGI|na//biological process|protein amino acid phosphorylation|IEA|GO:0006468|MGI|na//molecular function|protein kinase activity|IEA|GO:0004672|MGI|na//molecular function|protein serine/threonine kinase activity|IEA|GO:0004674|MGI|na//molecular function|small GTPase regulator activity|ISS|GO:000…	0.000360796	0.553723	-0.00572466	0.03708	0.00669177	0.986381	-0.00122846	0.453075	0.00372415	0.847197	-0.00121661	0.277399	-0.000241948	0.452072	-0.00185024	0.285406	0.000624137	0.600984	-0.010784	0.00896071	-0.011766	0.00756867	0.000912126	0.685817	-0.00433836	0.178092	-0.0052504	0.0389803	0.0032112	0.77031	-0.00313082	0.12459
Mm.1262	Cyp17a1	biological process|C21-steroid hormone biosynthesis|IEA|GO:0006700|MGI|na//biological process|electron transport|IEA|GO:0006118|MGI|na//cellular component|membrane|IEA|GO:0016020|MGI|na//cellular component|mitochondrion|IDA|GO:0005739|MGI|14651853//molecular function|monooxygenase activity|IEA|GO:0004497|MGI|na//molecular function|oxidoreductase activity|IEA|GO:0016491|MGI|na//molecular function|…	0.00397305	0.866603	-0.00444392	0.160512	0.00476128	0.87085	0.00669611	0.909828	0.000380502	0.537738	-0.0136609	0.000642242	-0.00141574	0.303338	0.00153081	0.686847	0.00124989	0.610988	-0.00195782	0.333001	-0.000476823	0.441502	0.0042982	0.869193	-0.000408867	0.444993	-0.00353392	0.191105	-0.0014656	0.335044	-0.00168965	0.253828
Mm.126220	Mro	biological process|biological process unknown|ND|GO:0000004|MGI|na//molecular function|molecular function unknown|ND|GO:0005554|MGI|na//cellular component|nucleolus|IDA|GO:0005730|MGI|12889070//cellular component|nucleus|IDA|GO:0005634|MGI|12889070	0.000957323	0.662992	0.000161903	0.523817	0.00293108	0.898498	-0.00343898	0.265538	-0.00878921	0.00823527	0.00461307	0.99696	0.0021266	0.734238	-0.00041235	0.430379	0.0050021	0.970917	-0.00999836	0.0547748	0.00697267	0.976283	0.00356523	0.922577	-0.00155935	0.292844	-0.000267767	0.443777	0.00172157	0.658241	0.00228052	0.773878
Mm.12638	Serpinb11		0.00113952	0.6832	-0.000881568	0.417318	-0.000725096	0.478938	0.000405794	0.562003	-0.00318795	0.265692	0.00384103	0.965259	0.00261908	0.812298	0.00115907	0.666045	-0.00905985	0.0238817	-0.000943387	0.430454	0.00714368	0.96684	0.000211471	0.541796	0.000514006	0.598857	0.00310749	0.79716	0.0107332	0.942393	0.00219104	0.723367
Mm.126450	A830008O07Rik		0.00978281	0.974945	-0.00481534	0.247659	0.00811907	0.875495	-0.00164358	0.325657	0.00530774	0.859627	0.00752648	0.828349	-0.0140126	0.0997158	0.00681185	0.927302	-0.00875755	0.0822689	-0.00250235	0.374455	0.00577789	0.736186	-0.0019739	0.146156	-0.00128024	0.436456	-0.00972702	0.00999664	0.00769047	0.831139	0.0355214	0.999957
Mm.126525	Dgkb		0.00578669	0.987297	0.00100368	0.605152	0.00478594	0.945028	0.0012813	0.603375	-0.00252445	0.32948	0.000200004	0.52097	0.000992099	0.662837	0.00104332	0.692499	0.00430128	0.942507	-0.00339292	0.205447	0.00213673	0.81796	0.000844323	0.597222	0.00111474	0.670199	0.00119874	0.659834	0.00262	0.749716	-0.00475098	0.0668496
Mm.126534	Paip2	cellular component|cellular component unknown|ND|GO:0008372|MGI|na//molecular function|molecular function unknown|ND|GO:0005554|MGI|na//biological process|regulation of protein biosynthesis|IEA|GO:0006417|MGI|na//biological process|regulation of translation|IEA|GO:0006445|MGI|na	-0.00122657	0.328707	-0.00265619	0.217948	0.0147963	0.761676	-0.00136167	0.254337	-0.00420976	0.0370427	0.000612927	0.616472	-0.00140212	0.311285	-0.00128139	0.296216	-0.00367675	0.109123	0.0105659	0.98074	0.000936446	0.660311	-0.00125987	0.232894	0.00145456	0.697628	-0.000922101	0.261437	0.00209284	0.724109	-0.00278595	0.0967625
Mm.12654	A230106M15Rik		0.00509188	0.931964	0.00105997	0.618248	-0.00226072	0.273917	-0.00137222	0.364107	0.00776704	0.866369	0.00369231	0.870697	0.00128407	0.673643	0.00238612	0.893365	-0.00263102	0.176072	-0.00679703	0.0938655	-0.000587942	0.41843	-0.00374996	0.12249	0.0014505	0.686675	0.000352695	0.538935	-0.00312878	0.282701	0.00520291	0.946303
Mm.12665	Cul3	biological process|cell cycle|IEA|GO:0007049|MGI|na//cellular component|nucleus|IEA|GO:0005634|MGI|na//biological process|ubiquitin cycle|IEA|GO:0006512|MGI|na	0.00337666	0.840434	-0.00476638	0.14171	-0.00119851	0.352811	-0.00134894	0.397483	0.00188753	0.848751	0.00158177	0.716151	0.000550611	0.62938	0.00161543	0.835395	0.00182322	0.759236	-0.00806367	0.083907	-0.000940382	0.361287	0.00116692	0.8148	-0.000168899	0.459655	0.00360975	0.950474	-0.0011459	0.21027	0.00225815	0.825488
Mm.12669	Tex19		0.00891958	0.997542	0.00394603	0.808689	-0.00396208	0.0966981	0.00321373	0.783248	0.00860412	0.992407	-0.00510477	0.117632	0.013815	0.989823	0.00359177	0.914813	0.00825446	0.99943	0.000118409	0.509128	-0.000956935	0.396006	0.00996552	0.993682	0.0071396	0.898055	0.00370268	0.772155	0.00147605	0.622349	-0.00276913	0.308126
Mm.12677	Atp5c1	biological process|ATP biosynthesis|IEA|GO:0006754|MGI|na//biological process|ATP synthesis coupled proton transport|IEA|GO:0015986|MGI|na//biological process|generation of precursor metabolites and energy|ISS|GO:0006091|MGI|12466851//molecular function|hydrogen ion transporter activity|IEA|GO:0015078|MGI|na//molecular function|hydrogen-transporting ATP synthase activity, rotational mechanism|IEA…	0.00251909	0.717033	-0.00371145	0.12055	-0.000730691	0.338831	0.00250109	0.771547	0.00406662	0.979038	-0.00727965	0.00122883	-0.000745239	0.34717	3.29607e-05	0.507687	0.000533218	0.618972	-0.000774519	0.375394	-0.00273879	0.0818726	0.000217093	0.55128	0.00233509	0.793707	-0.0012145	0.291151	-0.00440525	0.0616867	-0.00740691	0.0499778
Mm.1268	Plp	cellular component|integral to membrane|TAS|GO:0016021|MGI|12466851//biological process|myelination|TAS|GO:0042552|MGI|12091477//biological process|nerve ensheathment|IMP|GO:0008366|MGI|12466851//biological process|nerve ensheathment|ISS|GO:0008366|MGI|12466851//molecular function|structural molecule activity|ISS|GO:0005198|MGI|12466851//biological process|synaptic transmission|ISS|GO:0007268|MGI…	0.00462969	0.884272	-0.00334301	0.279143	-0.00858008	0.00390198	-0.0130401	0.00674973	-0.00451341	0.103046	-0.00432299	0.0437881	0.00136029	0.649355	-0.00588562	0.0832867	0.00290996	0.778872	-0.00856987	0.0169676	0.00477439	0.827451	0.00173706	0.801108	-0.0212664	0.000251467	-0.00202325	0.278763	-0.00119708	0.396516	0.00441148	0.927546
Mm.126870	5830417I10Rik	molecular function|DNA binding|IEA|GO:0003677|MGI|na//cellular component|nucleus|IEA|GO:0005634|MGI|na//biological process|regulation of transcription, DNA-dependent|IEA|GO:0006355|MGI|na//biological process|transcription|IEA|GO:0006350|MGI|na	-0.00831547	0.0286616	0.00178447	0.756227	-0.00236192	0.188862	0.00055425	0.574674	-0.00195865	0.389602	-0.0029988	0.13634	0.00154568	0.755508	-0.000475646	0.382855	0.00105087	0.612558	0.00531088	0.785832	0.00172608	0.66495	0.000601752	0.58617	9.24591e-05	0.509543	-0.000954154	0.352922	0.00479617	0.882694	-0.00354596	0.0704712
Mm.126873	Ppie	molecular function|RNA binding|IEA|GO:0003723|MGI|na//molecular function|isomerase activity|IEA|GO:0016853|MGI|na//molecular function|nucleic acid binding|IEA|GO:0003676|MGI|na//cellular component|nucleus|IEA|GO:0005634|MGI|na//molecular function|peptidyl-prolyl cis-trans isomerase activity|IEA|GO:0003755|MGI|na//biological process|protein folding|IEA|GO:0006457|MGI|na	0.00308814	0.852275	0.00155357	0.643787	-0.000761427	0.41615	0.00484555	0.893758	0.00288458	0.714914	-0.000955406	0.385732	0.00330094	0.915483	0.00156514	0.774846	-0.000398385	0.440792	-0.00170779	0.348135	-0.00286217	0.172243	0.00320061	0.905278	0.00170868	0.774962	0.00159831	0.68403	0.000551559	0.593073	-0.00465678	0.148551
Mm.126976	Tlk2	molecular function|ATP binding|IEA|GO:0005524|MGI|na//biological process|cell cycle|IEA|GO:0007049|MGI|na//biological process|cell differentiation|IEA|GO:0030154|MGI|na//biological process|chromatin modification|IEA|GO:0016568|MGI|na//biological process|development|IEA|GO:0007275|MGI|na//molecular function|kinase activity|IEA|GO:0016301|MGI|na//cellular component|nucleus|IEA|GO:0005634|MGI|na//bi…	-0.0016056	0.155835	0.00167396	0.815564	-0.000645163	0.354654	0.00113128	0.774895	0.00178758	0.721612	-0.00186514	0.123678	-0.000649308	0.326827	-0.000957496	0.110014	-0.00116426	0.228058	0.00181669	0.822472	-0.00349678	0.0100348	-0.00150102	0.141492	0.00280126	0.821526	-0.00252934	0.0147911	0.00335885	0.879897	0.00114709	0.742034
Mm.127058	Stard4	molecular function|cholesterol binding|ISS|GO:0015485|MGI|12011452,12011453//molecular function|cholesterol transporter activity|IEA|GO:0017127|MGI|na//molecular function|lipid binding|IEA|GO:0008289|MGI|na//biological process|lipid transport|IEA|GO:0006869|MGI|na//cellular component|mitochondrion|TAS|GO:0005739|MGI|12011453//biological process|steroid biosynthesis|IEA|GO:0006694|MGI|na//biologic…	-0.009115	0.146057	0.00379794	0.912363	-0.000375029	0.449989	0.00530849	0.880661	-0.00206421	0.392376	-0.00553201	0.112153	-0.00329676	0.0739266	0.00103232	0.718174	-0.00170885	0.253979	-0.00346427	0.273333	-0.00463151	0.0605986	0.0025967	0.856243	0.0049047	0.875169	-0.00725721	0.0642814	0.00412295	0.831572	0.000688652	0.611676
Mm.127156	Pros1	biological process|blood coagulation|IEA|GO:0007596|MGI|na//molecular function|calcium ion binding|IEA|GO:0005509|MGI|na//biological process|cell adhesion|IEA|GO:0007155|MGI|na//cellular component|extracellular region|IEA|GO:0005576|MGI|na//cellular component|extracellular space|TAS|GO:0005615|MGI|12466851//molecular function|structural molecule activity|IEA|GO:0005198|MGI|na	-0.00288573	0.0460787	-0.000541622	0.374628	-0.000294581	0.441737	0.00156706	0.71	0.00372905	0.968205	-0.00232446	0.0746903	0.000341765	0.612228	0.0024798	0.92989	0.000824702	0.683172	-0.00357845	0.134476	0.00400513	0.962017	0.000872592	0.927066	0.00150951	0.775377	0.00199168	0.899619	-0.000488247	0.429902	-0.00340291	0.0904837
Mm.12716	6230416A05Rik		-0.00423596	0.00268036	0.00390128	0.960243	0.00223558	0.739184	0.000737078	0.649047	-0.00063009	0.361517	-0.000952167	0.240472	0.00192828	0.969481	-0.00016354	0.420207	-5.22414e-05	0.482957	0.00413315	0.972283	0.00134956	0.828149	-0.00104045	0.124364	0.0019591	0.970171	0.00161942	0.920218	-0.00134465	0.103281	-0.00133089	0.206008
Mm.12723	Arl4	molecular function|GTP binding|ISS|GO:0005525|MGI|12466851//molecular function|GTPase activity|ISS|GO:0003924|MGI|9761722,12466851//molecular function|GTPase activity|TAS|GO:0003924|MGI|9761722,12466851//biological process|intracellular protein transport|ISS|GO:0006886|MGI|12466851//cellular component|nucleus|ISS|GO:0005634|MGI|12466851//biological process|protein transport|IEA|GO:0015031|MGI|na/…	0.00514137	0.897692	0.00515653	0.882849	0.000183975	0.51178	-0.00270061	0.163433	-0.0181967	0.0366525	0.000310321	0.534711	0.0107011	0.998886	0.00209191	0.670583	-0.00439069	0.131048	-0.0125075	0.0925981	-0.00432334	0.2635	-0.000181526	0.450844	0.00317487	0.847391	-0.000617941	0.438705	-0.00315585	0.302361	0.00138808	0.621547
Mm.127263	C230004F18Rik		-0.000912042	0.28139	0.00327559	0.893969	0.000824834	0.595978	0.00101611	0.671065	0.00129516	0.696826	-0.0016747	0.163374	-0.00159745	0.305553	-0.00570593	0.0272556	-0.00270046	0.170397	0.00958373	0.929367	-0.000546267	0.405953	-0.000587211	0.424738	-0.000580641	0.36213	0.00280227	0.935609	0.000968924	0.612339	-0.00661372	0.0146199
Mm.127378	4930586I02Rik	molecular function|cysteine-type peptidase activity|IEA|GO:0008234|MGI|na//molecular function|hydrolase activity|IEA|GO:0016787|MGI|na//molecular function|peptidase activity|IEA|GO:0008233|MGI|na//biological process|ubiquitin cycle|IEA|GO:0006512|MGI|na	0.00346519	0.788256	0.00143482	0.637532	0.002466	0.877401	-0.0062434	0.102986	-0.00685812	0.0622255	-0.00184038	0.33629	0.000875427	0.610685	0.00243307	0.880801	0.00170991	0.708517	1.40699e-05	0.502764	-0.00135626	0.282446	0.00324783	0.96937	-0.000259219	0.448242	0.000961484	0.616491	0.00315417	0.814294	0.00261198	0.878155
Mm.127405	1700129L13Rik		-0.0240547	0.0332491	-0.00210566	0.32972	-0.00357317	0.19059	-0.00239867	0.144445	0.00279561	0.761587	-0.000704688	0.457746	-0.00206441	0.317906	0.00386609	0.906006	0.00250114	0.788037	0.013808	0.996606	0.000716287	0.589048	-0.000763144	0.397528	0.0046609	0.99145	0.000978912	0.71318	0.0040013	0.849402	-0.00429666	0.0765204
Mm.12743	Tsga2	biological process|meiosis|IEA|GO:0007126|MGI|na	-0.000624807	0.38825	0.00055289	0.562346	-0.0060853	0.0387719	-2.44761e-05	0.495531	0.00573593	0.982166	-0.00236676	0.158333	-0.00180617	0.287746	0.000225024	0.54078	-0.000539211	0.462831	0.000439153	0.547067	-0.00174482	0.26878	0.00011453	0.522519	-0.00260759	0.101001	0.00425135	0.853499	0.000222766	0.540269	0.0116969	0.997546
Mm.12746	1110004D19Rik		0.000904155	0.551092	0.000661162	0.56491	0.00575752	0.977225	0.0115686	0.999109	-0.0113281	0.0619214	-0.0042515	0.333812	-0.004234	0.081122	0.00167717	0.765868	0.000710043	0.597108	-0.000540552	0.465215	-0.000651376	0.44089	0.00304648	0.926882	0.00042115	0.550345	0.000709613	0.577404	0.00802522	0.865566	-0.000611334	0.442303
Mm.127550	D330023L08Rik	cellular component|coated pit|IEA|GO:0005905|MGI|na	0.00140232	0.837226	0.000822386	0.728312	0.00261749	0.953243	-0.000873245	0.282673	-0.00344721	0.0376637	0.00163074	0.791575	-0.00122185	0.256534	-0.000387134	0.407286	-0.000521076	0.382917	-1.13704e-05	0.497372	0.00780245	0.999027	0.00062668	0.676291	0.00112966	0.820929	0.00417068	0.976646	-0.000337019	0.435987	-0.00201019	0.148266
Mm.12758	Fkbp4	molecular function|isomerase activity|IEA|GO:0016853|MGI|na//cellular component|nucleus|IEA|GO:0005634|MGI|na//molecular function|peptidyl-prolyl cis-trans isomerase activity|IEA|GO:0003755|MGI|na//biological process|protein folding|IEA|GO:0006457|MGI|na	-0.00252571	0.144113	-0.00065137	0.342828	-0.00188622	0.179962	0.00104598	0.629004	0.000335847	0.578461	-0.00595867	8.41762e-05	-0.00573408	0.000534827	0.00119775	0.883993	-0.00568127	0.0238511	0.00130659	0.692724	-0.000118651	0.468234	0.000623011	0.676519	0.00316328	0.998794	-0.00398819	0.037692	0.000924422	0.792	-0.0055318	0.00170382
Mm.127692	Nln	molecular function|hydrolase activity|ISS|GO:0016787|MGI|12466851//molecular function|metalloendopeptidase activity|ISS|GO:0004222|MGI|12466851//molecular function|metallopeptidase activity|ISS|GO:0008237|MGI|12466851//cellular component|mitochondrion|ISS|GO:0005739|MGI|12466851//biological process|proteolysis and peptidolysis|ISS|GO:0006508|MGI|12466851	-0.00166334	0.145837	0.00385414	0.93572	-0.0036238	0.0307962	-0.00511177	0.0111265	0.00324446	0.789276	0.00123858	0.745958	-0.00432912	0.0251971	-0.00276078	0.082066	0.00380954	0.884494	0.00276599	0.908245	-0.00707379	0.0155431	0.000711913	0.664944	-0.00142279	0.319469	-0.00314956	0.140869	0.00239453	0.753792	0.00371575	0.927929
Mm.127721	Megf11	cellular component|integral to membrane|TAS|GO:0016021|MGI|12466851//molecular function|structural molecule activity|ISS|GO:0005198|MGI|12466851	-0.00640318	0.11457	0.00374674	0.887106	-0.00156513	0.337041	0.00394793	0.833987	-0.00969871	0.162972	-0.00120119	0.393368	0.000652663	0.574405	0.00139378	0.66635	-0.00107271	0.364531	-0.00147017	0.374391	0.00304298	0.737274	0.0024944	0.75098	0.00606449	0.867756	-0.005077	0.169016	0.00612319	0.913947	0.00115954	0.615837
Mm.127731	Pycr1	biological process|amino acid biosynthesis|IEA|GO:0008652|MGI|na//molecular function|oxidoreductase activity|IEA|GO:0016491|MGI|na//biological process|proline biosynthesis|IEA|GO:0006561|MGI|na//molecular function|pyrroline-5-carboxylate reductase activity|IEA|GO:0004735|MGI|na	0.000992108	0.656721	-0.00155891	0.345289	-0.00141731	0.32866	0.000274195	0.546106	0.00996473	0.994204	0.000678545	0.660427	0.00731381	0.965189	-0.00178594	0.254428	0.0019241	0.75852	-0.000238712	0.477577	0.00186181	0.773301	0.000841257	0.65169	-0.00353214	0.0986533	0.00369637	0.934576	-0.003445	0.251821	0.00851381	0.982101
Mm.12775	Pdk3	molecular function|ATP binding|IEA|GO:0005524|MGI|na//molecular function|[pyruvate dehydrogenase (lipoamide)] kinase activity|IEA|GO:0004740|MGI|na//molecular function|kinase activity|IEA|GO:0016301|MGI|na//cellular component|mitochondrion|IEA|GO:0005739|MGI|na//biological process|protein amino acid phosphorylation|IEA|GO:0006468|MGI|na//molecular function|transferase activity|IEA|GO:0016740|MGI|…	0.0034771	0.945058	0.00301262	0.949518	0.000264874	0.565809	-0.00205895	0.152708	0.0045733	0.94847	0.00173857	0.895533	0.000342123	0.590135	0.000103925	0.531052	-0.00161004	0.237609	-0.000647872	0.340295	0.00229717	0.910098	0.00137455	0.811998	-0.00334219	0.00868036	0.00302007	0.963294	0.00810577	0.942657	0.00536965	0.989681
Mm.127785			0.00651782	0.958789	-0.000468362	0.444377	0.00160685	0.689749	0.00698255	0.911691	-0.00186973	0.188723	0.000450507	0.548142	-0.000434703	0.444152	0.00384025	0.932913	0.00735681	0.975985	-0.00749634	0.0482722	0.00483478	0.944207	0.0022575	0.864145	0.00063503	0.645798	0.00214545	0.754652	-0.00686019	0.0802942	-0.00232902	0.195679
Mm.12787	2400010G15Rik	cellular component|integral to membrane|TAS|GO:0016021|MGI|12466851	-0.00326834	0.011866	0.00254985	0.936663	-0.00198462	0.184789	-0.00515931	0.151443	0.00384852	0.970785	-2.49533e-05	0.491772	0.00535246	0.932629	-0.00066659	0.331325	0.00366453	0.901665	-0.00095361	0.354391	0.00413824	0.93634	-0.000884485	0.231554	-0.00416501	0.0402298	0.00257552	0.870318	-0.0031536	0.224685	0.00113039	0.676709
Mm.127952	4921528H16Rik		-0.00216254	0.124031	-0.00253817	0.142968	-0.00410371	0.0400386	0.000351055	0.55883	0.00446125	0.963959	-0.000470494	0.420733	0.00432334	0.939937	0.00224823	0.867183	0.0009193	0.6363	0.00523465	0.907063	0.00443826	0.85254	0.000835594	0.667288	-0.00500677	0.000289306	0.00106389	0.674439	-0.00345818	0.242362	0.0008649	0.671132
Mm.12815	Rab5b	molecular function|GTP binding|IEA|GO:0005525|MGI|na//molecular function|GTPase activity|TAS|GO:0003924|MGI|7789520//cellular component|endocytic vesicle|IDA|GO:0030139|MGI|7789520//biological process|endosome organization and biogenesis|IDA|GO:0007032|MGI|7789520//biological process|protein transport|IEA|GO:0015031|MGI|na//biological process|regulation of endocytosis|IDA|GO:0030100|MGI|7789520//…	-0.00347062	0.0675043	0.00386785	0.917719	-6.94246e-05	0.489198	-0.00180307	0.319776	0.00203604	0.727185	0.00237198	0.746438	-0.00180506	0.161582	0.000880106	0.683227	-0.00221359	0.222921	-0.00427337	0.0283615	0.00269116	0.837131	-0.00268317	0.2287	-0.00279839	0.0422214	0.00323632	0.950014	-0.00630579	0.0784061	0.000147999	0.520285
Mm.128165	Elys	cellular component|cytoplasm|IDA|GO:0005737|MGI|11952839//cellular component|nuclear matrix|IDA|GO:0016363|MGI|11952839//biological process|regulation of transcription|IDA|GO:0045449|MGI|11952839//molecular function|transcription factor activity|IMP|GO:0003700|MGI|11952839	0.00122	0.707878	0.00180993	0.691563	0.00631878	0.861843	0.00386882	0.829763	-0.00577819	0.031029	0.000486623	0.530909	-0.00446268	0.102762	-0.00111517	0.350227	-0.00403403	0.0701637	-0.00330868	0.216043	0.00321542	0.887412	0.00243259	0.779681	0.00379928	0.990767	-0.00127604	0.298244	-0.00186196	0.205638	-0.0045537	0.0348952
Mm.12818	Ddx4	molecular function|ATP binding|IEA|GO:0005524|MGI|na//molecular function|ATP-dependent helicase activity|IEA|GO:0008026|MGI|na//molecular function|DNA helicase activity|ISS|GO:0003678|MGI|12466851//molecular function|RNA binding|ISS|GO:0003723|MGI|12466851//molecular function|RNA helicase activity|IEA|GO:0003724|MGI|na//cellular component|cytoplasm|IDA|GO:0005737|MGI|12798292,15749075//biological…	-0.000239398	0.477204	-0.00329037	0.166875	-0.000906174	0.351397	0.004938	0.962071	0.00131187	0.693399	-0.000320399	0.454295	-0.00758735	0.00770767	-0.000589594	0.385959	0.0019735	0.798124	-0.0012136	0.326846	-0.0169764	0.00178025	-0.00221688	0.143944	0.00408005	0.892564	-0.00806747	0.0332144	-0.000566505	0.377365	0.000124129	0.511562
Mm.128273	Suv39h2	cellular component|chromatin|IEA|GO:0000785|MGI|na//biological process|chromatin assembly or disassembly|IEA|GO:0006333|MGI|na//molecular function|chromatin binding|IEA|GO:0003682|MGI|na//biological process|chromatin modification|IEA|GO:0016568|MGI|na//molecular function|histone-lysine N-methyltransferase activity|IEA|GO:0018024|MGI|na//molecular function|methyltransferase activity|IEA|GO:0008168…	0.000859887	0.641909	0.00216127	0.728245	-0.00309576	0.161038	0.000425341	0.541821	0.012656	0.999979	-0.00214752	0.222577	-0.00141679	0.400511	-0.00366472	0.130714	0.00537392	0.985783	-0.000801668	0.444558	-0.00138528	0.336006	0.00543595	0.963248	0.00194459	0.637361	0.000181061	0.534322	-0.00086477	0.44783	0.0132998	0.988785
Mm.12829	Casq1	molecular function|calcium ion binding|IEA|GO:0005509|MGI|na//cellular component|extracellular space|TAS|GO:0005615|MGI|12466851//cellular component|mitochondrion|IDA|GO:0005739|MGI|14651853//biological process|muscle development|IEA|GO:0007517|MGI|na//biological process|regulation of muscle contraction|TAS|GO:0006937|MGI|11784029//cellular component|sarcoplasmic reticulum|TAS|GO:0016529|MGI|1178…	-0.00205082	0.108812	0.00262018	0.87895	-0.00208608	0.133176	-0.000523018	0.423629	0.00137985	0.706353	0.000243333	0.543238	-0.00240926	0.143938	-0.000845396	0.286458	-0.00145874	0.29128	-0.00231093	0.138862	0.00532939	0.973503	-0.00569606	0.0223875	-0.000493369	0.366958	0.00260527	0.898558	-0.00191391	0.281652	0.0040238	0.92147
Mm.12831	3830421F13Rik		-0.000695008	0.307159	0.001193	0.700307	-0.000159737	0.461169	-0.00133453	0.196094	0.00194048	0.883217	0.000189773	0.556587	0.00416591	0.90534	0.000961162	0.728168	0.0043262	0.958676	-0.00383449	0.0667658	-0.000154242	0.466359	-0.000521713	0.347007	8.8056e-05	0.527844	-0.00157869	0.258638	-0.000435926	0.412077	-0.0062845	0.0144255
Mm.12848	4930511A21Rik	molecular function|ATP binding|IEA|GO:0005524|MGI|na//molecular function|GTP binding|IEA|GO:0005525|MGI|na//molecular function|RNA binding|IEA|GO:0003723|MGI|na//biological process|SRP-dependent cotranslational protein-membrane targeting|IEA|GO:0006614|MGI|na//molecular function|nucleoside-triphosphatase activity|IEA|GO:0017111|MGI|na//molecular function|nucleotide binding|ISS|GO:0000166|MGI|1246…	-0.00145512	0.223973	-0.000152002	0.477417	-0.000191874	0.450466	0.0055973	0.958589	0.0037516	0.953436	-0.00236621	0.0493394	0.000171003	0.522749	0.00125268	0.744339	0.00130156	0.733043	0.0041748	0.955613	-0.00765073	0.00344666	0.00196748	0.853593	0.00382207	0.92002	-0.00390208	0.0452531	0.0052692	0.919194	0.000171377	0.531265
Mm.128512	Rbm3		0.00358526	0.895206	0.00293991	0.708606	-0.00160853	0.276638	0.00419163	0.886432	0.00666878	0.971767	-0.00207307	0.239494	0.00387986	0.818776	-0.000161711	0.477152	-0.000825345	0.42293	0.000996917	0.602398	-0.00249087	0.199976	-0.00137659	0.335687	0.00382614	0.866209	0.00249239	0.76645	0.000649454	0.612545	-0.0134007	0.00425387
Mm.128627	Dnclic1	cellular component|cytoplasmic dynein complex|ISS|GO:0005868|MGI|11243854//molecular function|microtubule motor activity|ISS|GO:0003777|MGI|11243854//biological process|microtubule-based movement|ISS|GO:0007018|MGI|11243854	-0.000904402	0.35765	0.00114891	0.631816	-1.03285e-05	0.498895	-0.00309868	0.0966764	0.00172011	0.714523	0.00156282	0.677153	-0.000644288	0.426664	-0.00256238	0.232817	-0.000924506	0.389565	0.00952477	0.943728	0.00354889	0.828548	-0.00321399	0.209301	-0.00185347	0.314844	0.00455738	0.90536	-0.000597092	0.449306	0.000175192	0.52483
Mm.12863	Hs2st1	cellular component|extracellular space|TAS|GO:0005615|MGI|12466851//molecular function|heparan sulfate 2-O-sulfotransferase activity|IMP|GO:0004394|MGI|11457822//biological process|heparan sulfate proteoglycan biosynthesis, polysaccharide chain biosynthesis|IMP|GO:0015014|MGI|11457822//biological process|heparin metabolism|IMP|GO:0030202|MGI|11457822//molecular function|transferase activity|IEA|G…	-0.00375207	0.0373927	0.000704686	0.622909	0.00272506	0.863328	-0.00289713	0.203138	-0.00316723	0.263973	-0.000145957	0.474364	-0.000600787	0.410626	0.0012583	0.843411	-0.000667425	0.387537	0.00794273	0.972624	0.00446579	0.939551	-0.000969778	0.313081	-0.00311031	0.0781306	-0.000201153	0.466668	0.00335399	0.842961	0.0071885	0.996465
Mm.12864	1190002L16Rik	molecular function|RNA binding|ISS|GO:0003723|MGI|12466851//cellular component|nucleolus|ISS|GO:0005730|MGI|12655004//cellular component|nucleus|IEA|GO:0005634|MGI|na//biological process|rRNA processing|IGI|GO:0006364|MGI|12655004//cellular component|ribonucleoprotein complex|IEA|GO:0030529|MGI|na//molecular function|snoRNP binding|ISS|GO:0030519|MGI|12655004	0.00156672	0.713116	0.00238002	0.754535	-0.00191289	0.313499	-0.000930889	0.411016	0.00236205	0.841467	0.00264842	0.785618	3.46363e-05	0.504907	-0.0028915	0.10697	-0.00448689	0.0359496	0.00821237	0.945463	0.00175497	0.808976	-0.00102823	0.313439	-0.000470785	0.433598	0.00213236	0.754621	-0.00262143	0.232153	0.00446366	0.928338
Mm.128663	4931428D14Rik		-0.00636504	0.0511566	0.000455179	0.565225	0.0066472	0.968113	0.00547441	0.919501	0.00369783	0.758137	-0.00401002	0.0952472	-0.00575568	0.0256059	0.00159452	0.794007	-0.00125971	0.335423	-0.00491922	0.12633	-0.00446813	0.0633115	0.00128451	0.807637	0.00233704	0.887401	-0.00435645	0.168742	0.00638976	0.851467	0.00662626	0.992489
Mm.1287	Mapt	molecular function|cytoskeletal regulatory protein binding|IEA|GO:0005519|MGI|na//cellular component|cytoskeleton|IEA|GO:0005856|MGI|na//cellular component|microtubule associated complex|IEA|GO:0005875|MGI|na//biological process|microtubule-based process|IEA|GO:0007017|MGI|na//biological process|negative regulation of microtubule depolymerization|IEA|GO:0007026|MGI|na//molecular function|protein …	0.00195434	0.772994	0.000292267	0.545358	0.0033529	0.836953	0.00450324	0.955755	-0.00515624	0.127134	0.000501243	0.594493	6.81916e-05	0.50757	0.000802403	0.673099	-0.00248315	0.201609	-0.00567821	0.0986406	-0.00210077	0.26208	0.0038346	0.982559	0.00156184	0.725864	-0.00197151	0.225277	-0.000324344	0.447834	0.00541278	0.918321
Mm.128733	D0H4S114	molecular function|protein binding|IPI|GO:0005515|MGI|14985127//biological process|regulation of transforming growth factor beta receptor signaling pathway|IDA|GO:0017015|MGI|14985127	6.58554e-05	0.514182	-0.00331682	0.14302	0.000757882	0.596575	0.00707538	0.975641	0.000415981	0.559089	-0.00164525	0.141905	-0.00436196	0.0147891	-0.000181299	0.458017	7.60555e-05	0.517234	0.00137033	0.692972	-0.0126233	0.000948031	0.000820905	0.639843	0.0184529	0.930941	-0.00955069	0.00285733	-0.000681398	0.30958	-0.0090935	0.0532295
Mm.128892	Unc13a	molecular function|diacylglycerol binding|IEA|GO:0019992|MGI|na//biological process|exocytosis|IEA|GO:0006887|MGI|na//biological process|intracellular signaling cascade|ISS|GO:0007242|MGI|12466851//molecular function|non-kinase phorbol ester receptor activity|TAS|GO:0001566|MGI|10440375//biological process|synaptic transmission|IMP|GO:0007268|MGI|12070347//biological process|synaptic vesicle matu…	0.00105771	0.677117	0.0036056	0.774352	0.00174659	0.699832	-0.00249043	0.162429	-0.000190786	0.479256	0.00936864	0.998848	-0.00223921	0.220139	-0.00225207	0.0902116	0.000891072	0.619456	0.00517998	0.91223	-0.00260969	0.155869	-0.00180069	0.322587	-0.00368418	0.0411936	0.000456063	0.5527	0.0108393	0.947116	0.00972309	0.998253
Mm.12894	Kcnk4	cellular component|extracellular space|TAS|GO:0005615|MGI|12466851//cellular component|integral to membrane|TAS|GO:0016021|MGI|12466851//cellular component|integral to plasma membrane|IEA|GO:0005887|MGI|na//molecular function|ion channel activity|IEA|GO:0005216|MGI|na//biological process|ion transport|IEA|GO:0006811|MGI|na//cellular component|membrane|IEA|GO:0016020|MGI|na//molecular function|pot…	-0.00111936	0.360804	0.00947556	0.983074	-0.00842787	0.0220312	0.00232781	0.734648	0.0107219	0.960508	-0.00183822	0.324867	0.00356632	0.691264	-0.00306387	0.22262	0.00510959	0.950374	-0.00261954	0.273135	-0.0024466	0.285294	-0.00230879	0.0799507	-0.00356752	0.249583	0.000563207	0.566912	-0.00118747	0.391548	-0.0139562	0.00829985
Mm.1290	Tcte1	biological process|biological process unknown|ND|GO:0000004|MGI|na//cellular component|cellular component unknown|ND|GO:0008372|MGI|na//molecular function|molecular function unknown|ND|GO:0005554|MGI|na	0.000670234	0.623845	0.00348881	0.908914	0.000385824	0.569286	-0.00212433	0.194047	-0.00176048	0.346135	0.00248787	0.909218	-0.00544262	0.065488	-0.00044926	0.42149	0.0027482	0.781221	0.00335213	0.892244	-0.00169815	0.23609	-0.00288995	0.0465163	-0.00407366	0.00894839	0.00346587	0.802787	0.000441027	0.572653	0.00491719	0.970454
Mm.12903	Sema3f	cellular component|extracellular space|TAS|GO:0005615|MGI|12466851//cellular component|membrane|IEA|GO:0016020|MGI|na//molecular function|receptor activity|IEA|GO:0004872|MGI|na	-0.000955047	0.381988	-0.00220052	0.266565	0.000151829	0.529778	-0.00111777	0.358974	0.00320268	0.939938	-0.000809243	0.345986	0.00080506	0.607369	-0.000525809	0.40978	0.00207456	0.775761	0.00659359	0.945347	-0.0147782	0.00726436	-0.00127413	0.180933	0.00165731	0.67596	-0.00839315	0.0315827	0.00321817	0.880273	-0.000842693	0.415064
Mm.129136	2610024G14Rik	molecular function|GTP binding|IEA|GO:0005525|MGI|na//cellular component|extracellular space|TAS|GO:0005615|MGI|12466851	-0.000417169	0.408699	0.000292306	0.53843	-0.00460056	0.0164977	-0.000460255	0.448739	-0.00280702	0.117403	2.22537e-05	0.505806	-0.00119997	0.278193	-0.00178832	0.210699	-0.00136557	0.288689	0.00725478	0.944761	-0.00171238	0.272902	-0.00098392	0.250228	0.000113835	0.52511	-0.00117938	0.274753	-0.00378219	0.16606	0.00684707	0.9876
Mm.12915	Nit1	cellular component|cellular component unknown|ND|GO:0008372|MGI|na//molecular function|hydrolase activity|IEA|GO:0016787|MGI|na//molecular function|hydrolase activity, acting on carbon-nitrogen (but not peptide) bonds|ISS|GO:0016810|MGI|12466851//biological process|nitrogen compound metabolism|ISS|GO:0006807|MGI|12466851	-0.000599364	0.394801	-1.48504e-05	0.497186	-0.00367052	0.0899977	-0.0041656	0.0877882	0.00873422	0.980619	-0.000949361	0.233991	0.00154435	0.711868	0.00172392	0.809106	-0.000447009	0.420681	0.00462684	0.939776	0.0013475	0.716483	0.000154647	0.52854	0.000677446	0.645654	0.000484586	0.557297	-0.0062608	0.0440413	0.00254908	0.869141
Mm.12917	Men1	molecular function|DNA binding|IDA|GO:0003677|MGI|14992727//biological process|histone methylation|IDA|GO:0016571|MGI|14992727//cellular component|histone methyltransferase complex|ISS|GO:0035097|MGI|14992727//cellular component|nucleus|TAS|GO:0005634|MGI|12755956//biological process|positive regulation of transcription|IDA|GO:0045941|MGI|14992727//molecular function|protein binding|ISS|GO:000551…	-0.00442458	0.0914732	-0.00343894	0.207688	-0.00121728	0.361766	-0.00222632	0.185622	0.00136043	0.705324	-0.00191229	0.221243	-0.00113204	0.349949	0.000703941	0.604325	0.000845408	0.650927	0.00648132	0.913198	-0.0144934	0.00621555	0.00101988	0.736233	0.00137265	0.631771	-0.00701185	0.0449938	0.0033143	0.942662	-0.00898117	0.0362101
Mm.1292	Th	biological process|aromatic amino acid family metabolism|IEA|GO:0009072|MGI|na//biological process|catecholamine biosynthesis|IEA|GO:0042423|MGI|na//biological process|dopamine biosynthesis from tyrosine|IDA|GO:0006585|MGI|7592982,7715703,9520487,10212311//biological process|dopamine biosynthesis from tyrosine|IMP|GO:0006585|MGI|7592982,7715703,9520487,10212311//biological process|dopamine biosyn…	-0.00186617	0.242675	-0.00258026	0.206915	-0.000309199	0.470657	-0.00471441	0.274664	0.00837804	0.961813	0.00229243	0.83533	0.00798095	0.929549	0.000479423	0.573625	-0.000457104	0.447652	-0.0036183	0.169287	0.00181545	0.686357	-0.00342858	0.139624	-0.00148702	0.340342	0.00385936	0.911803	0.000592788	0.579114	-0.00100566	0.377943
Mm.12925	Pde6d	molecular function|3',5'-cyclic-nucleotide phosphodiesterase activity|IEA|GO:0004114|MGI|na//molecular function|cGMP-specific phosphodiesterase activity|TAS|GO:0004116|MGI|9781033//molecular function|hydrolase activity|IEA|GO:0016787|MGI|na//biological process|phototransduction|TAS|GO:0007602|MGI|9781033//biological process|sensory perception|IEA|GO:0007600|MGI|na//biological process|visual perce…	-0.00648535	0.00438259	0.00301888	0.770854	0.00218417	0.645008	0.00342361	0.795771	0.00152367	0.716659	0.00100766	0.605444	-0.000908369	0.375986	-0.001312	0.352466	-0.00282613	0.114157	0.0133492	0.971546	0.00727774	0.965305	-0.00196041	0.300873	0.00464367	0.714569	-0.000591668	0.449319	-0.000449001	0.465448	-0.00439225	0.214962
Mm.12926	Pparbp	molecular function|DNA binding|ISS|GO:0003677|MGI|12466851//biological process|DNA replication|IMP|GO:0006260|MGI|10882104//biological process|brain development|IMP|GO:0007420|MGI|10882104//molecular function|chromatin binding|IDA|GO:0003682|MGI|12446761//biological process|development|IMP|GO:0007275|MGI|10882104//biological process|embryonic development (sensu Mammalia)|IMP|GO:0001701|MGI|145007…	0.00652819	0.95089	-0.00244565	0.279052	-0.00468716	0.0835827	-0.00252985	0.288291	-0.00616396	0.193893	0.000922129	0.621284	-0.00169573	0.232134	-0.00174527	0.165323	0.000214462	0.528375	-0.00329392	0.154822	-0.00167747	0.332862	-0.000412226	0.403897	-0.00268081	0.172531	-0.00260577	0.0853294	0.00420231	0.887338	0.00672831	0.985019
Mm.129265	Car7	molecular function|carbonate dehydratase activity|ISS|GO:0004089|MGI|12466851//molecular function|lyase activity|ISS|GO:0016829|MGI|12466851//biological process|one-carbon compound metabolism|ISS|GO:0006730|MGI|12466851//molecular function|zinc ion binding|ISS|GO:0008270|MGI|12466851	-0.00218596	0.308701	0.00438068	0.822119	-0.0150603	0.000294095	0.00080033	0.60324	0.00486949	0.857326	-0.00336247	0.18028	-0.000836448	0.383532	-0.000134848	0.481287	0.00363526	0.849476	-0.00267335	0.342906	-0.000411793	0.463565	-0.00160861	0.270067	0.000506563	0.574205	0.00600247	0.986721	0.0014666	0.676023	-0.00585647	0.0755428
Mm.12932	Blm	molecular function|ATP binding|IEA|GO:0005524|MGI|na//molecular function|ATP-dependent helicase activity|IEA|GO:0008026|MGI|na//molecular function|DNA binding|IEA|GO:0003677|MGI|na//biological process|DNA metabolism|IEA|GO:0006259|MGI|na//biological process|DNA replication|IEA|GO:0006260|MGI|na//molecular function|helicase activity|IEA|GO:0004386|MGI|na//molecular function|hydrolase activity|IEA|…	-0.0086337	0.0413152	-0.00495419	0.226229	0.00109949	0.679373	0.00227288	0.668514	-0.00428069	0.0558271	-0.00896715	0.0283366	-0.00460328	0.101313	-0.000443912	0.427932	0.00190598	0.694589	-0.00190832	0.406503	-0.000476452	0.434423	0.0047613	0.936669	0.00332883	0.896386	-0.0125782	0.0305943	-0.00176298	0.318979	-0.00820862	0.00953968
Mm.129420	Nkx2-9	molecular function|DNA binding|IEA|GO:0003677|MGI|na//biological process|development|IEA|GO:0007275|MGI|na//cellular component|nucleus|IEA|GO:0005634|MGI|na//biological process|regulation of transcription|IEA|GO:0045449|MGI|na//biological process|regulation of transcription, DNA-dependent|IEA|GO:0006355|MGI|na//molecular function|transcription factor activity|IEA|GO:0003700|MGI|na//cellular compo…	0.000330541	0.568742	0.00226559	0.736261	-0.00526819	0.0438756	-0.00301453	0.122736	0.00298018	0.850523	0.00256332	0.806307	0.000310901	0.548417	-0.00266398	0.0893618	-0.00468525	0.0365653	0.00160428	0.624252	-0.00210655	0.185815	-0.00191783	0.259163	-0.00131219	0.285929	0.00439933	0.899172	0.00170464	0.760251	0.0134449	0.999403
Mm.129453	1700065O13Rik	molecular function|DNA binding|IEA|GO:0003677|MGI|na//cellular component|intracellular|ISS|GO:0005622|MGI|12466851//molecular function|nucleic acid binding|ISS|GO:0003676|MGI|12466851//cellular component|nucleus|IEA|GO:0005634|MGI|na//biological process|regulation of transcription, DNA-dependent|ISS|GO:0006355|MGI|12466851//biological process|transcription|IEA|GO:0006350|MGI|na	0.00381381	0.599039	-0.0025992	0.364476	0.00438087	0.692512	-0.0159864	0.109122	0.0024015	0.555176	0.00905295	0.733394	0.00361199	0.792351	-0.00241287	0.198602	-0.00217677	0.367696	-0.0202113	0.145212	-0.000103796	0.495975	-0.00720765	0.289733	-0.00935958	0.124244	-0.000943209	0.432539	0.0125761	0.837024	-0.00618868	0.176579
Mm.129481	Nr3c1	molecular function|DNA binding|IEA|GO:0003677|MGI|na//molecular function|glucocorticoid receptor activity|IEA|GO:0004883|MGI|na//molecular function|ligand-dependent nuclear receptor activity|ISS|GO:0004879|MGI|12466851//cellular component|nucleus|IDA|GO:0005634|MGI|11555636//molecular function|protein binding|IPI|GO:0005515|MGI|12885400//molecular function|receptor activity|IEA|GO:0004872|MGI|na/…	-0.00261803	0.128663	0.000936119	0.672708	-0.000589646	0.377337	-0.000234814	0.468709	0.00267218	0.891047	-0.00336829	0.0357605	0.00360195	0.886278	-0.000801523	0.364244	-0.00630353	0.133421	0.000725703	0.601201	-0.00140326	0.293676	0.00330482	0.990438	0.00303485	0.900951	0.00364549	0.919969	0.00171272	0.711613	-0.0163145	0.001094
Mm.12951	Nme6	molecular function|ATP binding|IEA|GO:0005524|MGI|na//biological process|CTP biosynthesis|IEA|GO:0006241|MGI|na//biological process|GTP biosynthesis|IEA|GO:0006183|MGI|na//biological process|UTP biosynthesis|IEA|GO:0006228|MGI|na//cellular component|extracellular space|TAS|GO:0005615|MGI|12466851//molecular function|kinase activity|IEA|GO:0016301|MGI|na//molecular function|magnesium ion binding|I…	0.0040901	0.886485	-0.00431991	0.184107	0.00396145	0.907403	-0.000953658	0.400968	-0.00477673	0.044574	0.00323586	0.761749	0.00435091	0.7646	0.00642855	0.955024	0.00940226	0.969838	-0.0107623	0.0395826	-0.000340045	0.468792	0.00277644	0.895856	-0.00236459	0.102042	0.000332055	0.543411	-0.00525207	0.118399	0.000635479	0.546657
Mm.1297	Trap1a	cellular component|integral to membrane|TAS|GO:0016021|MGI|12466851//cellular component|nucleus|IEA|GO:0005634|MGI|na	0.000986173	0.708228	0.00356812	0.896018	4.17616e-05	0.507525	0.0031521	0.842294	0.000356302	0.562914	-0.000791814	0.283864	0.000141073	0.542912	-0.00162908	0.199479	0.00018276	0.530818	-0.000286028	0.452545	0.00114143	0.668374	-0.00157962	0.204195	0.00359804	0.978834	1.35652e-05	0.502677	-0.00109079	0.305359	-0.00357763	0.0700517
Mm.12973	Cops7b	biological process|biological process unknown|ND|GO:0000004|MGI|na//molecular function|molecular function unknown|ND|GO:0005554|MGI|na//cellular component|nucleus|IEA|GO:0005634|MGI|na//cellular component|signalosome complex|IEA|GO:0008180|MGI|na	0.00683915	0.938098	-0.0099683	0.10783	-0.0151926	0.00363161	0.00416884	0.887337	0.00863875	0.995708	-0.00459258	0.0665604	0.00726824	0.929861	0.00279458	0.800188	0.0046278	0.980261	-0.00232994	0.314596	-0.00607032	0.0729685	0.00743595	0.955002	-0.00297974	0.286303	3.61928e-05	0.504367	0.00118163	0.605555	0.00683693	0.894921
Mm.129840	9430063L05Rik		-0.00287108	0.106889	0.00373176	0.862158	0.00123978	0.593722	-0.0136964	0.0961565	0.00666905	0.955245	4.31526e-05	0.504909	0.0135846	0.900703	0.00387383	0.771569	0.00793384	0.945241	0.00197148	0.609985	0.00106588	0.607712	-0.00742194	0.0712921	-0.00678661	0.059956	-0.00206756	0.209556	0.000418667	0.532228	0.00924683	0.963139
Mm.130054	Ntrk2	molecular function|ATP binding|IEA|GO:0005524|MGI|na//biological process|cell differentiation|IEA|GO:0030154|MGI|na//cellular component|cytosol|IDA|GO:0005829|MGI|11083466//biological process|development|IEA|GO:0007275|MGI|na//biological process|feeding behavior|IMP|GO:0007631|MGI|12796784//cellular component|integral to membrane|IEA|GO:0016021|MGI|na//molecular function|kinase activity|IEA|GO:00…	0.000376743	0.539457	0.000777715	0.571698	0.00104684	0.6531	-0.00119693	0.36738	-0.00750251	0.0832777	-0.0011971	0.391413	-0.00440411	0.010159	-0.00147263	0.222551	-0.00218385	0.208748	-0.00501006	0.116874	0.000569897	0.586517	0.00206195	0.79639	-0.000711029	0.394471	0.00250163	0.747516	0.00727623	0.901126	0.0220356	0.999982
Mm.130063	9330182L06Rik		-0.00765768	0.0196691	0.00529729	0.915006	-0.00146114	0.36953	-0.0118941	0.0986502	-0.00721107	0.231867	0.0013749	0.779447	-0.00251469	0.363095	0.00430488	0.769848	-5.19059e-05	0.494536	-0.0171219	0.00813912	-0.00592116	0.235591	0.000177276	0.550613	-0.0109447	0.0292202	-0.0101057	0.0822267	-0.000451859	0.462237	0.0109535	0.9508
Mm.130148	4631416I11Rik		-0.00434715	0.241383	-0.00325636	0.294994	0.000479905	0.597435	0.00166042	0.763074	-0.000430013	0.459352	-0.0049549	0.0848492	0.0014502	0.756744	0.00246462	0.860879	-0.00184091	0.180801	-0.00122355	0.376002	-0.000165497	0.472132	0.00125226	0.732905	0.000217503	0.544307	-0.00324403	0.121474	0.00214043	0.700605	-0.00744933	0.0395966
Mm.130209	LOC434008		0.00135861	0.696615	0.00416638	0.807396	0.000264081	0.524582	0.00080264	0.580434	0.000203801	0.520859	0.00491737	0.95188	-0.00622841	0.00679426	-0.00367298	0.0856368	-0.00417347	0.0826378	0.000474869	0.539427	0.00339815	0.870928	0.00103493	0.74431	-0.00427646	0.114862	0.00267522	0.710389	-0.00100998	0.359525	0.0134575	0.996454
Mm.130260	5730419I09Rik		-0.00187355	0.293356	0.0030231	0.79614	-0.00428803	0.102379	-0.000961062	0.27825	-0.000816631	0.384891	0.00253045	0.789577	0.00172771	0.769511	0.000893823	0.615393	-0.00193887	0.187182	0.00876802	0.94326	-0.000284749	0.450651	-0.002802	0.15613	-0.00247995	0.152439	-0.000420099	0.440508	-0.00418343	0.16574	0.00487835	0.923609
Mm.130362	Top2b	molecular function|ATP binding|IEA|GO:0005524|MGI|na//molecular function|DNA binding|IEA|GO:0003677|MGI|na//biological process|DNA metabolism|IEA|GO:0006259|MGI|na//molecular function|DNA topoisomerase (ATP-hydrolyzing) activity|IEA|GO:0003918|MGI|na//molecular function|DNA topoisomerase activity|IEA|GO:0003916|MGI|na//biological process|DNA topological change|IEA|GO:0006265|MGI|na//cellular comp…	-0.00731183	0.0147182	-0.00364671	0.0319266	-0.00386499	0.0151076	0.00200542	0.807855	-0.00508942	0.0305757	0.00348643	0.975944	-0.00519674	0.0309057	-0.0017153	0.130466	-0.00137648	0.302616	-0.000587917	0.38842	-0.0100268	0.000878559	-0.00209831	0.127213	0.00245295	0.895774	-0.00550263	0.00483808	-0.00298324	0.0378992	0.00161861	0.766916
Mm.130504	5330435L01Rik	biological process|chemotaxis|IEA|GO:0006935|MGI|na//cellular component|extracellular space|TAS|GO:0005615|MGI|12466851//biological process|protein targeting|ISS|GO:0006605|MGI|12466851//biological process|sensory perception|IEA|GO:0007600|MGI|na	-0.00499287	0.330618	-0.00114281	0.423943	0.0141608	0.924882	0.00909732	0.849446	-0.00682173	0.305061	-0.0197425	0.167053	0.000264349	0.521386	-0.000277875	0.475368	-0.00692261	0.0848905	0.00421122	0.61179	-0.00139669	0.461998	-0.00409183	0.36938	0.00317806	0.611416	-0.00279944	0.268568	-0.00731042	0.155382	0.0121412	0.963796
Mm.130610	2810423E13Rik	cellular component|integral to membrane|IEA|GO:0016021|MGI|na	0.0201884	0.983198	-0.00149847	0.349957	0.00856701	0.944133	0.0038054	0.731854	-0.00319735	0.287395	0.00411669	0.662015	0.00303377	0.767462	0.0018887	0.789261	0.00194175	0.733923	-0.00416739	0.136838	-0.00564644	0.172611	0.00551072	0.925249	0.00116836	0.718509	-0.00112588	0.328345	-0.00164979	0.344442	0.00046131	0.5569
Mm.130656	Rab11fip4	molecular function|calcium ion binding|IEA|GO:0005509|MGI|na	-0.00220054	0.0913606	0.00247773	0.864839	-0.00107333	0.296364	0.000856344	0.693066	0.00284289	0.864634	0.00196908	0.903903	0.00254518	0.883388	-0.000140419	0.46786	-0.00138883	0.234262	-0.0061516	0.0153516	0.00318198	0.970664	0.00136577	0.847722	-0.00713534	0.0013382	0.000623494	0.598769	0.00128983	0.683466	0.00803579	0.996761
Mm.130769	Fign	molecular function|nucleotide binding|ISS|GO:0000166|MGI|12466851	-0.00826723	0.0822797	0.000590994	0.566558	-0.00215952	0.258891	0.00188681	0.779328	0.0130151	0.949747	-0.00768939	0.0217669	-0.00174571	0.222616	0.000421306	0.581289	-0.00284331	0.129528	0.0116437	0.968987	-0.00504606	0.0474288	0.00161141	0.640537	-0.000393683	0.442183	-0.00104017	0.366563	0.00499032	0.918335	0.00554369	0.932473
Mm.130883	2610103J23Rik	cellular component|integral to membrane|TAS|GO:0016021|MGI|12466851//cellular component|nucleus|IEA|GO:0005634|MGI|na	0.00366978	0.965693	-0.000643305	0.379337	0.00412117	0.992469	0.00385854	0.833909	-0.00478447	0.0244008	0.00165174	0.77579	-0.00150348	0.21165	0.00155799	0.874677	-0.000748269	0.329264	-0.00555204	0.0627075	-0.00013111	0.464942	0.00206693	0.816292	0.00105167	0.716615	-0.00435936	0.116146	0.00018523	0.530805	-0.00167456	0.0584516
Mm.130982	Tmeff1	molecular function|growth factor activity|IEA|GO:0008083|MGI|na//cellular component|integral to membrane|IEA|GO:0016021|MGI|na//molecular function|serine-type endopeptidase inhibitor activity|ISS|GO:0004867|MGI|12466851	-0.000718515	0.386189	-0.000642281	0.359408	-0.00140118	0.244233	0.000754188	0.607103	-0.00123893	0.410196	0.00123901	0.762665	0.000223552	0.534661	-0.00302193	0.0173924	-0.000370625	0.40264	-0.00160706	0.314283	0.00118102	0.627916	0.000329273	0.612813	-0.00252729	0.0785334	0.00274532	0.868847	0.00155253	0.720214	0.00194527	0.780936
Mm.131001	9430086K21Rik		-0.00278561	0.155982	-0.00160644	0.331448	-0.00360425	0.209625	-0.00418495	0.0698464	0.00714195	0.869883	-0.00164355	0.193181	0.0041664	0.869358	0.000630912	0.59015	0.010584	0.985836	-0.00490903	0.266864	-0.00478672	0.13251	-0.000788691	0.34549	-0.00423804	0.036388	0.000129229	0.520244	-0.000782065	0.402541	-0.0104364	0.00149168
Mm.131038	Elf2	molecular function|DNA binding|IEA|GO:0003677|MGI|na//cellular component|nucleus|IEA|GO:0005634|MGI|na	-0.00308231	0.0616934	0.00224731	0.83039	-0.00221132	0.184557	-0.00592843	0.0755388	0.00125153	0.663927	0.00207971	0.753927	-0.000201046	0.465727	-9.54312e-05	0.481392	-0.000500383	0.41728	-0.00145465	0.295644	0.00404612	0.903104	7.30524e-05	0.512372	-0.00253512	0.0886048	0.00171774	0.816594	-0.00101006	0.286224	-0.00120027	0.313554
Mm.131098	Golga1	cellular component|Golgi apparatus|IDA|GO:0005794|MGI|14645249	-0.0027739	0.258263	-0.00476396	0.129181	0.00523435	0.852456	-0.0208163	0.0580977	0.00742205	0.950388	-0.0039389	0.246918	0.0116149	0.894294	-0.000386628	0.461897	0.00707732	0.912603	0.00360422	0.663392	0.00338705	0.784196	-0.0067319	0.166877	-0.0154325	0.00194549	0.00295928	0.865051	-0.00233215	0.325649	-0.00851081	0.0678034
Mm.131118	Mm.131118		0.00490912	0.950656	-0.000539154	0.433636	0.00532891	0.952415	0.00244147	0.628728	-0.00374197	0.0304191	0.00281966	0.768647	-0.00198183	0.260406	0.00213932	0.813	-0.000634893	0.4479	-0.00739226	0.0209999	0.00512576	0.931891	0.00181503	0.828828	-0.00395982	0.182378	-0.000129665	0.486513	-0.00041268	0.455238	-0.00286089	0.199885
Mm.131150	Dek	molecular function|DNA binding|ISS|GO:0003677|MGI|12466851//biological process|cellular physiological process|ISS|GO:0050875|MGI|12466851//cellular component|nucleus|ISS|GO:0005634|MGI|12466851//biological process|pathogenesis|ISS|GO:0009405|MGI|12466851//biological process|regulation of transcription from RNA polymerase II promoter|ISS|GO:0006357|MGI|12466851//biological process|signal transduct…	0.000143781	0.527464	-0.00296152	0.169575	-0.00167597	0.283533	0.00160283	0.724608	-0.00161483	0.264263	0.000233364	0.543756	0.000154422	0.535807	0.00364605	0.977585	-0.00360426	0.086019	-0.00151194	0.312163	0.00114342	0.708024	0.00122901	0.718886	0.00265958	0.95624	-0.00276257	0.106306	0.00943986	0.953191	-0.00525241	0.0537543
Mm.131328	D230019K20Rik	molecular function|nucleic acid binding|ISS|GO:0003676|MGI|12466851	0.00241963	0.86614	-0.000891055	0.353663	-0.00219734	0.141624	0.00246911	0.904324	0.00341204	0.973765	-0.00350946	0.0612164	-0.00165818	0.312217	-0.00124763	0.251954	0.000729445	0.64997	0.00138236	0.689244	-0.00693276	0.00571274	0.00157988	0.717901	0.00230356	0.760454	-0.000915783	0.349192	0.00110366	0.719825	-0.00344723	0.13946
Mm.131332	A630039O03Rik		-0.00236242	0.0863684	0.000211472	0.526483	-0.00116024	0.203248	0.000194798	0.531409	-0.000143851	0.475871	-0.00135509	0.135098	-0.00128917	0.226719	-0.000437935	0.359703	-0.00137236	0.242312	0.00167127	0.823981	0.00174224	0.861624	0.00149786	0.793204	0.00351191	0.995405	0.00225256	0.860226	0.00131135	0.865209	-0.00637984	0.00436717
Mm.1314	Kdt1		-0.00215175	0.207157	0.00222741	0.749076	0.0294009	0.832441	-0.00164134	0.254297	-0.000748545	0.433907	0.000471439	0.577052	0.00166921	0.67476	0.00190795	0.717092	-0.000821604	0.425379	0.0063916	0.897204	0.00175526	0.683983	-0.000870413	0.373884	-0.00783334	0.013259	0.000963273	0.65763	0.00242848	0.714989	0.00388873	0.877908
Mm.13144	Mlr2	molecular function|RNA polymerase II transcription factor activity|IDA|GO:0003702|MGI|12560079//cellular component|nucleus|IC|GO:0005634|MGI|12560079//biological process|transcription from RNA polymerase II promoter|IDA|GO:0006366|MGI|12560079	-0.00229391	0.0310432	0.00536631	0.979323	0.00137384	0.756587	0.00205768	0.874873	0.000909763	0.716018	-0.00127097	0.216677	-0.00160568	0.149864	0.00113697	0.883115	0.00270708	0.93515	-0.0043093	0.0283746	0.00299839	0.958126	0.000691081	0.707131	0.00207442	0.94121	3.42431e-05	0.509662	-0.00247978	0.0975928	0.000975193	0.714618
Mm.13145	Umps	biological process|'de novo' pyrimidine base biosynthesis|IEA|GO:0006207|MGI|na//molecular function|carboxy-lyase activity|IEA|GO:0016831|MGI|na//molecular function|catalytic activity|IEA|GO:0003824|MGI|na//molecular function|lyase activity|IEA|GO:0016829|MGI|na//biological process|nucleoside metabolism|IEA|GO:0009116|MGI|na//molecular function|orotate phosphoribosyltransferase activity|IEA|GO:00…	-0.00470876	0.00467041	0.00445487	0.956686	-0.00224805	0.25481	-0.00193286	0.155564	-0.00145881	0.240719	0.000708824	0.627409	0.00239558	0.896788	-0.000975698	0.275985	0.00110342	0.664512	0.00300833	0.878195	-0.00115685	0.341931	-0.00212474	0.0653657	-0.000105794	0.467948	0.00280221	0.957843	0.00368346	0.79006	-0.00251724	0.0754212
Mm.13148	1110064P04Rik		-0.00038711	0.453381	-0.00522993	0.0655307	-0.00255887	0.175976	-0.00320735	0.144385	0.013178	0.999745	-0.000643673	0.326003	0.00313353	0.904564	-0.00301229	0.090432	0.00376819	0.951089	0.000877336	0.634755	0.00417554	0.987407	0.00116889	0.758344	-0.00169955	0.169953	-0.00114803	0.273659	-0.000727199	0.375889	0.00488602	0.986168
Mm.131555	A630007B06Rik		0.00149529	0.720858	0.00353163	0.878122	-0.00570453	0.0317533	-0.000942961	0.341734	0.00614006	0.937108	0.001003	0.747388	0.00354157	0.891031	-0.000893959	0.337129	0.00151466	0.772991	-0.00237532	0.166122	-0.0014406	0.24982	2.29412e-05	0.508083	-0.000518678	0.374899	-2.11159e-05	0.495669	-0.00121995	0.314806	0.00483615	0.936712
Mm.131572	Pak7	molecular function|ATP binding|ISS|GO:0005524|MGI|12466851//biological process|anti-apoptosis|IDA|GO:0006916|MGI|12897128//molecular function|kinase activity|IEA|GO:0016301|MGI|na//cellular component|mitochondrion|IDA|GO:0005739|MGI|12897128//biological process|protein amino acid phosphorylation|ISS|GO:0006468|MGI|12466851//molecular function|protein kinase activity|ISS|GO:0004672|MGI|12466851//m…	-0.000120363	0.472375	-0.00406917	0.045326	0.000975579	0.711096	-0.00278391	0.08407	0.00435219	0.953452	0.000279373	0.609216	0.00120124	0.749911	0.000372203	0.592772	0.000357087	0.56863	0.000625631	0.636287	-0.00833852	0.00923849	-0.000309703	0.383421	0.00157348	0.932168	-0.00168437	0.203033	-0.00649882	0.0970918	0.000421233	0.57855
Mm.131618	D11Ertd18e	cellular component|integral to membrane|TAS|GO:0016021|MGI|12466851//cellular component|membrane|ISS|GO:0016020|MGI|12466851//biological process|transport|ISS|GO:0006810|MGI|12466851//molecular function|transporter activity|ISS|GO:0005215|MGI|12466851	-0.00367445	0.135758	-0.00521961	0.0748013	0.00485658	0.891976	0.0102418	0.965592	-0.00523944	0.174509	-0.00229702	0.2239	-0.00167249	0.345616	0.00385104	0.956172	-0.00217416	0.225756	-0.00831208	0.0953976	0.00421303	0.916014	0.00141291	0.790191	-0.000993391	0.340429	-0.00439474	0.11848	-0.00197984	0.351462	0.00187464	0.745687
Mm.1318	Abl1	molecular function|ATP binding|IEA|GO:0005524|MGI|na//cellular component|cytoplasm|TAS|GO:0005737|MGI|11809706//biological process|intracellular signaling cascade|IEA|GO:0007242|MGI|na//molecular function|kinase activity|IDA|GO:0016301|MGI|12379650//cellular component|nucleus|TAS|GO:0005634|MGI|11809706//biological process|peptidyl-tyrosine phosphorylation|IDA|GO:0018108|MGI|12379650//biological …	-0.000599088	0.414845	-0.00080288	0.419188	-0.00161977	0.29502	0.00163237	0.702031	0.00162658	0.74686	-0.00695245	0.0303455	-0.0031935	0.0656173	0.00114048	0.743657	0.000273333	0.544427	0.0034148	0.780306	0.00351043	0.957413	0.00198947	0.912024	0.00656925	0.999452	0.00125577	0.62308	0.00118553	0.772347	-0.0148808	0.0027827
Mm.131941	D930036F22Rik		-0.00338319	0.0657166	0.00206482	0.76499	-0.00253481	0.302329	-0.00463703	0.0642913	0.000325486	0.558637	0.000839985	0.594198	0.0019886	0.749032	0.000316589	0.546741	-0.00237822	0.131369	0.015429	0.984012	0.000398405	0.574955	-0.00317597	0.188952	-0.0063613	0.0379679	0.000158048	0.535684	-5.46031e-06	0.499486	0.00166296	0.763699
Mm.131951	Lmln	biological process|cell adhesion|ISS|GO:0007155|MGI|12466851//cellular component|membrane|ISS|GO:0016020|MGI|12466851//molecular function|metalloendopeptidase activity|ISS|GO:0004222|MGI|12466851//molecular function|metallopeptidase activity|ISS|GO:0008237|MGI|12466851//biological process|proteolysis and peptidolysis|ISS|GO:0006508|MGI|12466851	0.00261187	0.761281	-0.00130047	0.430391	0.00605245	0.917721	0.0037179	0.925872	0.0139676	0.996908	-0.0050665	0.0543118	0.00341015	0.767035	-0.000790947	0.40627	0.00764414	0.987612	-0.00277792	0.218941	-0.00835943	0.0268824	-0.00178604	0.361996	0.00140721	0.671072	0.00139278	0.592323	0.00161964	0.690007	-0.0218448	0.00237228
Mm.132006	D930014A20Rik	molecular function|binding|IEA|GO:0005488|MGI|na	-0.00278648	0.123328	0.000436249	0.562993	-0.000829517	0.391981	-0.000321086	0.463863	0.00126182	0.71203	-0.00431089	0.0970268	-0.000324731	0.4365	-0.000921326	0.343708	0.000535693	0.611389	0.00663704	0.996212	0.00243243	0.814662	0.00193893	0.929771	0.0010651	0.713689	0.00100892	0.72626	0.00287862	0.889512	-0.00790386	0.00143311
Mm.1321	Sftpd	cellular component|cytoplasm|IEA|GO:0005737|MGI|na//cellular component|extracellular space|TAS|GO:0005615|MGI|12466851//biological process|phosphate transport|IEA|GO:0006817|MGI|na//biological process|regulation of liquid surface tension|IEA|GO:0050828|MGI|na//biological process|respiratory gaseous exchange|IEA|GO:0007585|MGI|na//molecular function|sugar binding|IEA|GO:0005529|MGI|na	-0.00159565	0.320279	0.00808744	0.946912	-0.000245336	0.462237	0.00287197	0.794842	0.0051597	0.931141	-0.00794847	0.0196195	0.00425475	0.910466	0.00111174	0.728121	0.00305828	0.871531	0.00139466	0.735626	0.000728828	0.581546	-0.000695153	0.405928	-0.00362998	0.0821341	0.00220398	0.803954	-0.000870539	0.390465	0.000822662	0.605455
Mm.132172	Ttll5	molecular function|ligase activity|IEA|GO:0016874|MGI|na//biological process|protein modification|ISS|GO:0006464|MGI|12466851//molecular function|tubulin-tyrosine ligase activity|ISS|GO:0004835|MGI|12466851	0.00457935	0.957139	0.00110629	0.613883	-0.00590968	0.0113336	6.81694e-05	0.50837	0.00454761	0.945063	0.00182964	0.827584	0.000201853	0.527001	0.000563295	0.634758	0.0025966	0.957716	0.00305864	0.830707	0.00315786	0.852192	-0.000875014	0.249566	0.000860327	0.684066	0.00351705	0.940689	0.00117473	0.681269	0.00200161	0.871004
Mm.132208	Ipo11	cellular component|cytoplasm|IEA|GO:0005737|MGI|na//cellular component|nuclear pore|IEA|GO:0005643|MGI|na//cellular component|nucleus|ISS|GO:0005634|MGI|12466851//molecular function|protein binding|IPI|GO:0005515|MGI|11809816//biological process|protein transport|IEA|GO:0015031|MGI|na//molecular function|protein transporter activity|IDA|GO:0008565|MGI|11809816,12466851//molecular function|protein…	-6.63229e-05	0.481018	-0.00079183	0.373604	-0.000799453	0.406554	-0.00114065	0.252852	-0.00248008	0.20184	0.00262834	0.990385	-1.33528e-05	0.497228	-0.001515	0.107112	-0.00108935	0.303843	0.00246375	0.758625	0.00387259	0.928492	-0.00131165	0.150693	0.000591712	0.590163	0.00136183	0.768217	0.00143899	0.858961	-0.000360651	0.418913
Mm.132226	Ehd4	molecular function|ATP binding|ISS|GO:0005524|MGI|12466851//molecular function|calcium ion binding|ISS|GO:0005509|MGI|12466851	-0.00200455	0.10378	0.00215511	0.782115	0.00185953	0.721205	-0.000335581	0.434846	-0.00247629	0.0662163	-0.000146543	0.472541	-0.00259479	0.131865	-0.000457226	0.39498	-0.00231197	0.120781	0.00695393	0.963921	0.00266822	0.944499	-0.00144641	0.236383	-0.000912556	0.307201	0.00112773	0.744255	-0.000817758	0.356603	-0.00118917	0.286842
Mm.132237	Mapre2	biological process|cell cycle|IEA|GO:0007049|MGI|na//biological process|cytokinesis|IEA|GO:0000910|MGI|na//molecular function|microtubule binding|IEA|GO:0008017|MGI|na//biological process|mitosis|IEA|GO:0007067|MGI|na//molecular function|protein binding|ISS|GO:0005515|MGI|na	-0.00207293	0.424749	-0.00974703	0.259123	-0.00431325	0.157833	0.00110372	0.606332	-0.00846745	0.27174	0.0278376	0.991507	0.00097355	0.602613	-0.00289678	0.191603	-0.00392203	0.173256	0.00231308	0.623222	-0.0042491	0.328309	-0.00737661	0.288983	-0.00314371	0.190298	-0.00484546	0.136516	0.0113573	0.847983	0.00673909	0.945429
Mm.132238	Crebbp		-4.95861e-05	0.487811	-0.000395646	0.4221	0.0012662	0.754986	-0.002035	0.123189	0.0032373	0.928837	-0.000492692	0.390578	0.00294166	0.86851	-0.000862633	0.264968	0.00197914	0.945859	-0.00014563	0.474253	0.000880093	0.738344	0.00184462	0.956061	-0.00116555	0.210331	-0.00135665	0.207004	0.00066791	0.654158	-0.000922436	0.325118
Mm.1323	Snrpb2	cellular component|extracellular space|TAS|GO:0005615|MGI|12466851//cellular component|integral to membrane|TAS|GO:0016021|MGI|12466851	0.0028023	0.834176	-0.00874503	0.0395766	0.00542956	0.848548	0.00578622	0.817514	-0.0166906	0.00112597	0.00260897	0.66401	-0.0143275	0.00192825	-0.00140787	0.353132	-0.0110703	0.0667391	-0.00709633	0.153651	-0.00179962	0.277583	0.0038834	0.854827	0.00416372	0.842205	-0.00413171	0.225971	0.000131938	0.512323	-0.0040684	0.209147
Mm.132336	Pxmp3	cellular component|integral to membrane|IEA|GO:0016021|MGI|na//biological process|neurogenesis|IMP|GO:0007399|MGI|12746876//biological process|neuron migration|IMP|GO:0001764|MGI|12746876//cellular component|peroxisome|IEA|GO:0005777|MGI|na//biological process|peroxisome organization and biogenesis|IEA|GO:0007031|MGI|na//biological process|protein ubiquitination|IEA|GO:0016567|MGI|na//cellular co…	0.0024263	0.871947	-0.00103163	0.321986	-0.00169441	0.175697	-0.000211793	0.483828	0.0039844	0.89001	0.00135809	0.701352	-0.00118053	0.180035	0.00150841	0.930598	-0.000769623	0.312562	-0.00199694	0.253624	-0.000373429	0.418366	0.000429775	0.637879	0.00279683	0.934964	0.000173123	0.539633	0.00456053	0.897861	0.00547306	0.982463
Mm.132392	Np220	molecular function|RNA binding|ISS|GO:0003723|MGI|12466851//biological process|mRNA processing|IEA|GO:0006397|MGI|na//biological process|nuclear mRNA splicing, via spliceosome|IEA|GO:0000398|MGI|na//molecular function|nucleic acid binding|ISS|GO:0003676|MGI|12466851//cellular component|nucleus|ISS|GO:0005634|MGI|12466851//cellular component|spliceosome complex|IEA|GO:0005681|MGI|na	-0.00180611	0.277311	-0.00252003	0.216885	0.00303079	0.823081	-0.00221605	0.0867524	0.00230859	0.721201	0.000704055	0.579878	-0.00092478	0.319567	-0.000968101	0.250376	-0.00330569	0.00473948	0.00516579	0.802106	0.00343751	0.962132	-0.000495623	0.354752	0.00138137	0.777564	-0.00103107	0.36965	0.00244025	0.868078	-0.000557314	0.357829
Mm.132439	MGC27770		-0.00127817	0.247741	0.00552927	0.950231	0.000238249	0.543335	0.000723487	0.581578	1.74884e-05	0.501642	0.00250404	0.852114	-0.00309649	0.0339625	-0.00110675	0.319149	0.00180602	0.735847	-0.00123073	0.371752	-0.00274549	0.124242	-0.00128981	0.189262	0.00462535	0.996333	-0.00099733	0.331809	-0.000527794	0.410397	-0.00412499	0.0538148
Mm.132535	MGC68323		0.00211323	0.75805	-0.0089961	0.0152173	-0.00136516	0.33916	-0.0102685	0.0355069	0.00376604	0.850152	-0.000568905	0.407313	0.00865145	0.992614	0.00397811	0.914678	0.00369785	0.929669	0.000281074	0.52914	0.00540138	0.946705	-0.00189419	0.237154	-0.000599983	0.432966	0.00334517	0.902262	0.00115474	0.647115	-0.00078506	0.396159
Mm.132634	Rreb1		-0.00128294	0.301382	0.00159545	0.698962	0.00198923	0.765163	-0.00123714	0.293333	0.00338429	0.708362	0.000620245	0.608261	-0.00192581	0.169424	-0.00159889	0.183941	8.22407e-05	0.511734	-0.00252211	0.254519	0.0032751	0.861246	-0.00044493	0.405954	-0.00211193	0.173837	0.00294937	0.822484	0.00498526	0.937732	0.00655852	0.976688
Mm.132788	Mef2a	molecular function|DNA binding|IEA|GO:0003677|MGI|na//cellular component|nucleus|IC|GO:0005634|MGI|12130539//biological process|regulation of transcription, DNA-dependent|IDA|GO:0006355|MGI|12130539//biological process|transcription|IEA|GO:0006350|MGI|na//molecular function|transcription factor activity|IDA|GO:0003700|MGI|12130539	-0.00219288	0.117758	0.00177601	0.772358	-0.00216093	0.115535	-0.00313832	0.143726	0.00349145	0.966467	0.00155675	0.722236	0.00409312	0.974126	0.000507557	0.669988	0.000773829	0.738428	0.000999377	0.628914	-0.0014449	0.21923	-0.00371034	0.0722336	-0.00127319	0.16483	0.00184918	0.918171	0.00194136	0.852199	-0.00372798	0.00575183
Mm.132802	Rab18		-0.000584397	0.326865	0.00326133	0.911555	-0.0012823	0.209445	0.00166553	0.887657	-0.00138105	0.128824	0.00169189	0.920021	-0.0014651	0.180587	-0.00109117	0.244359	-4.28751e-06	0.499214	0.00218288	0.883221	0.00216112	0.903551	0.000290006	0.611756	-0.000969451	0.230632	-0.00116124	0.190047	0.00243804	0.83464	-0.00243228	0.105237
Mm.132868	Rbbp5	cellular component|nucleus|ISS|GO:0005634|MGI|12466851	0.00218087	0.825612	0.00235289	0.74638	-0.00056172	0.444112	-0.00448598	0.225859	0.0124773	0.999994	0.00247903	0.819281	0.00803483	0.963987	0.00161906	0.755688	0.00217388	0.851084	-0.000803626	0.40432	0.00261766	0.929103	-0.00201269	0.233568	-0.00523743	0.0523799	0.0026071	0.909103	-0.00893723	0.0992422	0.00826034	0.98723
Mm.132974	C1rl	biological process|biological process unknown|ND|GO:0000004|MGI|na//cellular component|extracellular space|IDA|GO:0005615|MGI|12686506//cellular component|integral to membrane|IEA|GO:0016021|MGI|na//molecular function|molecular function unknown|ND|GO:0005554|MGI|na	-0.00401309	0.0248441	0.005748	0.958643	-0.003293	0.112506	-0.004689	0.0746298	0.00155362	0.729818	-0.000639796	0.403716	0.00133343	0.648921	-0.00261804	0.187251	-0.00130132	0.328377	0.00918947	0.94851	0.00546494	0.98375	-0.00480823	0.0419499	-0.00427753	0.0244627	0.0035419	0.918856	-0.00750923	0.117325	-0.00128597	0.280494
Mm.133101	Shprh	molecular function|ATP binding|ISS|GO:0005524|MGI|12466851//molecular function|ATP-dependent helicase activity|ISS|GO:0008026|MGI|12466851//molecular function|DNA binding|ISS|GO:0003677|MGI|12466851//cellular component|chromosome|IEA|GO:0005694|MGI|na//biological process|chromosome organization and biogenesis (sensu Eukaryota)|ISS|GO:0007001|MGI|12466851//molecular function|helicase activity|ISS|…	0.00720795	0.890303	-0.0156988	0.00891841	-0.00440718	0.136147	0.00251808	0.631751	-0.00543211	0.271689	0.000125277	0.512041	0.00183524	0.654752	-0.00886686	0.0169151	0.00176312	0.64437	-0.0110559	0.072016	-0.00792815	0.140422	-0.00404946	0.256468	-0.00224915	0.324381	-0.00952734	0.00848558	-0.00250985	0.228114	0.0188578	0.997524
Mm.133202	Brp16	biological process|biological process unknown|ND|GO:0000004|MGI|na//cellular component|cellular component unknown|ND|GO:0008372|MGI|na//molecular function|molecular function unknown|ND|GO:0005554|MGI|na	-0.00220252	0.0530074	0.0015535	0.840655	-0.00164749	0.195063	-0.00371708	0.021939	0.000159577	0.543738	0.000260724	0.558453	-0.00183438	0.181867	-0.00126691	0.21698	-0.00146418	0.216579	0.00651821	0.959525	0.000813341	0.675315	-0.00120561	0.255988	6.87688e-05	0.514347	0.00217252	0.894299	0.00281148	0.887735	-0.000637529	0.34057
Mm.133263	2610507L03Rik		0.0119268	0.86763	0.00213451	0.752983	-0.00682577	0.0882603	0.00298583	0.857081	0.0109803	0.996475	-0.00195174	0.42429	0.00325029	0.872006	0.000634046	0.612403	-0.00438241	0.105194	0.000401692	0.534953	0.0023513	0.815441	0.00387166	0.887213	-0.00173742	0.304994	0.000730404	0.591823	0.00408077	0.862	0.00263771	0.81358
Mm.133300	2810450M21Rik	cellular component|Golgi apparatus|IEA|GO:0005794|MGI|na//biological process|cell cycle|IEA|GO:0007049|MGI|na//cellular component|endoplasmic reticulum|IEA|GO:0005783|MGI|na//biological process|transport|IEA|GO:0006810|MGI|na	0.00246443	0.882939	0.000994702	0.602092	0.00158115	0.712092	3.06037e-05	0.504209	0.00224765	0.885078	0.00493921	0.994187	-0.00529649	0.0309079	-0.00144624	0.140321	-0.00391672	0.0393767	-0.000667729	0.320795	0.00590991	0.99881	0.00155902	0.889777	-0.000937535	0.340276	0.00173083	0.73794	-0.000972201	0.347129	0.00630536	0.994476
Mm.133342	D11Ertd759e		-0.00210046	0.28723	0.00128889	0.689864	0.00411364	0.925812	0.00110552	0.592913	-0.000536236	0.444543	0.0109903	0.992244	-0.00190216	0.177343	0.00111631	0.729853	-0.000593678	0.40107	-0.0070137	0.0220529	0.00408553	0.920272	0.00198457	0.737098	0.00121245	0.718685	0.00104803	0.730189	0.00153868	0.710228	-0.00483115	0.0980552
Mm.133370	Dhcr24	cellular component|Golgi apparatus|ISS|GO:0005794|MGI|12466851//molecular function|MAP kinase phosphatase activity|IDA|GO:0017017|MGI|11988087//biological process|cholesterol biosynthesis|ISS|GO:0006695|MGI|11519011//cellular component|cytoplasm|IDA|GO:0005737|MGI|11988087//molecular function|electron carrier activity|ISS|GO:0009055|MGI|12466851//cellular component|endoplasmic reticulum|ISS|GO:00…	-0.00543369	0.0235185	-0.000938925	0.376019	0.00315658	0.889444	-0.00101042	0.328718	0.000527988	0.571736	-0.00402805	0.101403	-0.00230773	0.169135	0.000329045	0.569887	0.0049819	0.980367	-0.00274684	0.255772	0.00137511	0.734725	-0.00321222	0.171664	0.00269115	0.842483	0.00288233	0.83381	0.00202021	0.904319	-0.00816482	0.0283892
Mm.133401	Arid1b	biological process|biological process unknown|ND|GO:0000004|MGI|na//cellular component|cellular component unknown|ND|GO:0008372|MGI|na//molecular function|molecular function unknown|ND|GO:0005554|MGI|na	0.000621147	0.673479	0.00158652	0.940996	0.000146548	0.532358	-0.00318593	0.0736445	-0.00678478	0.0118306	0.00137645	0.935464	-0.00190291	0.179816	0.000766852	0.704366	0.00133106	0.734165	-0.00360246	0.185419	0.00384888	0.96329	0.00168048	0.814986	-0.00212107	0.054491	0.000370984	0.599603	0.00469957	0.906031	0.00566409	0.999715
Mm.133551	Atp5j2	biological process|ATP biosynthesis|IEA|GO:0006754|MGI|na//molecular function|hydrogen ion transporter activity|IEA|GO:0015078|MGI|na//molecular function|hydrogen-transporting ATP synthase activity, rotational mechanism|IEA|GO:0046933|MGI|na//molecular function|hydrogen-transporting ATPase activity, rotational mechanism|IEA|GO:0046961|MGI|na//cellular component|integral to membrane|TAS|GO:0016021…	-0.00369626	0.170707	-0.00125829	0.367421	4.51478e-05	0.505338	0.00228132	0.727884	-0.00145046	0.367837	-0.00946802	0.0294825	-0.00441433	0.13033	-0.00189408	0.203393	-0.00168411	0.231358	0.000831691	0.612539	-0.0120609	0.0052342	-0.00225792	0.139812	0.00250443	0.861698	-0.0081208	0.0114667	-0.00154306	0.32271	-0.0113503	0.00807919
Mm.133560	Ddx10	molecular function|ATP binding|IEA|GO:0005524|MGI|na//molecular function|helicase activity|IEA|GO:0004386|MGI|na//molecular function|hydrolase activity|IEA|GO:0016787|MGI|na	0.00706797	0.90911	-0.00571021	0.192877	0.00377797	0.76541	-0.00103825	0.369853	0.00491184	0.902169	-0.00178301	0.317121	-0.00567535	0.0734414	-0.00321827	0.184854	-0.000670685	0.430364	-4.35832e-05	0.49777	0.00306649	0.791409	-0.000827687	0.448827	0.000619568	0.60371	-0.00372876	0.11772	0.000219811	0.54449	0.00228743	0.826075
Mm.133593	Rab36	molecular function|GTP binding|IEA|GO:0005525|MGI|na	0.0295751	0.986205	-0.00180383	0.305497	-0.00181923	0.347027	-0.0264799	0.0384141	-0.00739806	0.286135	0.0034668	0.654348	0.00847819	0.79975	-0.0112181	0.0793686	-0.00285551	0.32129	0.0112431	0.893106	-0.00855643	0.160817	0.00690819	0.80942	-0.00732082	0.0602883	-0.000603075	0.453065	0.0115289	0.845618	0.0105957	0.960154
Mm.133615	2810457I06Rik	molecular function|catalytic activity|ISS|GO:0003824|MGI|12466851//biological process|metabolism|ISS|GO:0008152|MGI|12466851	0.00730789	0.978102	-0.000779517	0.394706	0.0026569	0.85656	0.000968515	0.606177	-0.00113305	0.335875	0.00152515	0.704332	-0.00167303	0.294933	0.0026151	0.905507	-0.00201261	0.226213	-0.00658717	0.0681927	0.00499658	0.991119	0.00362574	0.838211	1.52093e-05	0.503833	0.000393579	0.55337	-0.000278163	0.469108	0.00307009	0.933983
Mm.133625	Atxn7	biological process|biological process unknown|ND|GO:0000004|MGI|na//cellular component|cytoplasm|IDA|GO:0005737|MGI|12039035//molecular function|nucleic acid binding|IEA|GO:0003676|MGI|na//cellular component|nucleus|IDA|GO:0005634|MGI|12039035//molecular function|zinc ion binding|IEA|GO:0008270|MGI|na	0.00827619	0.993036	-0.00103715	0.378157	0.00425511	0.935998	0.00393951	0.750915	-0.000540835	0.401036	0.00283262	0.814971	-0.00297308	0.2233	0.00208714	0.795526	-0.000197918	0.470884	-0.00801507	0.0445626	0.00426629	0.957172	0.00360293	0.877073	0.00120831	0.69924	0.000899523	0.620553	-0.000529924	0.434765	-0.00119188	0.316271
Mm.133825	Crip2	cellular component|cellular component unknown|ND|GO:0008372|MGI|na//biological process|hemopoiesis|IDA|GO:0030097|MGI|11740862//biological process|positive regulation of cell proliferation|IDA|GO:0008284|MGI|11740862//molecular function|zinc ion binding|IEA|GO:0008270|MGI|na	0.00237085	0.890699	-0.00247471	0.216075	-0.00202457	0.326047	-0.000501225	0.438316	0.00367843	0.955892	0.0002937	0.557595	0.000786408	0.595717	-0.00263576	0.113411	-0.000999345	0.335719	0.00941559	0.997133	0.00338483	0.886991	-0.000251558	0.432488	-0.0023034	0.129517	0.00318771	0.873482	-0.00286915	0.185597	-0.00210124	0.208172
Mm.133851	Mrpl12	cellular component|intracellular|IEA|GO:0005622|MGI|na//cellular component|mitochondrial ribosome|ISS|GO:0005761|MGI|10600119//cellular component|mitochondrion|IEA|GO:0005739|MGI|na//biological process|protein biosynthesis|ISS|GO:0006412|MGI|10600119//cellular component|ribonucleoprotein complex|IEA|GO:0030529|MGI|na//cellular component|ribosome|IEA|GO:0005840|MGI|na//molecular function|structura…	0.00053058	0.600037	-0.00282463	0.132772	-0.00150095	0.351104	0.00345006	0.823655	0.0015752	0.688993	0.000497249	0.593733	-0.00602712	0.0394993	-0.000822813	0.348446	-0.00458139	0.0599595	0.00281576	0.81937	0.0024228	0.786891	-0.000603306	0.333338	0.00360849	0.96837	-0.00013416	0.4787	-0.00341898	0.155735	-0.00354489	0.0407573
Mm.133919	Tcfl1	molecular function|DNA binding|IEA|GO:0003677|MGI|na//cellular component|nucleus|IEA|GO:0005634|MGI|na//biological process|regulation of transcription|IEA|GO:0045449|MGI|na//biological process|regulation of transcription, DNA-dependent|IEA|GO:0006355|MGI|na//biological process|transcription|IEA|GO:0006350|MGI|na//molecular function|transcription factor activity|IEA|GO:0003700|MGI|na//cellular com…	0.00652606	0.920908	-0.00239519	0.218753	0.00955082	0.99705	0.00236744	0.753986	-0.00438467	0.010851	0.00421654	0.794682	-0.00231971	0.214843	0.00177578	0.747334	0.00235982	0.751807	-0.00831246	0.0256303	-0.000713659	0.403282	0.00243069	0.839915	0.00323955	0.982137	-0.00322698	0.12261	-0.00175543	0.363822	6.5642e-05	0.507965
Mm.133921	E330023O18		-0.00136177	0.264313	0.00606117	0.988581	-0.00565566	0.0625984	-0.000502913	0.457685	0.00363803	0.825937	-0.00084541	0.350011	0.00136216	0.679841	-0.00100878	0.32817	0.00250652	0.836599	0.0105526	0.985334	3.06239e-05	0.503714	-0.00145016	0.279108	-0.00142128	0.252652	0.0052983	0.891744	0.00460317	0.949197	-0.00488764	0.0247543
Mm.134053	9630055N22Rik	cellular component|integral to membrane|IEA|GO:0016021|MGI|na	0.00393331	0.777001	-0.0142732	0.0171761	0.00850918	0.907122	-0.00315315	0.21214	0.0114965	0.824564	0.00157815	0.578974	0.00330716	0.850476	-0.00304137	0.161504	-0.0113396	0.0502541	-0.00784732	0.0437891	0.00724059	0.813013	0.000253516	0.531034	-0.00503371	0.0500181	0.00398203	0.791132	-0.00343385	0.107918	-0.00110048	0.372599
Mm.134093	Sema3e	biological process|cell differentiation|IEA|GO:0030154|MGI|na//biological process|development|IEA|GO:0007275|MGI|na//cellular component|extracellular space|TAS|GO:0005615|MGI|12466851//cellular component|membrane|IEA|GO:0016020|MGI|na//biological process|neurogenesis|IEA|GO:0007399|MGI|na//molecular function|receptor activity|IEA|GO:0004872|MGI|na	0.00468882	0.991112	-0.00129207	0.337696	0.00501823	0.96393	0.00265565	0.889179	-0.0063855	0.0346881	0.00343049	0.97437	-0.00296854	0.065031	-0.00357414	0.0920043	-0.00334753	0.107221	-0.00839812	0.113168	0.00494887	0.968995	-0.00077549	0.391997	0.00120739	0.695743	0.000102168	0.519185	-0.0027316	0.166644	0.00307947	0.883186
Mm.134191	Sfxn1	biological process|cation transport|IEA|GO:0006812|MGI|na//molecular function|cation transporter activity|IEA|GO:0008324|MGI|na//biological process|erythrocyte differentiation|IMP|GO:0030218|MGI|11274051//cellular component|integral to membrane|IEA|GO:0016021|MGI|na//biological process|iron ion transport|IMP|GO:0006826|MGI|11274051//biological process|iron ion transport|TAS|GO:0006826|MGI|1127405…	-0.00142912	0.305107	0.0010485	0.795989	-0.00548255	0.0173744	0.00177557	0.808122	0.00432246	0.936163	-0.00125104	0.272792	0.000122349	0.527679	-0.0020115	0.0649535	0.000563033	0.602761	0.00741261	0.986969	0.00168897	0.826703	-0.000109071	0.463097	0.00173921	0.911561	-0.000376924	0.35834	-0.00471254	0.0754625	-0.00318421	0.0419711
Mm.134296	Frem3		0.000551843	0.609407	0.00198127	0.759183	-0.00436006	0.106842	-0.00400777	0.0623992	0.00134526	0.691574	0.000922005	0.64238	-0.000376217	0.444038	-0.0029953	0.122563	-0.00581764	0.0318565	0.00539106	0.918244	0.00392956	0.915901	-0.00141326	0.267319	0.000283903	0.533041	0.00216011	0.759844	0.00567033	0.942171	0.00275429	0.800637
Mm.13430	Rai12	cellular component|extracellular space|TAS|GO:0005615|MGI|12466851	-0.00264316	0.16528	0.000907083	0.708874	3.33571e-05	0.5052	-0.00175592	0.119258	0.00626475	0.986888	-0.00330185	0.0867331	-5.9055e-05	0.48288	0.000655087	0.70918	0.000354576	0.570062	0.00874362	0.977501	0.00345573	0.987262	-0.001311	0.333949	0.0031401	0.996089	-2.63287e-05	0.492924	0.00411477	0.953298	-0.000656886	0.398975
Mm.13433	Dnmt3l	cellular component|cytoplasm|IDA|GO:0005737|MGI|11934864//biological process|embryonic development (sensu Mammalia)|IMP|GO:0001701|MGI|11934864//biological process|imprinting|IMP|GO:0006349|MGI|11934864//cellular component|nuclear heterochromatin|IDA|GO:0005720|MGI|11934864//cellular component|nucleus|IEA|GO:0005634|MGI|na//molecular function|protein binding|IPI|GO:0005515|MGI|11934864//biologica…	0.000295741	0.545023	0.00228739	0.631179	-0.00182233	0.277621	-0.00426959	0.28023	-0.00605109	0.0486072	0.00151274	0.665186	-0.00223802	0.169707	-0.00641013	0.0336565	-0.0027255	0.186433	0.00510185	0.910034	9.69411e-05	0.515003	-0.00136619	0.300996	-4.66166e-05	0.489839	0.000986875	0.61767	-0.0048202	0.190656	0.0105645	0.995986
Mm.134338	Elac2		-0.00302997	0.0179946	0.00222537	0.871384	-0.00284239	0.185343	-0.00453601	0.132029	0.00349567	0.912868	-0.00123807	0.292181	0.00152294	0.725182	-0.00113812	0.275872	0.00189128	0.800192	0.00922588	0.967023	0.00508169	0.972913	-0.00199207	0.202782	-0.000817947	0.319147	0.00256624	0.884062	-0.00814928	0.133244	-0.00185024	0.162259
Mm.13437	Usp38	molecular function|cysteine-type endopeptidase activity|IEA|GO:0004197|MGI|na//molecular function|cysteine-type peptidase activity|IEA|GO:0008234|MGI|na//molecular function|hydrolase activity|IEA|GO:0016787|MGI|na//molecular function|peptidase activity|IEA|GO:0008233|MGI|na//biological process|ubiquitin cycle|IEA|GO:0006512|MGI|na//molecular function|ubiquitin thiolesterase activity|IEA|GO:000422…	-0.00614852	0.0320439	-0.00020761	0.475618	-0.00381961	0.163334	0.00134679	0.747013	0.00658986	0.95814	-0.00269892	0.190598	0.000606958	0.60314	-0.00120406	0.310121	0.00214845	0.783733	-0.00281581	0.328867	0.00184398	0.692998	-0.0013503	0.223056	0.00401529	0.883936	-0.00233954	0.242295	0.000676405	0.605614	-0.00529885	0.0353766
Mm.13445	Oxct	molecular function|3-oxoacid CoA-transferase activity|ISS|GO:0008260|MGI|12466851//molecular function|CoA-transferase activity|ISS|GO:0008410|MGI|12466851//cellular component|extracellular space|TAS|GO:0005615|MGI|12466851//biological process|metabolism|ISS|GO:0008152|MGI|12466851//cellular component|mitochondrion|IDA|GO:0005739|MGI|12466851,14651853//cellular component|mitochondrion|ISS|GO:00057…	0.00140136	0.641228	0.00334216	0.776037	-0.00233694	0.167225	0.00052965	0.59363	-0.00450351	0.0505087	-0.000288274	0.476549	-0.0035391	0.109599	-0.00223067	0.0996118	-0.00707783	0.0140497	-0.00372482	0.132074	0.00238631	0.884051	0.00237522	0.92883	0.00551075	0.995006	0.00142445	0.716483	-0.000311646	0.418724	0.00884176	0.997565
Mm.134460	6430573B13Rik	molecular function|guanyl-nucleotide exchange factor activity|ISS|GO:0005085|MGI|12466851	0.0048103	0.954794	-0.00378634	0.136719	-0.000634136	0.368639	0.00422609	0.893861	-0.00310099	0.125644	-0.00391475	0.0408472	-0.00165938	0.247983	-0.000609551	0.386465	0.000609335	0.610562	-0.000409328	0.434524	-0.00901988	0.0219841	0.00288745	0.985629	0.00803261	0.954246	-0.00632784	0.0385929	0.00130614	0.728331	-0.00377222	0.141106
Mm.134516	Otx2	molecular function|DNA binding|IEA|GO:0003677|MGI|na//biological process|anterior/posterior pattern formation|IMP|GO:0009952|MGI|12652306//biological process|cell fate commitment|IMP|GO:0045165|MGI|15105370//biological process|central nervous system development|IMP|GO:0007417|MGI|11731459,12652306//biological process|development|IEA|GO:0007275|MGI|na//biological process|dorsal/ventral pattern for…	0.000750319	0.574761	-0.00371651	0.192474	0.00746902	0.859413	0.000359725	0.54031	0.00141534	0.630544	-0.00426935	0.0906428	-0.00275246	0.34161	0.0043829	0.870272	-0.00807177	0.0265356	-0.00598291	0.173751	0.000183525	0.51522	0.000400913	0.551827	0.00289169	0.836036	-0.00135234	0.358719	0.00500121	0.921536	-0.0061958	0.0842046
Mm.134929	BC052040		0.000580189	0.641031	0.00322766	0.801002	-0.000347903	0.454695	-0.00366164	0.158811	-0.001127	0.340293	0.00442423	0.943249	-0.00175975	0.175164	-0.000687705	0.35202	0.00316399	0.884439	0.000157252	0.516265	0.00229083	0.792856	0.00094256	0.734691	-0.00368929	0.0312659	-0.000431078	0.421586	-0.00206307	0.160278	0.00684943	0.989023
Mm.1350	Ipp	molecular function|actin binding|IEA|GO:0003779|MGI|na//cellular component|cytoskeleton|IEA|GO:0005856|MGI|na//molecular function|protein binding|IEA|GO:0005515|MGI|na	-0.00354875	0.0880829	0.00153418	0.738927	0.00188657	0.754485	0.00279531	0.770709	-0.00425299	0.0983825	-0.000562893	0.441607	-0.000816007	0.397253	-0.00348888	0.118787	-0.00209634	0.210154	-0.00321091	0.150669	0.00592604	0.90473	-0.00230871	0.240469	0.000515376	0.5815	0.00283297	0.843373	0.00194147	0.762154	0.00173656	0.70748
Mm.135072	9330120H11Rik		0.00710012	0.973754	-0.00356688	0.224745	0.00338316	0.820648	0.00236688	0.749412	0.00164674	0.677852	0.00110792	0.597955	0.00730268	0.908234	0.0049453	0.903587	0.00764461	0.944898	-0.0110657	0.0459451	0.00113905	0.618938	0.00353558	0.951566	-0.00136846	0.24189	0.000371699	0.547683	-0.00366152	0.20266	0.0044736	0.797712
Mm.135129	Atp10a	molecular function|ATP binding|IEA|GO:0005524|MGI|na//molecular function|ATPase activity|IEA|GO:0016887|MGI|na//molecular function|ATPase activity, coupled to transmembrane movement of ions, phosphorylative mechanism|IEA|GO:0015662|MGI|na//biological process|cation transport|IEA|GO:0006812|MGI|na//molecular function|hydrolase activity|IEA|GO:0016787|MGI|na//cellular component|integral to membrane…	-0.00407593	0.0562474	0.0030359	0.863767	0.000512907	0.601259	-0.000195529	0.473388	-0.000419772	0.454596	0.00299013	0.824813	0.00107353	0.669734	0.000142302	0.528086	0.0014609	0.689764	6.15719e-05	0.50821	0.00189602	0.832095	0.00132745	0.786702	0.00209852	0.870846	0.000314119	0.549646	0.00157067	0.695901	0.00441133	0.974088
Mm.135581	Rpo1-4	molecular function|DNA binding|IEA|GO:0003677|MGI|na//cellular component|DNA-directed RNA polymerase I complex|IDA|GO:0005736|MGI|15226435//molecular function|DNA-directed RNA polymerase activity|IEA|GO:0003899|MGI|na//molecular function|nucleotidyltransferase activity|IEA|GO:0016779|MGI|na//cellular component|nucleus|IEA|GO:0005634|MGI|na//molecular function|protein binding|IPI|GO:0005515|MGI|15…	-0.00869261	0.140405	0.00149743	0.598754	-0.00258846	0.314541	-0.00254852	0.20363	0.00914226	0.9988	-0.00394727	0.080453	-0.0041706	0.167201	-0.00114516	0.375748	0.00419984	0.939281	0.0009645	0.590397	-0.0058486	0.0820597	0.00404322	0.73881	0.00265169	0.832906	-0.00515814	0.117207	0.00158705	0.752629	-0.00548464	0.0408613
Mm.135645	Stk11	molecular function|ATP binding|ISS|GO:0005524|MGI|12466851//molecular function|kinase activity|IEA|GO:0016301|MGI|na//biological process|protein amino acid phosphorylation|ISS|GO:0006468|MGI|12466851//molecular function|protein kinase activity|ISS|GO:0004672|MGI|12466851//molecular function|protein serine/threonine kinase activity|ISS|GO:0004674|MGI|12466851//molecular function|protein-tyrosine k…	-0.00738026	0.0614513	-0.00355595	0.30728	0.00429766	0.773775	-0.012418	0.137121	0.00825051	0.994579	-0.00844751	0.0699711	0.00511805	0.746402	7.0604e-05	0.506701	0.00459135	0.822994	0.00105245	0.543817	0.00299284	0.798454	-0.00855647	0.112264	-0.00318768	0.300374	0.00201167	0.689268	-0.000573089	0.453763	-0.00821176	0.154209
Mm.1359	Plaur	molecular function|U-plasminogen activator receptor activity|IEA|GO:0030377|MGI|na//biological process|cell surface receptor linked signal transduction|IEA|GO:0007166|MGI|na//cellular component|extracellular space|TAS|GO:0005615|MGI|12466851//cellular component|integral to membrane|TAS|GO:0016021|MGI|12466851//cellular component|membrane|IEA|GO:0016020|MGI|na//molecular function|receptor activity…	-0.000897371	0.371672	-0.00148839	0.307075	-0.0082026	0.0225912	0.00522917	0.854739	0.00577655	0.783948	0.00103114	0.626464	0.00103012	0.650898	0.00320875	0.824668	0.000804758	0.569428	-0.00186163	0.367721	0.00512635	0.92452	0.000194375	0.539895	0.00120746	0.673175	0.00542132	0.923663	0.00218251	0.739991	0.00204387	0.708031
Mm.135965	Frs2	biological process|activation of MAPK|IMP|GO:0000187|MGI|15576404//cellular component|cytoplasm|IDA|GO:0005737|MGI|9182757//biological process|induction of an organ|IMP|GO:0001759|MGI|15576404//biological process|optic placode formation (sensu Mammalia)|IMP|GO:0046619|MGI|15569927//cellular component|plasma membrane|IDA|GO:0005886|MGI|9182757//molecular function|protein binding|IPI|GO:0005515|MGI…	-0.00733581	0.0778909	0.00280775	0.650728	0.00415481	0.77064	-0.0103662	0.175433	0.00289067	0.815172	-0.00362932	0.196749	0.0161444	0.968314	-4.33769e-06	0.499634	0.00475372	0.842717	-0.00620105	0.139918	0.000734948	0.572415	-0.00619183	0.065835	-0.00515618	0.135652	0.00261803	0.887272	0.00464144	0.829653	-0.0022354	0.329566
Mm.136093	Atp5k	biological process|ATP biosynthesis|IEA|GO:0006754|MGI|na//biological process|ATP synthesis coupled proton transport|IEA|GO:0015986|MGI|na//molecular function|hydrogen ion transporter activity|IEA|GO:0015078|MGI|na//molecular function|hydrogen-transporting ATP synthase activity, rotational mechanism|IEA|GO:0046933|MGI|na//molecular function|hydrogen-transporting ATPase activity, rotational mechan…	0.00199474	0.676454	0.0137653	0.86279	0.000457931	0.578137	0.00202089	0.661836	-0.00256713	0.264792	-0.00461978	0.141408	0.00024062	0.548632	0.00126017	0.704945	-0.00187779	0.199477	-0.00742449	0.0405576	-0.00841267	0.0135623	0.00110913	0.701154	0.00493189	0.982882	-8.90267e-05	0.488054	-0.00603838	0.0893151	-0.0113811	0.00645414
Mm.136152			0.00378554	0.821963	-0.00214401	0.22492	-0.00673071	0.0253852	-0.00195235	0.270867	-0.00531176	0.255626	0.00530557	0.94377	0.00110457	0.647774	0.000496297	0.560483	-0.000333644	0.473746	-0.00326593	0.216001	-0.0103453	0.0173399	-0.00189268	0.124077	-0.00114194	0.323732	-0.00305341	0.244584	0.00544588	0.812821	0.00325165	0.808697
Mm.136238	Zbtb20		0.00441311	0.969342	-0.00207344	0.2146	0.00102747	0.640261	-0.00218495	0.2838	0.00366371	0.964848	0.00182311	0.827654	-0.00304459	0.169822	0.00101137	0.683068	0.0013228	0.652908	-0.00400981	0.0697593	-0.00325823	0.10039	0.00223594	0.811542	-0.00141249	0.315809	0.000937987	0.688826	0.00157508	0.763693	0.00502766	0.960921
Mm.1363	Trh	cellular component|extracellular region|IEA|GO:0005576|MGI|na//cellular component|extracellular space|TAS|GO:0005615|MGI|12466851//molecular function|hormone activity|ISS|GO:0005179|MGI|12466851//biological process|hormone-mediated signaling|IEA|GO:0009755|MGI|na//molecular function|neuropeptide hormone activity|IEA|GO:0005184|MGI|na//molecular function|protein binding|IPI|GO:0005515|MGI|11181534…	0.00934625	0.980562	-0.00332802	0.292183	0.00371939	0.791318	0.00655581	0.784669	-0.011821	0.00252574	0.0021981	0.633343	-0.00845263	0.0844129	0.00203055	0.681241	-0.00508683	0.253726	-0.0110794	0.0552441	-0.00195141	0.315144	0.00688233	0.954977	0.00228214	0.740656	-0.00687619	0.18728	-0.00509742	0.139449	0.000679945	0.548194
Mm.136418	1700081L11Rik		-0.000959892	0.148889	-0.0007488	0.319719	0.000325035	0.570129	0.000526008	0.679598	-0.000748246	0.333781	0.0017232	0.809982	-0.00104309	0.300691	-0.000174369	0.467072	-0.0024754	0.120139	0.00671476	0.958628	0.00437671	0.938834	-0.00193322	0.198816	-0.00183948	0.237188	0.00150239	0.880372	-0.00289619	0.265966	0.00135014	0.801335
Mm.136458	Sccpdh		0.000206776	0.531374	4.88793e-05	0.507623	0.000388732	0.525619	-0.00131149	0.239691	0.00612677	0.850585	-0.00130256	0.354282	0.00116888	0.682532	-0.00180261	0.091112	-0.00166251	0.221162	0.00157328	0.600807	-0.00441956	0.148168	-0.00205852	0.123584	-0.00323707	0.0888671	-0.000991622	0.309872	0.00138501	0.801341	0.00287776	0.875541
Mm.136586	Smox	biological process|electron transport|IEA|GO:0006118|MGI|na//cellular component|nucleus|IEA|GO:0005634|MGI|na//molecular function|oxidoreductase activity|IEA|GO:0016491|MGI|na//molecular function|polyamine oxidase activity|IDA|GO:0046592|MGI|12141946//biological process|spermine catabolism|IDA|GO:0046208|MGI|12141946	-0.00270785	0.2113	0.00318946	0.819694	-0.00445521	0.169945	0.00379383	0.900533	0.0114543	0.999796	-0.00153057	0.205958	0.00275071	0.823155	0.00132825	0.647066	0.00241189	0.790299	-0.00381757	0.167562	-0.000840804	0.376767	0.001707	0.821348	-0.000914284	0.389236	0.000417365	0.57645	-0.00249209	0.198393	0.00674851	0.970015
Mm.136648	Tpd52l2		-0.00410531	0.186999	1.55528e-05	0.501023	-0.000197486	0.479619	-0.00112467	0.333489	-6.72881e-05	0.494965	0.00508392	0.766769	-0.00201589	0.216453	-0.00106601	0.276258	-0.00326307	0.10727	0.000759952	0.55185	0.000449007	0.553639	0.00229787	0.898248	0.00105409	0.658384	-0.00227043	0.228623	-0.00256542	0.149345	0.00340164	0.920014
Mm.136791	Svil	molecular function|actin binding|ISS|GO:0003779|MGI|12466851//cellular component|cytoskeleton|IEA|GO:0005856|MGI|na//biological process|cytoskeleton organization and biogenesis|ISS|GO:0007010|MGI|12466851//cellular component|membrane|IEA|GO:0016020|MGI|na	0.00141762	0.748621	-0.00137455	0.170767	-1.27874e-05	0.497246	0.002624	0.901517	-0.000715325	0.410189	0.00292466	0.857562	-0.000233992	0.425111	0.000730413	0.695781	-5.92019e-05	0.491777	-0.00507695	0.0226443	0.00174568	0.81756	0.00122379	0.797664	0.00319433	0.923268	-0.000571177	0.356566	0.000212209	0.528394	0.00341516	0.94119
Mm.136919	4930434E21Rik		0.000722863	0.636455	0.00270801	0.755562	-0.00691822	0.00757883	-0.00609876	0.0337102	0.000227986	0.544386	0.00175847	0.744382	-0.0050609	0.0894548	0.000919825	0.639433	-0.00236403	0.254671	0.00489726	0.785151	-0.00307367	0.180013	0.00141512	0.694146	-0.00381154	0.0409062	0.0023155	0.758101	0.00326415	0.925114	0.011583	0.997879
Mm.13694	Oat	cellular component|mitochondrion|IDA|GO:0005739|MGI|14651853//molecular function|ornithine-oxo-acid transaminase activity|IEA|GO:0004587|MGI|na//molecular function|pyridoxal phosphate binding|IEA|GO:0030170|MGI|na//molecular function|transaminase activity|IEA|GO:0008483|MGI|na//molecular function|transferase activity|IEA|GO:0016740|MGI|na	9.60361e-05	0.520941	5.16616e-05	0.510035	-0.00195401	0.19108	-0.000860404	0.33233	0.00150629	0.764792	-0.00440781	0.00801199	-0.00293588	0.0965203	0.00161685	0.848079	-0.000977879	0.338823	0.00156339	0.719048	-0.00295141	0.0467901	0.00105707	0.722912	0.00242958	0.869748	-0.00430608	0.00356896	0.000467247	0.599135	-0.00528851	0.00151972
Mm.136973	1700022N24Rik		-0.00335891	0.0479396	4.00586e-05	0.505592	-0.00208486	0.187454	0.000303426	0.555228	-0.00191837	0.0885315	-0.00433844	0.111968	-0.00258015	0.177178	-0.000541575	0.361848	0.0015981	0.760728	0.00930611	0.976618	0.00201109	0.862043	-0.00195683	0.177484	0.00282439	0.964266	0.000687427	0.665574	-8.00838e-05	0.493404	-0.0114172	0.000117017
Mm.13705	Rrbp1	cellular component|endoplasmic reticulum|IEA|GO:0005783|MGI|na//cellular component|integral to endoplasmic reticulum membrane|IEA|GO:0030176|MGI|na//cellular component|integral to membrane|TAS|GO:0016021|MGI|12466851//biological process|protein targeting|IEA|GO:0006605|MGI|na//biological process|protein transport|IEA|GO:0015031|MGI|na//molecular function|ribosome receptor activity|IEA|GO:0030376|…	0.00058711	0.660456	-0.00209297	0.0795202	0.00331281	0.846503	0.00316387	0.970002	-0.00163462	0.298964	-0.00113011	0.287327	0.00338942	0.992983	0.000945737	0.712801	0.00278652	0.866845	-0.000494974	0.424681	0.00235055	0.851886	-0.000587671	0.374745	-0.00103371	0.245801	0.00127056	0.768101	-0.00100164	0.276254	-5.06539e-06	0.499059
Mm.137134	Tiam2	molecular function|GTPase activator activity|IDA|GO:0005096|MGI|11707441//cellular component|cytoplasm|IDA|GO:0005737|MGI|11707441//molecular function|guanyl-nucleotide exchange factor activity|IDA|GO:0005085|MGI|10364228//biological process|intracellular signaling cascade|ISS|GO:0007242|MGI|12466851//cellular component|membrane|ISS|GO:0016020|MGI|12466851//cellular component|membrane fraction|ID…	0.0058753	0.911976	0.00356998	0.737724	0.00642822	0.876212	-0.000558574	0.406034	0.0111135	0.970908	-0.00408293	0.152306	-0.00377696	0.114431	-0.00205128	0.176647	0.00514379	0.951338	0.00380767	0.832846	0.000263768	0.529821	-0.00339289	0.0747484	0.00211477	0.793821	0.00140933	0.692602	0.00114631	0.713307	0.0111169	0.99777
Mm.137222	Tgfa	biological process|angiogenesis|IDA|GO:0001525|MGI|14998491//biological process|cell proliferation|IEA|GO:0008283|MGI|na//cellular component|extracellular space|TAS|GO:0005615|MGI|12466851//molecular function|glycoprotein binding|IDA|GO:0001948|MGI|15572151//molecular function|growth factor activity|IEA|GO:0008083|MGI|na//cellular component|integral to membrane|TAS|GO:0016021|MGI|12466851//biolog…	0.00172984	0.755669	0.000248236	0.538977	-0.00347164	0.168109	-0.00588584	0.0937212	0.00439977	0.915487	-0.00179472	0.312473	0.00363823	0.874324	-0.00119413	0.288906	-4.56951e-05	0.493467	0.0122731	0.969111	0.00453223	0.933835	-0.00423708	0.124804	-0.00641468	0.0253293	0.00265232	0.821647	-0.00409965	0.193123	0.00293891	0.843165
Mm.137356	A730037L19Rik		0.000203895	0.543466	0.00631546	0.961056	-0.000704697	0.384306	-0.00171265	0.356757	0.00257064	0.755676	0.0033536	0.853951	-0.00159285	0.259308	-0.000786596	0.330713	-0.0040937	0.0472178	0.00427703	0.961214	-0.00101637	0.318686	-6.32878e-05	0.486878	-0.000362659	0.396073	0.00229273	0.895888	0.00330928	0.891101	0.000444311	0.572997
Mm.137746	AI853514	cellular component|intracellular|ISS|GO:0005622|MGI|12466851//molecular function|ligase activity|IEA|GO:0016874|MGI|na//biological process|protein modification|ISS|GO:0006464|MGI|12466851//biological process|ubiquitin cycle|ISS|GO:0006512|MGI|12466851//molecular function|ubiquitin-protein ligase activity|ISS|GO:0004842|MGI|12466851	0.000846291	0.617601	0.000239297	0.528153	-0.00445817	0.0760704	0.00590466	0.982845	0.00132816	0.682442	-0.000423157	0.432432	-0.00108012	0.265076	0.00343358	0.935972	0.0012883	0.675128	0.000630325	0.562853	0.0024082	0.790062	-0.000634546	0.340638	0.000830488	0.661261	0.00240794	0.884473	-0.00159792	0.238674	-0.00806907	0.00522397
Mm.13787	Cp	molecular function|copper ion binding|IEA|GO:0005507|MGI|na//biological process|copper ion transport|IEA|GO:0006825|MGI|na//molecular function|copper ion transporter activity|IEA|GO:0005375|MGI|na//cellular component|extracellular space|TAS|GO:0005615|MGI|12466851//molecular function|ferroxidase activity|IEA|GO:0004322|MGI|na//biological process|ion transport|IEA|GO:0006811|MGI|na//molecular func…	-0.00159255	0.153011	0.00466888	0.939748	-0.00647031	0.0174389	-0.00237223	0.220202	-0.00194908	0.298746	0.00308884	0.786185	-0.00210476	0.164632	-0.00201931	0.118808	0.00300519	0.837091	-0.00418282	0.131631	0.00326072	0.825236	0.000590782	0.605087	0.000486881	0.580334	0.00151845	0.721793	0.000100875	0.514961	0.00550429	0.927498
Mm.137966	2410195B05Rik	cellular component|nucleus|IEA|GO:0005634|MGI|na	0.00270385	0.922938	-0.0020026	0.210039	-0.000130205	0.477614	-0.00225964	0.25136	-0.00426097	0.0830074	0.00167346	0.840717	-0.00429113	0.0437145	0.00233286	0.939854	-0.00304672	0.0882022	-0.00141109	0.195897	0.000887924	0.630749	0.00288916	0.986008	-0.00204684	0.0542243	-0.000589826	0.387529	-0.00101965	0.341778	0.00283075	0.918362
Mm.138048	Mm.138048		-0.00285448	0.0511666	0.00283391	0.943717	-0.00268349	0.144122	0.0020771	0.786362	0.00302504	0.90474	-0.000944377	0.33179	0.00125352	0.751504	-0.00152119	0.101375	0.00012735	0.517692	0.00200881	0.74189	0.00197665	0.786858	-0.000624256	0.395048	-0.00154703	0.0833769	0.0035314	0.902811	0.0020336	0.892617	-0.002432	0.130494
Mm.138073	C130068N17Rik		-0.00117782	0.342857	-0.00442903	0.107904	0.000745982	0.634942	-0.00076582	0.406983	0.00267891	0.907907	-0.000251613	0.450556	-0.00215831	0.20764	-0.0018608	0.138859	0.000396447	0.565735	-0.00542575	0.0476461	-0.0181572	0.00217241	0.000657328	0.642812	-0.00369079	0.203563	-0.00871665	0.0196212	-0.00393985	0.128279	0.00265754	0.715127
Mm.1381	Zp3	biological process|binding of sperm to zona pellucida|IDA|GO:0007339|MGI|11739644//cellular component|extracellular matrix (sensu Metazoa)|IEA|GO:0005578|MGI|na//cellular component|extracellular space|TAS|GO:0005615|MGI|12466851//cellular component|integral to membrane|TAS|GO:0016021|MGI|12466851//molecular function|protein binding|IPI|GO:0005515|MGI|11739644//molecular function|receptor activity…	-0.00299636	0.111482	-0.00165421	0.279593	-0.0021923	0.225692	-0.000816893	0.365896	0.00657199	0.869219	-0.00417616	0.0326727	0.00184641	0.774497	-0.000761216	0.341129	0.000733279	0.587839	0.0024704	0.740777	0.00290052	0.853008	0.000640042	0.609794	0.00118691	0.643108	0.00114081	0.726599	-0.00435902	0.0740164	-0.00118166	0.2842
Mm.138161	C530043K16Rik		0.010393	0.997387	-0.0026812	0.20874	0.00378027	0.913102	0.00093533	0.537778	-0.00547882	0.0580963	0.00295084	0.755477	0.00103907	0.65951	0.0037132	0.926971	0.0004097	0.569891	-0.00791537	0.0435316	0.000427992	0.554808	0.00512401	0.955705	0.000630748	0.572469	-0.00151247	0.259494	0.00659681	0.896324	-0.00114774	0.369857
Mm.13823	Dph2l2		0.00601987	0.965662	-0.00135466	0.325012	0.00183829	0.793485	0.00388217	0.784539	-0.000479903	0.435748	-0.00175545	0.305296	0.00555083	0.915038	0.00189197	0.753451	0.00267703	0.8851	-0.00440828	0.0838893	-4.42287e-05	0.492919	0.00248466	0.827181	0.00145361	0.708711	-0.000957086	0.418599	-0.0024622	0.185606	-0.0126524	0.000606918
Mm.138281	E130309D02Rik		-0.00291012	0.0715281	0.00234293	0.849643	-0.00573071	0.0271506	0.00110854	0.645062	-0.000415748	0.434808	-0.000728132	0.382908	0.00117209	0.637125	0.00219986	0.749755	-0.000509592	0.440649	0.00788487	0.917672	0.00395329	0.867132	-0.00102252	0.360936	-0.00054121	0.423315	0.000845339	0.645396	0.00485616	0.850328	-0.00590674	0.00520688
Mm.138292			0.00334907	0.865619	-0.000840978	0.407073	-0.00173609	0.251837	0.000756419	0.565175	-0.018715	0.00769868	0.00325949	0.857697	-0.00253084	0.127	-0.00293093	0.0973763	0.0016497	0.668842	-0.0031166	0.238709	-0.00293991	0.228997	0.00110899	0.67191	0.00243243	0.829465	-0.000972851	0.396409	0.000778417	0.618258	0.00929861	0.997389
Mm.138321	5830436K05Rik	cellular component|intracellular|IEA|GO:0005622|MGI|na//molecular function|nucleic acid binding|IEA|GO:0003676|MGI|na	-0.00239108	0.0930102	-4.96325e-06	0.498967	5.14986e-05	0.50742	0.00142319	0.819392	0.00554901	0.989837	-0.00160206	0.113824	0.000635938	0.676552	-0.00149055	0.132688	-0.000703909	0.334201	-0.00389911	0.0823147	-0.00118204	0.261489	0.000346334	0.587675	-0.000208162	0.44642	0.00294519	0.978452	0.000335731	0.587512	-0.00636213	0.000963646
Mm.138434	Gramd1b		-0.00372351	0.0632355	0.00322758	0.808467	-0.00354217	0.154758	-0.00387189	0.0891836	-0.00334036	0.168326	-0.000796704	0.387033	-0.00150921	0.348549	-0.00187809	0.279661	-0.00655879	0.017756	0.0209786	0.961376	0.00430844	0.930934	-0.0042844	0.13229	-0.00336364	0.108403	0.0035644	0.885417	0.00100224	0.601353	0.00249254	0.850391
Mm.138465	A430041B07Rik		-0.0020482	0.177604	0.00224616	0.712198	-0.00393286	0.0840848	-0.00521115	0.0899423	-0.000234752	0.478254	-0.000592254	0.428836	-0.00187471	0.253712	-0.00122844	0.320845	0.00093523	0.635679	0.00555243	0.865297	0.00236415	0.758304	-0.00431404	0.113754	-0.00554766	0.0172196	0.00253319	0.831374	-0.00198811	0.264134	0.00456496	0.917094
Mm.138471	Eef1a1		-0.00684704	0.0683888	0.00351268	0.769462	0.0032192	0.888895	0.000781788	0.590999	0.00654499	0.993518	-0.0109723	0.00110158	-0.00105047	0.327147	-0.00117285	0.351864	0.00262349	0.798567	0.00360971	0.762884	0.00151396	0.672538	-0.00451565	0.0505938	0.00367163	0.858113	0.00515985	0.913068	0.00332703	0.769969	-0.0322986	0.0019075
Mm.138512	BC024806	molecular function|oxidoreductase activity|IEA|GO:0016491|MGI|na	-0.00294097	0.0608903	0.00434728	0.933704	-0.00183435	0.297233	-0.00303369	0.0606734	0.00493716	0.99881	-0.00128323	0.291462	0.00323064	0.836727	-0.00228894	0.139818	-3.55484e-05	0.494797	0.00815809	0.904502	0.000373207	0.536439	-0.00337494	0.0764398	-0.00437696	0.0072382	0.00483949	0.938574	-0.00795187	0.118915	-0.00171437	0.215227
Mm.138617	D930038J03Rik		0.000105256	0.509853	-0.00533752	0.0623881	0.0010955	0.649384	0.00656454	0.907909	-0.00190356	0.404892	0.00233198	0.875369	-0.00102458	0.356794	0.00157023	0.780114	-0.00473638	0.119051	-0.0212477	0.0150898	-0.00194582	0.208273	0.0017573	0.756917	-0.00580522	0.0441123	-0.00421979	0.0615488	0.00497752	0.818478	-0.00329351	0.180259
Mm.1387	Rab11a	molecular function|DNA binding|ISS|GO:0003677|MGI|12466851//molecular function|GTP binding|IEA|GO:0005525|MGI|na//biological process|protein transport|IEA|GO:0015031|MGI|na//biological process|regulation of transcription, DNA-dependent|ISS|GO:0006355|MGI|12466851//biological process|small GTPase mediated signal transduction|IEA|GO:0007264|MGI|na//biological process|transport|IEA|GO:0006810|MGI|na…	5.45493e-05	0.513163	-0.00232517	0.0790263	-0.000922966	0.32218	-0.00171622	0.234597	-0.000696785	0.39895	-0.00221968	0.0242186	0.00218969	0.910314	0.000711548	0.73086	-0.000850958	0.230894	0.00115603	0.671239	-0.000809231	0.291272	0.000471004	0.672071	-0.00756671	0.00173394	0.00129301	0.83873	0.000560816	0.677819	-0.000215255	0.456752
Mm.138725	Ssr1	molecular function|calcium ion binding|IEA|GO:0005509|MGI|na//cellular component|endoplasmic reticulum|IEA|GO:0005783|MGI|na//cellular component|integral to membrane|TAS|GO:0016021|MGI|12466851	0.00443159	0.953657	-0.00438565	0.221117	-0.00310092	0.10606	0.00259078	0.796173	0.00566888	0.94516	-0.00753095	0.0280614	0.00118266	0.764288	-0.0047394	0.0677913	-0.000479117	0.412794	-0.00411048	0.135309	0.00154379	0.846775	0.00293782	0.816771	0.00177132	0.714204	0.0020915	0.822182	-0.00311192	0.0413421	-0.0037288	0.119068
Mm.138740	Clasp1	cellular component|cytoplasmic microtubule|IDA|GO:0005881|MGI|11290329//molecular function|microtubule binding|IDA|GO:0008017|MGI|11290329//biological process|negative regulation of microtubule depolymerization|IDA|GO:0007026|MGI|11290329//molecular function|protein binding|IPI|GO:0005515|MGI|11290329	0.00211392	0.850213	0.000299122	0.546637	0.00136136	0.662888	-0.00238663	0.34765	0.00309297	0.733294	0.00232107	0.811221	-0.0017862	0.229758	-2.43066e-05	0.495057	0.001059	0.674813	-0.000180236	0.478641	-0.00906169	0.0146905	0.00117166	0.720392	0.000641221	0.582596	-0.00031445	0.472042	0.0028064	0.854022	0.00919764	0.987921
Mm.138792	A730019I05Rik	biological process|biological process unknown|ND|GO:0000004|MGI|na//cellular component|cellular component unknown|ND|GO:0008372|MGI|na//molecular function|molecular function unknown|ND|GO:0005554|MGI|na	0.00103956	0.733424	0.00160912	0.833653	-0.000170436	0.461823	-0.000973782	0.299609	0.00258592	0.917523	-0.00132346	0.152025	0.00366208	0.996267	-0.000282069	0.422438	5.27248e-06	0.50148	0.000496931	0.615299	-0.000179426	0.456629	-0.000999705	0.165663	6.64514e-05	0.518451	0.00172714	0.931051	0.000477969	0.638335	-0.00144936	0.177755
Mm.13886	Sui1-rs1	biological process|protein biosynthesis|IEA|GO:0006412|MGI|na//molecular function|translation initiation factor activity|IEA|GO:0003743|MGI|na//biological process|translational initiation|IEA|GO:0006413|MGI|na	-0.00158296	0.169258	0.000949276	0.725796	0.00156714	0.745072	0.000410327	0.587501	-0.00295663	0.0469649	-0.000484819	0.390362	-0.00129523	0.271433	-0.00140153	0.213277	0.000752359	0.654627	0.00195954	0.784728	-0.000345689	0.426183	0.00166828	0.951554	0.00437142	0.999754	0.000408275	0.582777	-0.0024916	0.179407	-0.00506882	0.000942188
Mm.138876	Msn	cellular component|apical plasma membrane|IDA|GO:0016324|MGI|14625387//cellular component|basolateral plasma membrane|IDA|GO:0016323|MGI|14625387//molecular function|binding|IEA|GO:0005488|MGI|na//cellular component|cytoplasm|IEA|GO:0005737|MGI|na//molecular function|cytoskeletal protein binding|IEA|GO:0008092|MGI|na//cellular component|cytoskeleton|IEA|GO:0005856|MGI|na//cellular component|membr…	0.00476324	0.917032	0.00416678	0.883325	-0.00610026	0.0790377	0.00317261	0.857996	0.00597821	0.906155	0.00373231	0.955778	0.00202534	0.790495	-0.00203166	0.180562	0.00178371	0.715109	0.0063489	0.923195	-0.00892479	0.00319891	-0.0010798	0.32301	0.000530085	0.596467	0.00221324	0.799364	-0.00040217	0.404999	-0.00151525	0.326522
Mm.1389	Nfatc2ip	cellular component|nucleus|IC|GO:0005634|MGI|8943202//molecular function|protein binding|IPI|GO:0005515|MGI|8943202//biological process|regulation of transcription, DNA-dependent|IDA|GO:0006355|MGI|8943202,10755616	0.000970086	0.659459	0.0032622	0.855018	-0.0101753	2.91799e-05	0.00187917	0.803984	-0.00199038	0.234719	-0.000950169	0.31512	0.000144405	0.522024	-0.000291967	0.469306	-0.00233719	0.276689	-0.000750355	0.437262	0.00347791	0.854474	0.000478087	0.627195	-0.00232706	0.1421	-0.00448238	0.1951	-0.00125965	0.346323	0.00599703	0.927267
Mm.139115	Zfp131	molecular function|DNA binding|IEA|GO:0003677|MGI|na//cellular component|nucleus|IEA|GO:0005634|MGI|na//molecular function|protein binding|ISS|GO:0005515|MGI|12466851//biological process|regulation of transcription, DNA-dependent|IEA|GO:0006355|MGI|na//biological process|transcription|IEA|GO:0006350|MGI|na	-0.000865902	0.310157	-3.77414e-05	0.493569	0.00071878	0.624831	0.00159965	0.779648	0.000589009	0.58296	0.000790589	0.693254	-0.00118711	0.310653	-0.00098404	0.271666	0.00055512	0.601501	-0.00342632	0.163002	0.00425962	0.949701	0.00284122	0.987904	0.00208481	0.966183	-0.000398946	0.43712	0.000603453	0.618446	-0.00177129	0.131423
Mm.13912	Jtb		-0.00861125	0.0826577	-0.00513241	0.110712	0.00340006	0.832032	0.0032602	0.921226	-0.00302828	0.195417	-0.00983335	0.0207852	-0.00516986	0.021031	-0.00295523	0.0343662	-0.00108434	0.357272	0.000418564	0.556297	0.0047259	0.991505	0.0017829	0.722082	0.00111448	0.734499	-0.00159304	0.224394	-0.0015776	0.131544	-0.00502425	0.0273555
Mm.139127	Morc2a		0.00688512	0.963438	-0.00242942	0.245795	0.00334542	0.790315	0.0034342	0.839445	-0.00770811	0.0827457	0.00821371	0.903675	0.00104488	0.63327	0.00232654	0.906804	0.00163325	0.639065	-0.0111056	0.0674594	-0.00185876	0.201768	0.00093405	0.633829	0.00284693	0.802065	-0.00641416	0.107403	0.00655372	0.858589	-0.00039536	0.439472
Mm.139192	Gnb4	biological process|G-protein coupled receptor protein signaling pathway|TAS|GO:0007186|MGI|1543505//molecular function|GTPase activity|ISS|GO:0003924|MGI|1543505//cellular component|heterotrimeric G-protein complex|ISS|GO:0005834|MGI|1543505//molecular function|signal transducer activity|IEA|GO:0004871|MGI|na//biological process|signal transduction|IEA|GO:0007165|MGI|na//molecular function|small …	-0.0102214	0.0160179	0.00253297	0.842947	0.0104484	0.985846	-0.0121366	0.0637021	0.00579498	0.893428	-0.00458787	0.114384	-0.00518815	0.0576701	0.00149589	0.741838	-0.000924571	0.417253	0.00477129	0.785029	-0.00726267	0.0253917	0.00214536	0.762072	-0.00124315	0.320276	-0.0016518	0.214743	-0.00512207	0.0186765	0.00130947	0.698123
Mm.139214			0.00595691	0.939703	-0.00432996	0.145075	0.0035833	0.860576	0.00338672	0.731648	-0.0020945	0.217417	0.00365348	0.80909	-0.0021965	0.285633	0.00255929	0.797691	0.000521621	0.541845	-0.00970287	0.0145105	0.00265703	0.823271	0.00288708	0.894541	-0.00314419	0.143555	0.000476748	0.550636	-0.000802122	0.421872	0.00118159	0.607812
Mm.139231	Oaz2		-0.00258884	0.028587	-0.000461447	0.381048	0.000159496	0.532857	0.000561459	0.671205	-0.00270474	0.084448	0.00113054	0.763343	-0.000284731	0.407056	-0.00154084	0.163797	-0.00236598	0.0258645	0.00646118	0.967609	-0.000656641	0.277846	-0.000729382	0.300916	0.00197521	0.721642	-0.000491533	0.36536	-0.00454476	0.0802376	-0.00361369	0.103054
Mm.1393	Ung	biological process|DNA repair|TAS|GO:0006281|MGI|10871356//biological process|carbohydrate metabolism|IEA|GO:0005975|MGI|na//molecular function|hydrolase activity|IEA|GO:0016787|MGI|na//molecular function|hydrolase activity, acting on glycosyl bonds|IEA|GO:0016798|MGI|na//cellular component|mitochondrion|IDA|GO:0005739|MGI|10871356//cellular component|nucleus|IDA|GO:0005634|MGI|10871356//biologic…	-0.000603886	0.417224	0.00116153	0.630854	-0.00111453	0.373572	-0.00303991	0.115089	-0.00145766	0.270901	0.00176385	0.681978	0.00173554	0.697281	-0.000789674	0.408701	-0.00658994	0.0240767	0.014706	0.976882	0.00508062	0.953475	-0.00587687	0.0682331	-0.00282408	0.257182	0.00185714	0.768974	-0.000645195	0.445599	0.00442862	0.930879
Mm.139314	Dppa5	biological process|biological process unknown|ND|GO:0000004|MGI|na//cellular component|cellular component unknown|ND|GO:0008372|MGI|na//molecular function|molecular function unknown|ND|GO:0005554|MGI|na	-0.0037092	0.0332401	0.00334776	0.920285	-0.00230029	0.289273	-0.0016175	0.384417	0.00911355	0.890648	-0.000963311	0.362046	0.00253745	0.819201	0.00232152	0.914203	-0.00155503	0.30404	0.00558397	0.950963	-0.00191731	0.299145	-0.00066089	0.38332	-0.000295576	0.437265	0.00602644	0.859296	0.000914679	0.656173	0.000405596	0.556721
Mm.139418	Sesn1		0.00447953	0.876771	-0.00276304	0.278651	0.00437305	0.903465	0.00672009	0.963602	-0.00401014	0.0572902	-0.000839898	0.42931	0.00262125	0.69973	0.00378155	0.886526	0.00470122	0.891802	-0.00924677	0.0637181	-0.0036874	0.19676	0.00317166	0.872939	0.00222389	0.79169	-0.000453651	0.457661	-0.00204933	0.264418	-0.00362517	0.199525
Mm.13944	3010033P07Rik	molecular function|RNA binding|ISS|GO:0003723|MGI|12466851//cellular component|intracellular|ISS|GO:0005622|MGI|12466851//biological process|protein biosynthesis|ISS|GO:0006412|MGI|12466851//cellular component|ribonucleoprotein complex|IEA|GO:0030529|MGI|na//cellular component|ribosome|ISS|GO:0005840|MGI|12466851//cellular component|small ribosomal subunit|IEA|GO:0015935|MGI|na//molecular functio…	-0.00628098	0.0853544	0.00276416	0.699277	0.00770526	0.976036	0.00131665	0.601173	0.00263158	0.843793	-0.00985675	0.00247724	-0.00485377	0.0827591	-0.00342132	0.145055	-0.00011865	0.484915	0.00308817	0.753113	0.00143187	0.664235	0.00111333	0.697238	0.0069725	0.927824	0.00427564	0.883918	0.0104146	0.961582	-0.0274903	0.00190222
Mm.139675	Tssc4		0.00201525	0.690214	-0.00185312	0.328064	0.00799138	0.986572	0.0051159	0.80331	-0.000693387	0.415756	-0.00435264	0.106194	0.000487767	0.55431	0.00141352	0.731487	0.000941788	0.648087	-0.00837493	0.0278604	-0.00460409	0.0691525	0.00295545	0.853938	0.00192175	0.73801	-0.00444601	0.089125	0.00211288	0.67745	-0.00405602	0.0416898
Mm.139695	Epn2	biological process|endocytosis|IEA|GO:0006897|MGI|na//molecular function|lipid binding|IEA|GO:0008289|MGI|na	-0.00234989	0.11594	0.000221104	0.55475	3.33402e-05	0.507709	-0.0042019	0.0209577	0.000863205	0.689214	-0.00300272	0.0843984	0.00142932	0.730774	-0.002592	0.00715252	0.00200346	0.879425	0.00394132	0.942404	0.00268524	0.878876	-0.00296691	0.0261451	-0.00577925	0.0129272	0.00125902	0.789716	-0.00114789	0.285314	-0.00371194	0.0802833
Mm.139738	BC018507		-0.00269034	0.341113	0.0050962	0.896655	0.00812187	0.921565	-0.00319622	0.153609	-0.00498157	0.32989	-0.00126287	0.396124	0.00726759	0.878727	-0.0014217	0.348176	0.00630964	0.801864	-0.00688197	0.253428	-0.00759277	0.137469	0.00197718	0.749026	0.0102585	0.952719	-0.00558426	0.254017	-0.0068371	0.0134412	-0.00517811	0.200539
Mm.139815	Tcf7l2	molecular function|DNA binding|IEA|GO:0003677|MGI|na//biological process|Wnt receptor signaling pathway|IEA|GO:0016055|MGI|na//cellular component|nucleus|IEA|GO:0005634|MGI|na//molecular function|protein binding|IPI|GO:0005515|MGI|12861022//biological process|regulation of transcription, DNA-dependent|IDA|GO:0006355|MGI|12861022//biological process|transcription|IEA|GO:0006350|MGI|na//molecular f…	0.00315126	0.848816	0.00171507	0.627129	0.00170762	0.706488	-0.00336628	0.114759	-0.00307834	0.218837	0.00861008	0.998122	-0.00235228	0.117522	0.000510699	0.607905	-0.000290677	0.443121	0.000781458	0.576196	-0.000520943	0.41546	-0.00211293	0.229602	-0.00428104	0.0810363	0.00323965	0.775215	0.00674018	0.900277	0.00909554	0.98723
Mm.139850			-0.00200576	0.245782	0.000953224	0.659218	-0.00638708	0.0627532	0.000823545	0.604649	-0.000683208	0.449439	0.00748625	0.9898	0.00547043	0.934655	0.00396963	0.945539	-0.00114445	0.376604	-0.0083193	0.139835	0.00240261	0.711666	0.000837303	0.678747	-0.00391334	0.122844	-0.00666475	0.092179	0.00412287	0.862944	0.000859174	0.591155
Mm.139860	Mm.139860		0.00190357	0.694727	-0.00180883	0.237535	-0.0017392	0.351409	0.0010251	0.612156	-0.00629123	0.0639602	0.0029892	0.796783	-0.00120413	0.333376	-0.000853586	0.391607	-0.00176865	0.312915	0.00190173	0.696079	0.00337269	0.843122	6.227e-05	0.510416	-0.00915463	0.00961019	-0.00169932	0.264317	0.00362394	0.820331	0.000826151	0.597296
Mm.1399	Gcm2	molecular function|DNA binding|ISS|GO:0003677|MGI|12466851//biological process|calcium ion homeostasis|TAS|GO:0006874|MGI|10910362//biological process|development|IEA|GO:0007275|MGI|na//cellular component|nucleus|IEA|GO:0005634|MGI|na//biological process|organogenesis|IMP|GO:0009887|MGI|10910362//biological process|regulation of transcription, DNA-dependent|ISS|GO:0006355|MGI|12466851//biological…	0.00271801	0.769277	0.0030844	0.745039	-0.00304254	0.191258	-0.00352323	0.129938	-0.00413857	0.17534	0.00544332	0.907019	-0.00116645	0.38925	0.00552237	0.985896	0.00139527	0.62947	-2.9628e-05	0.497227	0.00384978	0.864285	-0.0061388	0.0476707	-0.00229805	0.258599	0.00442642	0.913744	-0.00702533	0.0901282	-0.00173647	0.305094
Mm.139926	Rbm6	cellular component|nucleus|IDA|GO:0005634|MGI|11555636	-0.00117326	0.37028	-0.00203529	0.195886	0.00826639	0.992955	0.00128734	0.674992	-0.00694804	0.00451542	8.34929e-06	0.501342	-0.00121022	0.228875	0.000258692	0.570191	6.97291e-05	0.51507	-0.000329346	0.454538	0.00128599	0.755567	0.00108412	0.761261	0.00148038	0.915745	-0.00376104	0.0578353	-0.000486802	0.393795	9.90452e-05	0.521874
Mm.140	Ppp1r14b	molecular function|protein phosphatase inhibitor activity|IEA|GO:0004864|MGI|na	-0.00515383	0.047927	0.00166093	0.683336	0.00351465	0.787309	-0.0099895	0.15056	0.00882634	0.998346	-0.00171892	0.300966	0.00894686	0.86917	0.00268641	0.823576	0.0037991	0.819934	-0.000314146	0.473434	-0.000270648	0.468396	-0.00468792	0.103163	-0.00516606	0.0933685	0.00430098	0.925184	0.00409039	0.815055	-0.00199734	0.27313
Mm.140065			-0.00103643	0.343252	0.000291866	0.532223	-0.00261836	0.223936	-0.00655472	0.0154302	0.00184105	0.732611	0.00592379	0.925848	0.00255705	0.752056	-0.00107631	0.398342	-0.00442882	0.0384134	0.0034067	0.762916	0.0051738	0.918886	-0.00301553	0.232576	-0.00850464	0.00251562	-0.000867553	0.43186	0.00292667	0.734563	0.0119952	0.997454
Mm.1401	Cxcr4	molecular function|C-C chemokine receptor activity|IEA|GO:0016493|MGI|na//molecular function|C-X-C chemokine receptor activity|ISS|GO:0016494|MGI|12466851//molecular function|G-protein coupled receptor activity|IEA|GO:0004930|MGI|na//biological process|G-protein coupled receptor protein signaling pathway|IEA|GO:0007186|MGI|na//biological process|T cell proliferation|IMP|GO:0042098|MGI|12707343//b…	0.0110716	0.992938	-0.00579668	0.161408	-5.12436e-05	0.492748	0.00173343	0.637786	0.00954791	0.99088	-0.00877125	0.0820469	0.0106265	0.940739	-9.82896e-06	0.498634	0.00880377	0.997624	0.00173228	0.606896	0.00202695	0.713135	0.0126889	0.99165	0.00895016	0.906612	0.00482503	0.820576	0.00120899	0.575362	0.00418927	0.690203
Mm.14022	Cox8a	molecular function|cytochrome-c oxidase activity|IEA|GO:0004129|MGI|na//biological process|electron transport|IEA|GO:0006118|MGI|na//cellular component|inner membrane|IEA|GO:0019866|MGI|na//cellular component|integral to membrane|TAS|GO:0016021|MGI|12466851//cellular component|membrane|IEA|GO:0016020|MGI|na//cellular component|mitochondrion|IEA|GO:0005739|MGI|na//molecular function|oxidoreductase…	0.00121768	0.806326	0.0014129	0.749956	-0.00308489	0.0195655	0.000918936	0.663109	1.19277e-05	0.502738	-0.00038471	0.378626	-0.00121729	0.31541	8.85647e-05	0.527811	-0.00106886	0.301794	0.00336159	0.87546	0.00205797	0.976345	0.000681466	0.777603	-0.000399568	0.359508	0.00186185	0.888927	0.00116104	0.684772	-0.00177436	0.117857
Mm.140380	Rpl23		0.000542011	0.648245	-0.00168372	0.161294	0.00120833	0.850537	-0.00365055	0.115884	0.000769195	0.704897	-0.00397383	0.0114726	-0.0021436	0.155413	0.000363972	0.606494	-0.000508728	0.369326	0.00623605	0.983052	-0.00389518	0.03941	-0.000178152	0.425765	0.00343617	0.996795	-0.000867567	0.304587	0.00105562	0.759341	-0.00944406	0.00117343
Mm.140568	1100001I22Rik	cellular component|intracellular|IEA|GO:0005622|MGI|na//biological process|protein biosynthesis|IEA|GO:0006412|MGI|na//cellular component|ribonucleoprotein complex|IEA|GO:0030529|MGI|na//cellular component|ribosome|IEA|GO:0005840|MGI|na//molecular function|structural constituent of ribosome|IEA|GO:0003735|MGI|na	-0.00332072	0.130756	-0.000447793	0.443071	0.00289742	0.879797	0.00606889	0.933918	-0.00455441	0.07591	-0.00671806	0.00897559	-0.00327086	0.150473	0.00065765	0.604838	0.000604757	0.611146	-0.00176604	0.321933	0.000462443	0.603847	0.0038565	0.95383	0.00247362	0.959957	-8.87786e-05	0.487496	-0.00349637	0.188648	-0.0153	0.00353199
Mm.140619	Egln1	molecular function|oxidoreductase activity|IEA|GO:0016491|MGI|na//molecular function|oxidoreductase activity, acting on paired donors, with incorporation or reduction of molecular oxygen, 2-oxoglutarate as one donor, and incorporation of one atom each of oxygen into both donors|IEA|GO:0016706|MGI|na//molecular function|oxidoreductase activity, acting on single donors with incorporation of molecul…	0.000885335	0.689581	0.00141535	0.807459	0.00162248	0.77968	0.00123522	0.752602	0.0058436	0.993864	0.0015532	0.831058	0.0019673	0.765401	-0.000246027	0.43564	0.000348422	0.562216	-0.00528182	0.0237396	0.00233425	0.914475	-0.00189317	0.0823541	0.00138892	0.696457	0.000693556	0.692723	0.00267766	0.939892	0.00196588	0.808281
Mm.14063	Dhrs3	cellular component|extracellular space|TAS|GO:0005615|MGI|12466851//cellular component|integral to membrane|IEA|GO:0016021|MGI|na//biological process|metabolism|ISS|GO:0008152|MGI|12466851//molecular function|oxidoreductase activity|IEA|GO:0016491|MGI|na	-0.000705466	0.344106	-0.00236875	0.134468	-0.0012099	0.279168	0.00336972	0.913506	0.0046272	0.961251	0.00021562	0.545346	-0.000770644	0.366831	-0.0014326	0.254597	0.00228851	0.857797	0.00301757	0.89645	-0.0112777	0.00998702	-0.00110899	0.258922	0.00448866	0.991348	-0.00577795	0.022774	0.00273686	0.827521	-0.00497157	0.0242111
Mm.14064	Mat1a	molecular function|ATP binding|ISS|GO:0005524|MGI|12466851//molecular function|magnesium ion binding|IEA|GO:0000287|MGI|na//molecular function|methionine adenosyltransferase activity|TAS|GO:0004478|MGI|8314764//biological process|one-carbon compound metabolism|ISS|GO:0006730|MGI|12466851//molecular function|transferase activity|IEA|GO:0016740|MGI|na	0.00147389	0.671035	-0.00121672	0.348125	0.00539139	0.983265	-0.00296176	0.366773	-0.00303457	0.12832	-0.00162599	0.326031	-0.00243617	0.204247	-0.000341856	0.429435	0.00108238	0.639961	0.00377444	0.807918	-0.000327304	0.472168	0.00304113	0.927005	0.000175979	0.532021	-0.00579572	0.0283511	-0.00472493	0.171332	0.00372537	0.924869
Mm.140661	Mm.140661		-0.000512247	0.416512	-0.0011649	0.388856	-0.00144408	0.327327	-0.0041478	0.138555	0.00338835	0.749749	5.79542e-05	0.513005	-0.00401804	0.120761	-0.00319646	0.101457	0.00275083	0.752119	-0.00512959	0.0883905	-0.0144029	0.00554783	0.0023376	0.868461	-0.00166621	0.290188	-0.00768427	0.00533219	0.007979	0.913221	0.00355988	0.919006
Mm.140672	2010209O12Rik		-0.00369335	0.117954	-0.00646257	0.134566	0.00615212	0.91178	-0.00907641	0.107789	0.00353523	0.937159	-0.00239215	0.290692	0.00620494	0.768458	0.000778881	0.574331	0.00330356	0.761661	-0.00540974	0.142523	0.00349026	0.84609	-0.00138047	0.297608	-0.00392573	0.211844	-0.000463931	0.445624	0.00113032	0.596548	-0.00569378	0.197603
Mm.140761	Dnajc5	molecular function|heat shock protein binding|IEA|GO:0031072|MGI|na//cellular component|membrane|ISS|GO:0016020|MGI|12466851//biological process|protein folding|IEA|GO:0006457|MGI|na//molecular function|unfolded protein binding|IEA|GO:0051082|MGI|na	-0.0039969	0.0476383	0.00144229	0.726449	-0.0027257	0.0609135	4.38396e-05	0.508901	-0.00180863	0.213355	0.000766529	0.639789	-0.00477346	0.0295468	0.000592023	0.660726	0.000443508	0.558978	0.000994071	0.664483	-0.00126276	0.30749	0.000862754	0.782986	0.00140774	0.850763	0.0017575	0.764145	0.0022677	0.976561	0.00364688	0.930644
Mm.1408	Adm	cellular component|extracellular region|IEA|GO:0005576|MGI|na//cellular component|extracellular space|TAS|GO:0005615|MGI|12466851//molecular function|hormone activity|IEA|GO:0005179|MGI|na	0.00083985	0.657665	0.00170121	0.645134	-0.00219371	0.141703	-0.00375079	0.0237508	0.00104559	0.668317	0.00494416	0.997399	5.59037e-05	0.507705	-0.000202099	0.444269	0.00100555	0.69553	0.00108154	0.625528	-0.000272562	0.450899	-0.000490184	0.369346	-9.17008e-05	0.470826	0.000732624	0.620678	0.000282652	0.558898	0.00364985	0.926479
Mm.140811	Hsd3b1	molecular function|3-beta-hydroxy-delta5-steroid dehydrogenase activity|IEA|GO:0003854|MGI|na//biological process|C21-steroid hormone biosynthesis|IEA|GO:0006700|MGI|na//molecular function|catalytic activity|IEA|GO:0003824|MGI|na//cellular component|endoplasmic reticulum|IEA|GO:0005783|MGI|na//cellular component|integral to membrane|IEA|GO:0016021|MGI|na//molecular function|isomerase activity|IEA…	-0.00407383	0.0778537	0.000961396	0.649704	0.00244519	0.693862	-0.000158195	0.474843	0.00377624	0.896589	-0.00123538	0.331739	-0.0043696	0.144934	0.00249098	0.95804	0.00559294	0.988661	-0.00289301	0.25437	0.00356528	0.834854	-0.000918736	0.241013	-0.00103441	0.389189	-0.00039019	0.452667	0.0014362	0.704462	0.0173048	0.999492
Mm.1410	Il18	molecular function|cytokine activity|IEA|GO:0005125|MGI|na//cellular component|extracellular region|IEA|GO:0005576|MGI|na//biological process|immune response|TAS|GO:0006955|MGI|12048345//molecular function|interleukin-1 receptor binding|IEA|GO:0005149|MGI|na	0.000290618	0.523061	-0.00559221	0.0770523	0.00381953	0.87591	0.00674473	0.966284	-0.00519491	0.179537	0.000271957	0.530269	-0.00299156	0.162126	-0.00039126	0.431881	-0.00837237	0.100396	-0.00496309	0.162603	0.00155059	0.677659	0.00222254	0.738896	0.000323336	0.57919	-0.00728966	0.0215111	0.00372613	0.767709	0.000752863	0.584552
Mm.141021	Ifitm3	cellular component|cytoplasmic membrane-bound vesicle|IDA|GO:0016023|MGI|15184081//biological process|immune response|ISS|GO:0006955|MGI|12466851//cellular component|integral to membrane|ISS|GO:0016021|MGI|12466851//biological process|negative regulation of cell proliferation|IDA|GO:0008285|MGI|15184081	-0.000401371	0.435333	0.00861011	0.9981	0.00220134	0.872754	0.00287244	0.819292	0.00282967	0.855935	0.000849078	0.647486	-0.00151176	0.228754	0.00101384	0.835453	0.00176148	0.732931	0.00527605	0.880521	0.00173536	0.757672	0.0010424	0.760563	0.00461798	0.999699	0.00665789	0.998887	0.0101286	0.900322	0.000289937	0.549459
Mm.141054	5530600A18Rik		-0.000401856	0.421629	-0.00209669	0.153827	3.42085e-05	0.505027	0.003055	0.811365	-0.00465357	0.0475515	0.00037314	0.564596	-0.00110768	0.324246	0.00211554	0.915246	-0.000911605	0.37454	-0.00429616	0.190309	-0.00147084	0.303233	0.00208944	0.731611	0.000312954	0.567401	0.00152926	0.717058	0.00240387	0.803926	-0.00267101	0.091951
Mm.141150	2410012H22Rik		0.00514893	0.946349	-0.00341489	0.113014	0.00453071	0.916888	0.00869768	0.953717	-0.00683216	0.0730988	-0.00269901	0.122506	-0.00166632	0.292453	0.00046013	0.572901	-0.0039751	0.177818	-0.00727046	0.0698288	-0.00123938	0.340874	0.00357854	0.878507	0.000437915	0.592198	-0.00439253	0.136306	0.00249151	0.745075	0.00487115	0.981189
Mm.141197	Wbp11	cellular component|NOT nucleolus|IDA|GO:0005730|MGI|14640981//biological process|RNA splicing|IDA|GO:0008380|MGI|14640981//cellular component|cytoplasm|IDA|GO:0005737|MGI|14640981//cellular component|nuclear speck|IDA|GO:0016607|MGI|14640981//cellular component|nucleus|IDA|GO:0005634|MGI|14640981//molecular function|protein binding|IPI|GO:0005515|MGI|14640981//molecular function|protein phosphata…	-0.00144428	0.324843	-0.00166311	0.348845	-0.00714559	0.109695	0.00121514	0.657528	0.00445806	0.823901	-0.00251362	0.240076	0.00696992	0.987959	-0.00353808	0.116	0.000316203	0.534976	-0.0049619	0.179794	-0.00800011	0.0129805	0.00377288	0.871555	0.00286702	0.82391	-0.00155004	0.353492	-0.00366222	0.16403	-0.00812293	0.0578393
Mm.141230	Agpat3	molecular function|1-acylglycerol-3-phosphate O-acyltransferase activity|ISS|GO:0003841|MGI|12466851//molecular function|acyltransferase activity|ISS|GO:0008415|MGI|12466851//cellular component|integral to membrane|TAS|GO:0016021|MGI|12466851//biological process|metabolism|ISS|GO:0008152|MGI|12466851//biological process|phospholipid biosynthesis|IEA|GO:0008654|MGI|na//biological process|phospholi…	5.61512e-06	0.501238	-0.00177888	0.120994	0.00374125	0.964275	-9.87385e-05	0.484386	-0.00190689	0.0799159	-0.000358153	0.383055	0.00155539	0.762573	0.000177773	0.541104	0.00211287	0.78978	0.000261687	0.530961	0.00350024	0.955826	0.000916415	0.779399	-0.00061244	0.298907	-0.0015417	0.19597	-0.000621979	0.395261	-0.00204939	0.09668
Mm.141276	Sdbcag84	cellular component|integral to membrane|TAS|GO:0016021|MGI|12466851	-0.00447064	0.380107	-0.0165447	0.0782493	0.000491825	0.542948	0.0100065	0.920388	-0.00916482	0.15238	0.0126945	0.842122	-0.00334636	0.285812	-0.00256548	0.163841	0.00507349	0.769089	-0.00515558	0.131272	0.017257	0.80345	-0.0002169	0.48403	0.00770427	0.907954	0.00415771	0.711192	0.00779332	0.7299	-0.00964618	0.0069116
Mm.14130	LOC625530	cellular component|cellular component unknown|ND|GO:0008372|MGI|na//biological process|protein deubiquitination|IC|GO:0016579|MGI|11468161//molecular function|ubiquitin-specific protease activity|IDA|GO:0004843|MGI|11468161	0.00318886	0.796795	0.00381161	0.737789	-0.000540919	0.437402	-0.00167609	0.287071	0.00329251	0.840798	0.0100816	0.978342	0.00266871	0.751394	0.000704177	0.559557	0.000717721	0.572984	0.00241092	0.649757	-0.00056422	0.453941	-0.00359656	0.103386	-0.00598008	0.0570724	0.00453326	0.824567	0.00345591	0.85854	0.0167286	0.999325
Mm.141312	Col9a3	biological process|cell adhesion|IEA|GO:0007155|MGI|na//cellular component|collagen|IEA|GO:0005581|MGI|na//cellular component|collagen type IX|ISS|GO:0005594|MGI|12466851//cellular component|extracellular matrix (sensu Metazoa)|ISS|GO:0005578|MGI|12466851//molecular function|extracellular matrix structural constituent|ISS|GO:0005201|MGI|12466851//molecular function|extracellular matrix structural…	0.0010116	0.629319	-0.000441665	0.441607	0.00131967	0.70095	-0.000451572	0.438565	0.00292263	0.853089	-0.000877219	0.345649	-0.0025535	0.0851233	-0.000912713	0.31087	0.00618463	0.974879	0.00523411	0.984594	0.00110944	0.712879	-0.00184526	0.124857	0.00233613	0.832761	0.0025843	0.882694	0.00390967	0.939623	-0.00501864	0.0676584
Mm.14155	9230112O05Rik	biological process|carbohydrate metabolism|ISS|GO:0005975|MGI|12466851//cellular component|cytoplasm|ISS|GO:0005737|MGI|12466851//molecular function|hydrolase activity, hydrolyzing O-glycosyl compounds|ISS|GO:0004553|MGI|12466851//molecular function|nucleic acid binding|ISS|GO:0003676|MGI|12466851//molecular function|pyrophosphatase activity|ISS|GO:0016462|MGI|12466851	-0.00262191	0.0392445	0.00103723	0.699619	-0.0029109	0.121987	-0.00193807	0.150832	0.00237061	0.763938	-0.00161764	0.15339	0.00175135	0.878871	0.00135725	0.893346	-0.00192624	0.221448	0.00612491	0.985481	-0.000130646	0.457191	-0.00154341	0.184533	0.000666564	0.682707	3.53023e-05	0.508721	1.78798e-05	0.504212	-0.000401542	0.413507
Mm.141592	2610002D18Rik		-0.00256987	0.112276	0.00539143	0.935483	5.03131e-05	0.504697	-0.00289431	0.158294	0.00222985	0.721446	0.000586735	0.613232	-0.00383957	0.132839	-0.00407342	0.055508	0.00127723	0.654535	0.00191963	0.653834	0.00240035	0.721429	-0.00388716	0.0148964	-0.000872222	0.358669	0.000379693	0.550487	-0.00205568	0.213634	0.0056614	0.976806
Mm.141758	Hba-x	molecular function|binding|IEA|GO:0005488|MGI|na//cellular component|hemoglobin complex|IEA|GO:0005833|MGI|na//molecular function|oxygen binding|IEA|GO:0019825|MGI|na//biological process|oxygen transport|IEA|GO:0015671|MGI|na//molecular function|oxygen transporter activity|IEA|GO:0005344|MGI|na//biological process|transport|IEA|GO:0006810|MGI|na	-0.00953312	0.0211049	-0.00235256	0.279147	-0.00143439	0.362806	0.00307271	0.848522	0.0122296	0.82519	-0.000479433	0.440766	-0.00112587	0.325869	-0.000983167	0.298572	-0.00116096	0.310281	-0.00834534	0.025793	-0.0112554	0.00186638	-0.00586548	0.00196388	-0.000926358	0.343742	-0.00664356	0.0194849	-0.00288871	0.152078	0.00478558	0.959924
Mm.141864	Fkbp8	biological process|cell fate specification|IMP|GO:0001708|MGI|15105374//biological process|dorsal/ventral pattern formation|IMP|GO:0009953|MGI|15105374//biological process|eye morphogenesis (sensu Mammalia)|IMP|GO:0001747|MGI|15105374//cellular component|integral to endoplasmic reticulum membrane|IDA|GO:0030176|MGI|15105374//cellular component|integral to membrane|TAS|GO:0016021|MGI|12466851//cel…	-0.00301204	0.237814	-0.00681136	0.0914818	0.00305904	0.736097	0.00843404	0.946285	-0.00214417	0.133201	-0.00400505	0.0924147	-0.00450968	0.0960746	0.00153281	0.691115	0.00333375	0.864424	-0.000572864	0.448099	-0.000307175	0.463248	0.000940951	0.713797	0.00340811	0.88014	-0.00801652	0.118462	-0.00500483	0.111482	-0.0145244	0.00242761
Mm.142095	Carhsp1	molecular function|DNA binding|IEA|GO:0003677|MGI|na//molecular function|nucleic acid binding|IEA|GO:0003676|MGI|na//molecular function|protein binding|IPI|GO:0005515|MGI|11842224//biological process|regulation of transcription, DNA-dependent|IEA|GO:0006355|MGI|na	-0.000315123	0.442491	-0.000685681	0.416355	0.00156413	0.690922	-0.00642179	0.190571	0.0110778	0.998505	-0.00474756	0.00324518	0.00673536	0.960607	0.000890932	0.636725	0.00524515	0.986987	0.00249404	0.770454	0.000969882	0.650965	-0.00121669	0.259158	-0.00040962	0.463223	-0.00119975	0.319925	-0.0026996	0.234054	0.000216865	0.520184
Mm.1421	Adamts1	cellular component|extracellular matrix|IEA|GO:0031012|MGI|na//cellular component|extracellular matrix (sensu Metazoa)|IEA|GO:0005578|MGI|na//molecular function|heparin binding|IEA|GO:0008201|MGI|na//molecular function|hydrolase activity|IEA|GO:0016787|MGI|na//molecular function|metalloendopeptidase activity|IEA|GO:0004222|MGI|na//molecular function|metallopeptidase activity|IEA|GO:0008237|MGI|na…	0.00170328	0.720375	0.00848653	0.910366	-0.00911103	0.00561546	-0.00184144	0.238889	-0.00519276	0.0909869	0.00500003	0.976748	0.000631691	0.584419	0.00405659	0.926268	0.0018975	0.768141	-0.00679228	0.141317	0.00187393	0.757862	-0.0168447	0.0412327	-0.000160271	0.474009	0.00555278	0.902881	0.0061452	0.996425	0.00634295	0.975732
Mm.142132	Timm9	cellular component|inner membrane|ISS|GO:0019866|MGI|12466851//biological process|intracellular protein transport|ISS|GO:0006886|MGI|12466851//cellular component|mitochondrial inner membrane|ISS|GO:0005743|MGI|12466851//cellular component|mitochondrial inner membrane presequence translocase complex|ISS|GO:0005744|MGI|12466851//cellular component|mitochondrion|IDA|GO:0005739|MGI|12466851,14651853/…	0.000898056	0.662644	-0.00144718	0.287127	-0.00118396	0.35016	0.00219434	0.83324	0.000573549	0.579985	-0.00180639	0.184714	0.00201098	0.809054	0.00180061	0.772112	-6.82979e-05	0.487735	-0.00257611	0.154828	0.000461452	0.567599	0.00298594	0.920851	0.000533732	0.571176	0.00331431	0.946999	-0.00106161	0.325291	-0.00202542	0.257892
Mm.142253	Panx1	cellular component|gap junction|IEA|GO:0005921|MGI|na//cellular component|integral to membrane|TAS|GO:0016021|MGI|12466851	0.0090085	0.939485	-0.00120956	0.424897	0.0103622	0.916494	0.00403927	0.707979	-0.00221451	0.38099	0.00181186	0.628207	-0.00788963	0.11937	-0.00943451	0.106526	-0.00740954	0.0420426	-0.00739465	0.155458	0.00302432	0.717521	-9.98591e-05	0.486429	0.00733929	0.883902	-0.000491623	0.467843	0.000430359	0.533783	0.00309487	0.713658
Mm.142348	Tubg1	molecular function|GTP binding|IEA|GO:0005525|MGI|na//molecular function|GTPase activity|IEA|GO:0003924|MGI|na//cellular component|cytoplasmic microtubule|IDA|GO:0005881|MGI|14667810//cellular component|microtubule|IEA|GO:0005874|MGI|na//biological process|microtubule-based movement|IEA|GO:0007018|MGI|na//biological process|microtubule-based process|IEA|GO:0007017|MGI|na//cellular component|peric…	0.000475311	0.569334	-0.00118084	0.320176	-0.00495594	0.0245028	0.00319185	0.909669	0.00109723	0.570902	0.00101969	0.661077	0.00403842	0.888181	-0.00197624	0.150043	-0.00122423	0.355226	-0.0049679	0.110976	-0.00196509	0.322892	0.0011011	0.7184	-0.00109706	0.291292	7.37105e-05	0.512837	0.00657793	0.943311	-0.00536334	0.0161875
Mm.142455	Slc7a7	biological process|amino acid metabolism|ISS|GO:0006520|MGI|12466851//biological process|amino acid transport|ISS|GO:0006865|MGI|12466851//molecular function|amino acid transporter activity|IEA|GO:0015171|MGI|na//molecular function|amino acid-polyamine transporter activity|ISS|GO:0005279|MGI|12466851//molecular function|basic amino acid permease activity|ISS|GO:0005286|MGI|12466851//molecular fun…	0.00260871	0.81337	-0.00170577	0.287848	0.00508981	0.902735	0.00819844	0.956483	-0.00933276	0.0027092	0.00268242	0.813299	-0.00935221	0.0378026	-0.000394624	0.447294	-0.00286905	0.326283	-0.0115993	0.00763695	0.00278105	0.745987	-0.000189686	0.474265	0.00143123	0.657095	-0.00145376	0.316623	-0.00339014	0.287296	0.00430513	0.965423
Mm.142570	1110065L07Rik	molecular function|aminopeptidase activity|ISS|GO:0004177|MGI|12466851//molecular function|catalytic activity|ISS|GO:0003824|MGI|12466851//cellular component|integral to membrane|TAS|GO:0016021|MGI|12466851//molecular function|peptidase activity|IEA|GO:0008233|MGI|na//biological process|proteolysis and peptidolysis|ISS|GO:0006508|MGI|12466851	-0.0031881	0.206884	-0.0011706	0.330997	-0.00178031	0.235676	0.0060314	0.968259	0.00114711	0.611058	-0.00810157	1.0163e-05	-0.000592506	0.400388	0.000682493	0.651777	0.000796935	0.616329	0.001554	0.676063	-0.00408633	0.118206	2.31897e-05	0.505578	0.000675653	0.63583	-0.000417306	0.416211	0.00139496	0.722605	-0.00426626	0.0590253
Mm.142655	Jarid1c	molecular function|DNA binding|IEA|GO:0003677|MGI|na//cellular component|intracellular|IEA|GO:0005622|MGI|na//cellular component|nucleus|IEA|GO:0005634|MGI|na//biological process|regulation of transcription, DNA-dependent|IEA|GO:0006355|MGI|na	0.00582765	0.967998	-0.00211275	0.26008	0.00601087	0.983368	0.00232654	0.700922	-0.00342568	0.0240567	0.00523064	0.906543	-0.00141451	0.362482	0.00277034	0.860954	0.00339055	0.82233	-0.00719907	0.0288243	0.0068089	0.985755	0.00129521	0.802112	0.00247587	0.921998	0.00223325	0.785452	-0.00204733	0.259783	1.96831e-05	0.502297
Mm.142729	Tmsb4x	molecular function|actin binding|IEA|GO:0003779|MGI|na//cellular component|cytoplasm|IEA|GO:0005737|MGI|na//cellular component|cytoskeleton|IEA|GO:0005856|MGI|na//biological process|cytoskeleton organization and biogenesis|IEA|GO:0007010|MGI|na//cellular component|cytosol|IDA|GO:0005829|MGI|15565145//cellular component|nucleus|IDA|GO:0005634|MGI|15565145//molecular function|protein binding|IPI|GO…	-0.00302409	0.0532482	-9.62431e-05	0.485335	-0.000905537	0.36641	0.00553328	0.94877	-0.00299828	0.12722	-0.00199291	0.152177	-0.00720185	0.00753481	-0.00485572	0.0495727	-0.00143161	0.196167	0.00187665	0.67814	-0.00475597	0.0422109	-0.000477286	0.377131	0.00298964	0.900192	0.000150944	0.515685	-0.00270289	0.146937	-0.013288	0.0245131
Mm.142730	Ranbp2	molecular function|isomerase activity|IEA|GO:0016853|MGI|na//molecular function|peptidyl-prolyl cis-trans isomerase activity|IEA|GO:0003755|MGI|na//biological process|protein folding|IEA|GO:0006457|MGI|na	0.000435652	0.568475	4.66677e-05	0.507926	0.00210646	0.687125	-0.00356437	0.245575	0.00342624	0.853923	-0.000189823	0.468303	8.32138e-05	0.509137	-0.00082619	0.349087	0.000172596	0.532758	0.00840985	0.993233	0.00193785	0.757885	-0.00193416	0.34205	-0.00240604	0.296472	-0.00125276	0.318305	-0.00169068	0.348774	-0.00355446	0.0926215
Mm.142735	1700049M11Rik	molecular function|endopeptidase inhibitor activity|IEA|GO:0004866|MGI|na//molecular function|serine-type endopeptidase inhibitor activity|IEA|GO:0004867|MGI|na	0.00438244	0.728561	-0.000485591	0.461956	0.000474419	0.557197	-0.00147203	0.367265	-0.00227384	0.22537	-0.000692914	0.426646	-4.40752e-05	0.493273	-0.00164504	0.258016	0.00159661	0.690895	-0.00902075	0.011869	-0.000156986	0.487765	0.00602493	0.988022	-0.00341107	0.204585	-0.00301935	0.144892	0.000505568	0.558164	0.00184021	0.755361
Mm.142827	DXImx46e		0.00300086	0.835807	0.00209118	0.741521	-0.0029809	0.150648	-0.000608386	0.39644	0.00276301	0.801165	-0.00175045	0.293019	-0.000600673	0.437426	-0.00175925	0.216377	0.000229724	0.535459	0.00715867	0.98395	-0.00189954	0.164784	0.00127184	0.745976	0.00291852	0.960759	0.00420049	0.930678	0.00132911	0.617855	-0.00366884	0.0272253
Mm.142843	5031400M07Rik	cellular component|integral to membrane|TAS|GO:0016021|MGI|12466851	-0.000517594	0.428636	0.00567056	0.985	-0.00214168	0.269537	-0.00396214	0.107701	-0.0339323	1.31662e-06	0.00129901	0.664705	-0.000116929	0.480369	-0.000796243	0.350296	-0.000430955	0.444327	-0.00068977	0.449492	-0.00365676	0.120023	-0.000930705	0.256535	-0.00285164	0.149869	-0.000496042	0.421284	-0.00108391	0.304492	0.00453309	0.881057
Mm.14297	Nr2f1	molecular function|DNA binding|IEA|GO:0003677|MGI|na//biological process|cellular physiological process|IEA|GO:0050875|MGI|na//biological process|forebrain development|IDA|GO:0030900|MGI|15548577//molecular function|ligand-dependent nuclear receptor activity|IEA|GO:0004879|MGI|na//biological process|neuron migration|IDA|GO:0001764|MGI|15548577//cellular component|nucleus|IDA|GO:0005634|MGI|155485…	-0.00246925	0.0802197	0.0019968	0.798287	-0.00325659	0.151793	-0.00124551	0.278711	0.00352431	0.913521	0.000143139	0.521878	0.00302282	0.881414	-0.00118003	0.22948	0.0021874	0.810893	0.00671288	0.932057	0.00266974	0.870381	-0.00232456	0.151645	-0.00276168	0.0604015	0.00353676	0.931418	-0.0053922	0.158383	-0.00284447	0.100179
Mm.143025	2310014H19Rik		0.00140621	0.72076	0.000848385	0.635077	0.00265171	0.779974	0.00237399	0.717169	-0.000235475	0.465221	-0.000512265	0.401559	-0.00197101	0.236844	0.00148991	0.861773	0.000170952	0.536871	-0.00819951	0.0406659	0.00510016	0.988395	0.00187503	0.770978	0.00315136	0.965766	-0.00085441	0.345987	0.00777735	0.877857	0.0032611	0.908992
Mm.143167	Ecgf1		-0.00438466	0.0848095	-0.00634216	0.0580154	0.00255039	0.783882	0.00560444	0.946198	9.16259e-05	0.512572	-0.00145356	0.333494	0.00363981	0.849154	0.00117411	0.698518	0.000303917	0.550906	-0.00188512	0.25825	-0.00193071	0.296356	0.00353021	0.998335	0.0014413	0.789563	-0.00145185	0.25702	0.00142336	0.682042	-0.00941804	0.00163663
Mm.143689	Facl4	molecular function|catalytic activity|IEA|GO:0003824|MGI|na//biological process|fatty acid metabolism|IEA|GO:0006631|MGI|na//cellular component|integral to membrane|TAS|GO:0016021|MGI|12466851//molecular function|ligase activity|IEA|GO:0016874|MGI|na//biological process|lipid metabolism|IEA|GO:0006629|MGI|na//molecular function|long-chain-fatty-acid-CoA ligase activity|ISS|GO:0004467|MGI|10669417…	0.00201559	0.762882	0.00224774	0.740731	0.00151537	0.670648	0.00321027	0.918976	0.00184102	0.650093	0.00662913	0.970997	-0.000201563	0.463456	0.00167435	0.759254	-0.00227842	0.211808	-0.005715	0.161395	-0.00235178	0.177984	0.000689315	0.62634	-0.0011017	0.333213	-0.00179336	0.129091	0.00298538	0.943402	0.00934235	0.98597
Mm.143742	AI843918	biological process|biological process unknown|ND|GO:0000004|MGI|na//cellular component|integral to membrane|IEA|GO:0016021|MGI|na//molecular function|molecular function unknown|ND|GO:0005554|MGI|na	-0.00625484	0.00855433	0.00299395	0.956434	-0.00689469	0.00981976	-0.00362597	0.177	0.00387309	0.883488	-0.00225071	0.0791945	0.000355108	0.55068	-0.00191228	0.215482	-0.00404927	0.0792612	-0.00168612	0.194376	0.00308595	0.845266	0.000612274	0.583278	-0.00507223	0.00456859	0.00247656	0.859422	0.000237977	0.546675	-0.000178285	0.476059
Mm.143763	Parva	molecular function|actin binding|IDA|GO:0003779|MGI|11134073,11171322//biological process|cell adhesion|IDA|GO:0007155|MGI|11134073//cellular component|cytoplasm|IDA|GO:0005737|MGI|11171322//cellular component|cytoskeleton|IEA|GO:0005856|MGI|na//cellular component|focal adhesion|IDA|GO:0005925|MGI|11134073,11171322//cellular component|lamellipodium|IDA|GO:0030027|MGI|11171322//cellular component|…	-0.00449896	0.00756974	0.00169217	0.788748	-0.00477838	0.107299	0.00107475	0.632212	0.0062278	0.94068	-8.06746e-05	0.487741	0.00160545	0.752735	-0.00130584	0.311024	-0.000632448	0.399216	0.0154818	0.985623	0.00452873	0.942022	-0.000972502	0.309836	-0.00316929	0.130088	-0.000221169	0.44885	-0.00106245	0.404452	0.00313983	0.861633
Mm.143768	Fbxo3	biological process|ubiquitin cycle|IEA|GO:0006512|MGI|na	0.00140453	0.728909	0.000876376	0.629424	-0.00202616	0.194183	-0.00144729	0.223612	0.000569001	0.607546	0.00323384	0.903813	0.000531128	0.631439	-0.00011384	0.480225	-0.00352021	0.0588246	0.00440172	0.919776	0.000494833	0.645329	-0.00225761	0.0795319	-0.0016512	0.218605	0.00154845	0.761781	0.000960389	0.735067	0.00368432	0.958121
Mm.143774	Rangnrf		0.00140631	0.724525	9.56041e-05	0.509174	0.0090519	0.988846	0.00754789	0.954009	-0.001433	0.350278	0.00120408	0.627192	-0.00540085	0.0307092	0.00383571	0.936156	-0.00323121	0.16935	-0.00383179	0.192219	0.00197375	0.683762	0.00310852	0.816299	0.00482396	0.972604	-0.000192458	0.47344	-0.000672562	0.433373	0.00336417	0.788974
Mm.143795	ORF11	cellular component|endoplasmic reticulum|IEA|GO:0005783|MGI|na//cellular component|integral to membrane|IEA|GO:0016021|MGI|na//biological process|lipid biosynthesis|IEA|GO:0008610|MGI|na//biological process|steroid biosynthesis|IEA|GO:0006694|MGI|na//biological process|sterol biosynthesis|IEA|GO:0016126|MGI|na	0.00658142	0.902052	-0.00195746	0.382963	-0.000125197	0.489953	-0.00411569	0.0847683	-0.00314813	0.253637	-0.00241063	0.236582	0.000243919	0.536754	-0.00105712	0.352898	-0.000493423	0.430551	0.00145622	0.614754	0.00525647	0.858232	-0.00432262	0.0450539	-0.00347794	0.147875	0.00332839	0.804556	-0.00120966	0.326471	0.00188303	0.729116
Mm.143817	Nek7	molecular function|ATP binding|IEA|GO:0005524|MGI|na//molecular function|kinase activity|IEA|GO:0016301|MGI|na//molecular function|magnesium ion binding|IEA|GO:0000287|MGI|na//biological process|protein amino acid phosphorylation|ISS|GO:0006468|MGI|12466851//molecular function|protein kinase activity|ISS|GO:0004672|MGI|12466851//molecular function|protein serine/threonine kinase activity|ISS|GO:0…	-0.0112607	0.0860145	-0.00282387	0.283846	0.0012366	0.58047	-0.00223869	0.190558	-0.00196772	0.350234	0.00119163	0.564509	0.00199227	0.820822	-0.00542614	0.0182512	-0.00154927	0.339821	0.00306303	0.686773	-0.00176445	0.381138	0.00078348	0.611525	-0.00283236	0.131848	0.00259748	0.761431	-0.000594586	0.380456	-0.000796419	0.383908
Mm.143818	Psmb7	cellular component|cytosol|IEA|GO:0005829|MGI|na//molecular function|endopeptidase activity|IEA|GO:0004175|MGI|na//molecular function|hydrolase activity|IEA|GO:0016787|MGI|na//molecular function|peptidase activity|IEA|GO:0008233|MGI|na//cellular component|proteasome core complex (sensu Eukaryota)|IEA|GO:0005839|MGI|na//molecular function|threonine endopeptidase activity|IEA|GO:0004298|MGI|na//bio…	0.0018776	0.647816	0.00327261	0.711621	-0.00214941	0.325048	0.000304423	0.544495	-0.00253924	0.242706	-0.00138601	0.392095	-0.00444081	0.0310164	-0.00276769	0.165908	0.000406839	0.547533	0.00254076	0.64067	-0.00130551	0.364344	0.0016084	0.747958	0.00749481	0.990052	-0.00436524	0.215879	0.00104279	0.661285	-0.011709	0.0113063
Mm.143831	Gucy1a3	biological process|cGMP biosynthesis|ISS|GO:0006182|MGI|12466851//biological process|cyclic nucleotide biosynthesis|IEA|GO:0009190|MGI|na//molecular function|guanylate cyclase activity|ISS|GO:0004383|MGI|12466851//biological process|intracellular signaling cascade|ISS|GO:0007242|MGI|12466851//molecular function|lyase activity|IEA|GO:0016829|MGI|na//molecular function|phosphorus-oxygen lyase activ…	0.00410106	0.795752	-0.00150895	0.343733	0.00311087	0.802095	0.00801458	0.94316	0.00309419	0.788516	-0.00990519	0.0321159	-0.00269389	0.108634	0.00229753	0.85356	-0.000252407	0.451831	-0.000391525	0.471351	-0.01391	0.00118219	0.00397181	0.854155	0.00383525	0.957171	-0.00660224	0.0285393	-0.00261765	0.245247	-0.000141804	0.474887
Mm.143877	Mapre1	cellular component|Golgi apparatus|IDA|GO:0005794|MGI|11290329//biological process|cell cycle|IEA|GO:0007049|MGI|na//biological process|cytokinesis|IEA|GO:0000910|MGI|na//cellular component|microtubule|IDA|GO:0005874|MGI|11290329//molecular function|microtubule binding|IEA|GO:0008017|MGI|na//biological process|mitosis|IEA|GO:0007067|MGI|na	-0.00352871	0.0453265	-0.00358036	0.0227806	-0.000234005	0.469945	-0.00163798	0.268302	0.00239146	0.797305	-0.00327634	0.00524006	0.00214746	0.813459	0.000945112	0.719361	0.0014996	0.867109	-0.00500353	0.105781	-0.00074922	0.354539	-0.00127326	0.177508	-9.85908e-05	0.4838	-0.00347393	0.0296034	0.00147274	0.681705	-0.00153246	0.206823
Mm.143977	Hrsp12	molecular function|endonuclease activity|IEA|GO:0004519|MGI|na//molecular function|hydrolase activity|IEA|GO:0016787|MGI|na//molecular function|nuclease activity|IEA|GO:0004518|MGI|na	0.0037207	0.906382	-0.00488027	0.104667	0.00250402	0.852327	-0.00298986	0.197085	0.00116967	0.653452	-0.00351355	0.0598716	0.000374172	0.560452	-0.000504677	0.3945	0.00198927	0.795784	0.00186317	0.711878	-0.0110093	0.00876964	0.00166103	0.834988	0.00432813	0.913011	-0.00706252	0.0228353	0.00105529	0.664717	-0.00469023	0.0529058
Mm.144083	0610006I08Rik	cellular component|integral to membrane|TAS|GO:0016021|MGI|12466851	0.0118268	0.998969	-0.000517905	0.447025	0.00124275	0.654637	0.00620358	0.883345	-0.002847	0.209407	0.000126188	0.513984	0.00589473	0.994932	0.0035651	0.923697	0.0010836	0.610825	-0.01274	0.0087575	0.00344758	0.827673	0.00580322	0.994526	-0.000853848	0.358904	-0.000107379	0.488948	-0.00235482	0.251067	-0.00117073	0.348533
Mm.144218	Alg5	molecular function|dolichyl-phosphate beta-glucosyltransferase activity|IEA|GO:0004581|MGI|na//cellular component|endoplasmic reticulum|IEA|GO:0005783|MGI|na//cellular component|integral to membrane|IEA|GO:0016021|MGI|na//molecular function|transferase activity|IEA|GO:0016740|MGI|na//molecular function|transferase activity, transferring glycosyl groups|IEA|GO:0016757|MGI|na	0.00521318	0.93509	-0.00638812	0.0712995	0.00777315	0.964023	0.00810756	0.870178	-0.00552196	0.0616418	0.00178948	0.642832	-0.00242364	0.375273	-0.000751469	0.416578	0.00103892	0.680275	-0.00820702	0.146493	0.00137857	0.640283	0.00310386	0.757435	0.00234322	0.744782	-0.00708117	0.149901	-0.00303175	0.186994	-0.00528697	0.0211202
Mm.1444	Cops7a	biological process|biological process unknown|ND|GO:0000004|MGI|na//molecular function|molecular function unknown|ND|GO:0005554|MGI|na//cellular component|nucleus|IEA|GO:0005634|MGI|na//cellular component|signalosome complex|IEA|GO:0008180|MGI|na	-0.00485163	0.0185814	0.00162777	0.671477	-0.00386091	0.0656267	0.00083139	0.66204	0.00788947	0.999139	-0.0043711	0.00504783	0.00314993	0.942234	-0.00229365	0.062821	0.00353074	0.959125	-0.000900994	0.360766	-0.00348333	0.0280382	-0.000958763	0.290981	-0.00134106	0.175821	0.00291048	0.959728	-0.00266483	0.202531	-0.00839089	0.00721431
Mm.14455	Tgfbi	biological process|cell adhesion|IDA|GO:0007155|MGI|12963107//cellular component|extracellular matrix (sensu Metazoa)|IDA|GO:0005578|MGI|12963107//cellular component|extracellular space|IDA|GO:0005615|MGI|12466851,12838408//cellular component|extracellular space|TAS|GO:0005615|MGI|12466851,12838408	-0.0068722	0.0474969	-0.00490758	0.0929302	0.000813222	0.613754	0.00223149	0.711248	0.00660321	0.950374	0.00103179	0.630422	-0.00617689	0.042728	0.000818276	0.656025	-0.00154954	0.252631	-0.000125047	0.483242	-0.0183177	0.000838976	-0.00449702	0.00510928	0.00374555	0.862298	-0.00852362	0.0228931	-0.00651423	0.0283157	0.0053223	0.820704
Mm.14485	Mns1	cellular component|intermediate filament|IDA|GO:0005882|MGI|8032679//cellular component|nuclear membrane|IDA|GO:0005635|MGI|8032679	-0.000649402	0.378106	-0.00345759	0.0689696	-0.00132096	0.287098	-0.000209759	0.457409	-0.00270713	0.068916	-0.00181919	0.157606	-0.00106457	0.34694	-0.00135356	0.22577	-0.000898664	0.302199	0.00608312	0.988759	-0.00491999	0.0112706	-0.000674927	0.330035	0.00884777	0.973791	-0.00197306	0.157552	0.000743129	0.575924	-0.00960271	0.00220303
Mm.14487	Map2k6	molecular function|ATP binding|IEA|GO:0005524|MGI|na//biological process|MAPKKK cascade|IPI|GO:0000165|MGI|12556533//biological process|activation of MAPK|IDA|GO:0000187|MGI|14744933//molecular function|kinase activity|IEA|GO:0016301|MGI|na//biological process|protein amino acid phosphorylation|IDA|GO:0006468|MGI|12213961,14744933//molecular function|protein binding|IPI|GO:0005515|MGI|12556533//m…	0.0061293	0.85841	0.00351748	0.76176	0.00501469	0.784388	0.00411941	0.942451	0.00519326	0.871864	0.000410205	0.56243	-0.000476774	0.402197	-0.00391234	0.101577	-0.00132669	0.356043	-0.00354215	0.29532	0.000173467	0.52422	-0.000493235	0.352262	0.00186535	0.725385	0.00254104	0.909607	-0.00168107	0.209009	-0.007129	0.00497395
Mm.144944	D030022P06Rik	molecular function|DNA binding|ISS|GO:0003677|MGI|12466851//cellular component|nucleus|ISS|GO:0005634|MGI|12466851//biological process|regulation of transcription, DNA-dependent|ISS|GO:0006355|MGI|12466851	0.00539506	0.981049	-0.00275355	0.174103	0.00117138	0.650207	0.00215247	0.799646	-0.00580042	0.068845	-0.00324677	0.127631	-0.00526121	0.0473963	0.000745571	0.612774	-0.000607657	0.44136	-0.0083789	0.0432707	9.51221e-05	0.512328	0.00133377	0.646377	-0.00209196	0.144247	-0.000735012	0.388801	-0.00391828	0.0403824	0.00446659	0.983852
Mm.14501	Ppm1g	molecular function|catalytic activity|IEA|GO:0003824|MGI|na//biological process|cell cycle|IEA|GO:0007049|MGI|na//molecular function|hydrolase activity|IEA|GO:0016787|MGI|na//molecular function|magnesium ion binding|IEA|GO:0000287|MGI|na//molecular function|manganese ion binding|IEA|GO:0030145|MGI|na//cellular component|nucleus|IEA|GO:0005634|MGI|na//molecular function|phosphoprotein phosphatase …	-0.00101629	0.379453	0.000962512	0.577108	-0.00592615	0.110842	0.00371855	0.909653	0.00402963	0.922373	-0.0115748	0.000476342	0.00084662	0.63428	-0.0023041	0.191746	-0.00293552	0.120054	0.00193537	0.652678	-0.00326093	0.246656	0.00251381	0.779197	0.00320227	0.84774	-0.00043992	0.463378	-0.00128318	0.322863	-0.0206869	0.000386568
Mm.145091	Aldh3a2	molecular function|aldehyde dehydrogenase (NAD) activity|IEA|GO:0004029|MGI|na//cellular component|endoplasmic reticulum|IEA|GO:0005783|MGI|na//cellular component|integral to membrane|TAS|GO:0016021|MGI|12466851//biological process|metabolism|IEA|GO:0008152|MGI|na//cellular component|microsome|IEA|GO:0005792|MGI|na//molecular function|oxidoreductase activity|IEA|GO:0016491|MGI|na	-0.0046965	0.0899555	-0.0046649	0.11562	0.00298298	0.826834	0.00595992	0.90085	0.0110923	0.90969	-0.00672278	0.0148755	-0.00436159	0.0280192	0.000495213	0.608339	-0.000587975	0.405155	-0.00149932	0.299683	-0.0131431	0.00229675	-0.00292043	0.0662903	0.00197457	0.881639	-0.00775156	0.0185502	-0.00244648	0.220798	-0.00648415	0.0178308
Mm.1451	Mfge8	biological process|cell adhesion|IEA|GO:0007155|MGI|na//cellular component|external side of plasma membrane|IDA|GO:0009897|MGI|12000961//cellular component|extracellular space|IDA|GO:0005615|MGI|12000961,12466851//cellular component|extracellular space|TAS|GO:0005615|MGI|12000961,12466851//cellular component|extrinsic to plasma membrane|IDA|GO:0019897|MGI|12000961//biological process|fertilizatio…	0.000395929	0.552191	-0.00446742	0.108775	-0.00226408	0.133138	-0.000385476	0.439053	0.00646422	0.999938	-0.000821396	0.324784	-0.00221292	0.205557	0.000272906	0.551212	-0.0034485	0.0744924	-0.00235453	0.235122	-0.0156141	0.00147555	0.000940898	0.660762	-0.00150727	0.299661	-0.00614643	0.0396686	0.00329088	0.910909	-0.000999736	0.354387
Mm.145252			-0.00270844	0.0569307	0.00961274	0.9991	-0.00757099	0.0178393	-0.000401051	0.430241	0.00195562	0.701022	0.000870741	0.630856	-0.00205098	0.184706	-0.00160212	0.220817	0.0035335	0.922462	0.0119916	0.939871	-0.00238783	0.160241	0.00117421	0.705383	-0.000955565	0.323202	0.00397931	0.847229	-0.00127282	0.348133	0.00110605	0.640452
Mm.14526	Mylpf	molecular function|calcium ion binding|IEA|GO:0005509|MGI|na//cellular component|cytoskeleton|IEA|GO:0005856|MGI|na//biological process|cytoskeleton organization and biogenesis|IEA|GO:0007010|MGI|na//molecular function|motor activity|IEA|GO:0003774|MGI|na//biological process|muscle development|IEA|GO:0007517|MGI|na//cellular component|myosin|IEA|GO:0016459|MGI|na	-0.00395574	0.203073	0.00276402	0.770225	-0.00012842	0.488214	-0.00858119	0.223566	0.00836492	0.983766	-0.00252912	0.384724	-0.0022035	0.28507	-0.000723265	0.364438	-0.00260225	0.175092	0.000274506	0.510917	0.00777335	0.894884	-0.00890199	0.0252359	-0.00153897	0.289923	-0.000846333	0.409443	-0.00556917	0.169058	0.00325068	0.85058
Mm.145488	Yars	molecular function|ATP binding|ISS|GO:0005524|MGI|12466851//molecular function|RNA binding|IEA|GO:0003723|MGI|na//biological process|apoptosis|ISS|GO:0006915|MGI|12466851//biological process|cell motility|ISS|GO:0006928|MGI|12466851//cellular component|cytoplasm|ISS|GO:0005737|MGI|12466851//cellular component|extracellular space|ISS|GO:0005615|MGI|12466851//molecular function|interleukin-8 recept…	0.000462642	0.549004	-0.0013113	0.383856	-0.000805791	0.38431	0.00614681	0.92871	-0.00198538	0.189981	-0.00533062	0.100459	-0.00453101	0.0194774	-0.000986439	0.34382	0.00467299	0.956609	0.00104638	0.582459	-0.00340964	0.135268	-0.000667304	0.374625	0.00490035	0.96439	-0.00221937	0.332415	0.00133376	0.727552	-0.0175156	0.000582105
Mm.1457	Ddah2	biological process|arginine catabolism|ISS|GO:0006527|MGI|10493931,12466851//molecular function|catalytic activity|ISS|GO:0003824|MGI|12466851//molecular function|dimethylargininase activity|ISS|GO:0016403|MGI|12466851//molecular function|hydrolase activity|ISS|GO:0016787|MGI|12466851//biological process|nitric oxide biosynthesis|ISS|GO:0006809|MGI|12466851//biological process|nitric oxide mediat…	-0.00388249	0.132476	-0.00367501	0.194193	0.00306093	0.906721	0.00418742	0.740115	0.00175369	0.653952	-0.00683622	0.00873142	-0.00832889	0.0139913	-0.00103834	0.309453	0.00314707	0.842787	-0.0014645	0.327042	-0.0123425	0.00462801	-0.000340887	0.438484	-0.000207668	0.472054	-0.00780103	0.00307344	0.00253829	0.903257	0.0131855	0.99966
Mm.1458	Pps	cellular component|endoplasmic reticulum|ISS|GO:0005783|MGI|12536145//molecular function|hydrolase activity|IEA|GO:0016787|MGI|na//molecular function|inositol or phosphatidylinositol phosphatase activity|ISS|GO:0004437|MGI|12466851,12536145//molecular function|inositol-polyphosphate 5-phosphatase activity|IEA|GO:0004445|MGI|na//cellular component|membrane fraction|ISS|GO:0005624|MGI|12536145//cel…	0.00148287	0.712319	0.000351198	0.553345	0.00288163	0.92648	3.6384e-05	0.505159	-0.00131987	0.350512	-0.00371578	0.0160818	-0.00415132	0.0260703	0.000148899	0.527827	0.000280616	0.532942	-0.00348283	0.0851779	0.00395552	0.937675	0.000174107	0.541793	0.0017145	0.851798	-0.00086394	0.340154	0.000640224	0.659172	-0.00411905	0.0142752
Mm.146001	AW123240		0.00115748	0.579484	-0.0181689	0.0073373	0.00831101	0.946803	0.0103539	0.962685	-0.000704351	0.442446	-0.00639195	0.191553	0.000776515	0.605335	0.0116538	0.952004	-0.00174462	0.324127	-0.00152587	0.385705	0.00113302	0.635873	0.0044017	0.82847	0.00239297	0.807977	-0.00290411	0.253398	-0.00674725	0.10689	0.000489195	0.561769
Mm.14616	Pqbp1	biological process|biological process unknown|ND|GO:0000004|MGI|na//cellular component|cellular component unknown|ND|GO:0008372|MGI|na//molecular function|molecular function unknown|ND|GO:0005554|MGI|na	-0.00168098	0.387323	-0.00319796	0.0997409	0.00726664	0.961233	0.00222816	0.716573	0.00153845	0.64322	-0.00319318	0.256229	-0.00209808	0.335518	0.00283176	0.894298	-0.0112757	0.0442713	-0.0139942	0.0073263	-0.00269136	0.314972	0.00258913	0.798027	-0.000375575	0.430634	-0.00128761	0.259842	-0.00145529	0.371408	-0.00649672	0.0229348
Mm.146236	AI461933		0.00151841	0.706111	0.000970299	0.606784	-0.00106922	0.379636	-0.00551675	0.223881	0.0160679	0.965364	-0.00205125	0.188095	0.0034498	0.683665	0.000261739	0.528645	0.00488858	0.871275	-0.0036218	0.396792	0.00786127	0.983056	-0.000438224	0.427932	-0.00465226	0.141291	-0.00107733	0.374127	-0.000979965	0.435005	-0.00270584	0.21795
Mm.146262	B230315F11Rik	molecular function|binding|ISS|GO:0005488|MGI|12466851//cellular component|inner membrane|IEA|GO:0019866|MGI|na//cellular component|integral to membrane|IEA|GO:0016021|MGI|na//cellular component|membrane|IEA|GO:0016020|MGI|na//cellular component|mitochondrial inner membrane|ISS|GO:0005743|MGI|12466851//cellular component|mitochondrion|IEA|GO:0005739|MGI|na//biological process|transport|ISS|GO:000…	0.00500305	0.955354	-0.000576986	0.420594	-0.0016253	0.328742	-0.00743852	0.17274	-0.00063376	0.418275	0.00557155	0.998741	-0.000438657	0.452879	-0.00125321	0.328226	-3.30198e-06	0.499458	-0.00499439	0.0591031	0.000736391	0.546185	0.00218388	0.860597	-0.0134466	0.0327528	5.6509e-05	0.502928	0.00296062	0.783847	0.0174418	0.999676
Mm.146283	1700113I22Rik	molecular function|ATP binding|IEA|GO:0005524|MGI|na//molecular function|ligase activity|IEA|GO:0016874|MGI|na//biological process|protein biosynthesis|IEA|GO:0006412|MGI|na//molecular function|tRNA ligase activity|IEA|GO:0004812|MGI|na	0.000726721	0.644542	-0.00468943	0.170661	0.0137624	0.763053	-0.00367949	0.0845292	-0.0036345	0.209461	0.00457759	0.959609	-0.00120864	0.336091	0.00162702	0.737754	-0.00225716	0.260624	0.0018091	0.679228	0.00278041	0.837362	0.00212005	0.85876	0.00435168	0.973939	0.00449561	0.948393	0.00132729	0.748314	0.00266306	0.866052
Mm.146332	Reep1	molecular function|receptor activity|IEA|GO:0004872|MGI|na	0.001452	0.735215	3.21685e-05	0.506033	-0.00798277	0.00637565	-0.00316676	0.0850653	-0.000132908	0.478421	0.00178508	0.872903	0.00185653	0.827283	0.00026798	0.58386	-0.00206073	0.275368	0.000164569	0.526171	-0.00194262	0.163549	-0.00181289	0.0347794	-0.00172255	0.0645471	0.00437596	0.97011	0.000497613	0.631669	-0.00233471	0.183412
Mm.14644	Tsn	molecular function|DNA binding|IEA|GO:0003677|MGI|na//molecular function|RNA binding|IDA|GO:0003723|MGI|11278549//cellular component|cytoplasm|IDA|GO:0005737|MGI|11278549,12036294//cellular component|cytoplasm|TAS|GO:0005737|MGI|11278549,12036294//cellular component|nucleus|IDA|GO:0005634|MGI|11278549//molecular function|protein binding|IPI|GO:0005515|MGI|11278549,12036294	0.00392084	0.95582	-0.00342795	0.10595	-0.00332627	0.0390613	0.00243517	0.719836	-0.00087523	0.3697	0.00034504	0.565706	0.000102826	0.513837	0.0031967	0.897575	0.00155945	0.783246	-0.00149685	0.340778	-0.00140238	0.293734	0.000348679	0.540494	0.0011855	0.687009	0.00113697	0.689396	-0.00125688	0.278726	-0.00694393	0.000912838
Mm.14663	Atp5l		-0.00371897	0.043941	0.00554019	0.948479	-0.0100991	0.00097755	0.00664015	0.996592	0.00553805	0.969187	-0.00354016	0.152385	-0.00727467	0.0683718	-0.00091849	0.296677	0.000534252	0.585214	0.00286272	0.742995	-0.00417705	0.153935	0.000222314	0.525989	-0.00205092	0.143751	0.00555921	0.950535	0.00361555	0.904387	0.0160215	0.999873
Mm.146649	Abcb1b	molecular function|ATP binding|IEA|GO:0005524|MGI|na//molecular function|ATPase activity|IEA|GO:0016887|MGI|na//molecular function|ATPase activity, coupled to transmembrane movement of substances|IEA|GO:0042626|MGI|na//cellular component|integral to membrane|TAS|GO:0016021|MGI|12466851//cellular component|intercellular canaliculus|IDA|GO:0046581|MGI|12068294//molecular function|nucleoside-triphos…	-0.00949098	0.0201363	0.0010322	0.558895	0.00496211	0.80987	-0.0142839	0.101646	0.00573624	0.974955	-0.00623887	0.121403	0.00882626	0.835436	0.00311668	0.74393	0.00641546	0.899504	-0.000880317	0.455406	0.00098768	0.592284	-0.00723217	0.146235	-0.00374309	0.250503	0.00367325	0.814492	0.00040536	0.530505	-0.00516308	0.224933
Mm.146711	Pkd1l1	cellular component|integral to membrane|IEA|GO:0016021|MGI|na	0.000367053	0.549506	-0.00305514	0.198522	0.00400662	0.805789	-0.000812279	0.41363	0.00985046	0.974617	-0.00040324	0.444461	0.00110102	0.63553	0.00839047	0.968607	-0.00435031	0.194983	-0.00133551	0.381867	-0.000125525	0.485955	-0.00552819	0.0450357	0.0020336	0.761984	-0.000147516	0.479588	0.00277671	0.7918	0.000841779	0.568897
Mm.146736	Ap1s2	cellular component|Golgi apparatus|ISS|GO:0005794|MGI|12466851//cellular component|clathrin vesicle coat|ISS|GO:0030125|MGI|12466851//cellular component|coated pit|ISS|GO:0005905|MGI|12466851//biological process|endocytosis|IEA|GO:0006897|MGI|na//biological process|intracellular protein transport|IEA|GO:0006886|MGI|na//cellular component|plasma membrane|ISS|GO:0005886|MGI|12466851//biological pro…	0.00141424	0.648762	-0.00317111	0.230921	0.00330142	0.797212	-0.00514397	0.126281	0.000416265	0.544763	-0.000578601	0.421596	0.00183114	0.752456	0.000400418	0.591405	0.00650208	0.895616	-0.00401162	0.147928	-0.00219674	0.297844	0.00331227	0.908446	-0.00339286	0.205155	0.000407826	0.557384	0.00554504	0.864363	0.0105062	0.982701
Mm.146855	Shank3	biological process|MAPKKK cascade|IGI|GO:0000165|MGI|15569713//biological process|embryonic epithelial tube formation|IGI|GO:0001838|MGI|15569713//biological process|intracellular signaling cascade|ISS|GO:0007242|MGI|12466851//molecular function|protein binding|IPI|GO:0005515|MGI|15569713	0.00966737	0.829986	-0.00128885	0.422129	-0.00220652	0.388396	-0.00436658	0.253665	-0.0337087	0.018907	0.00919585	0.865088	0.0109215	0.913805	-0.00108359	0.416811	-0.00627174	0.159789	-0.00152732	0.414464	-0.0129131	0.134608	-0.0072626	0.0959978	-0.00313342	0.283085	-0.00244933	0.308582	-0.00217631	0.368679	0.00840235	0.973704
Mm.146984	Psmf1	cellular component|cytosol|IEA|GO:0005829|MGI|na	-0.00634805	0.13442	0.00155014	0.68141	-0.00056678	0.461332	0.000441472	0.553315	-0.00368962	0.362913	-0.00371135	0.269529	0.00194158	0.691111	-0.00289172	0.125921	0.0026864	0.726207	-0.00850132	0.143874	0.00219428	0.661167	0.00234624	0.769072	0.00017559	0.515525	-0.00346102	0.261599	0.00652651	0.906565	0.000512312	0.560048
Mm.146985	Mm.146985		-0.00303149	0.0951111	0.00244239	0.767742	0.00129351	0.639563	-0.00634536	0.170621	0.00198916	0.715784	-0.000248657	0.476209	0.00361502	0.823759	7.81677e-05	0.511631	-0.000366911	0.452107	0.00851383	0.91996	0.00665689	0.977579	-0.000561035	0.428526	-0.00728064	0.0195299	0.00125309	0.672066	-0.00496925	0.22363	0.00392585	0.884377
Mm.14707	LOC668206		-0.00384969	0.0338523	0.00484434	0.950098	-0.00206507	0.233572	-0.00314535	0.113858	0.00389166	0.949471	-0.00294102	0.136168	0.00141252	0.669382	-0.0025133	0.126061	-0.00112865	0.371017	0.0123445	0.973585	0.00203337	0.761924	-0.00181448	0.310015	-0.00222626	0.157947	0.00369687	0.905113	-0.00592314	0.210019	-0.00321366	0.0539248
Mm.147091	Cugbp2	biological process|mRNA processing|IEA|GO:0006397|MGI|na//biological process|mRNA splice site selection|IDA|GO:0006376|MGI|11158314//biological process|nuclear mRNA splicing, via spliceosome|IEA|GO:0000398|MGI|na//cellular component|nucleus|ISS|GO:0005634|MGI|11158314	-0.00129932	0.357936	-0.00103299	0.34829	-0.00311903	0.105506	-0.00147411	0.190202	0.00528148	0.879592	0.00147154	0.669245	0.00363805	0.888825	-0.00133106	0.132783	0.00258465	0.946562	0.0023683	0.741927	0.00538887	0.927731	0.00387696	0.875983	-0.00320649	0.0240962	0.00416665	0.881115	0.000996434	0.616789	0.00182154	0.801116
Mm.147226	Mt2	molecular function|metal ion binding|IEA|GO:0046872|MGI|na//biological process|nitric oxide mediated signal transduction|IMP|GO:0007263|MGI|11792622//molecular function|zinc ion binding|TAS|GO:0008270|MGI|11792622//biological process|zinc ion homeostasis|IMP|GO:0006882|MGI|11792622	0.00310088	0.844141	-0.000933259	0.376012	0.00685253	0.987449	0.00452627	0.917724	0.00110027	0.590793	-0.0004774	0.445039	-0.00141212	0.318196	0.00415785	0.961188	-0.0051092	0.0837084	-0.00702836	0.0798274	0.00341896	0.774094	0.00125321	0.6488	0.0177785	0.999999	0.00270819	0.870725	0.00450535	0.926843	0.00473916	0.806658
Mm.147937	Usmg5		0.000788927	0.594438	-0.00455055	0.132632	-7.16284e-05	0.485226	-0.00305509	0.189882	0.00705887	0.999081	-0.00793376	0.0145761	0.00418731	0.906157	-0.00299022	0.07071	0.000946912	0.657477	0.00510165	0.928592	-0.00908835	0.0065133	0.00292415	0.922821	-0.00201329	0.333767	-0.0066358	0.0258466	-0.00139705	0.338655	0.00284456	0.764628
Mm.147946	Mybbp1a	biological process|electron transport|IDA|GO:0006118|MGI|14744933//biological process|negative regulation of transcription|IDA|GO:0016481|MGI|14744933//molecular function|protein binding|IPI|GO:0005515|MGI|14744933//molecular function|transcriptional repressor activity|IDA|GO:0016564|MGI|14744933	0.00294091	0.757984	-0.00137258	0.37789	-0.00548173	0.0364228	0.00814444	0.993935	0.00190526	0.765701	-0.0041035	0.139311	-0.00157089	0.218414	0.000647429	0.619443	0.0001534	0.518305	0.0070512	0.859453	-0.00484831	0.0346234	0.00369421	0.878235	0.00350778	0.918578	-0.00277624	0.103167	-0.00224589	0.114817	-0.00360275	0.0900681
Mm.14796	Mgst1	cellular component|endoplasmic reticulum|IEA|GO:0005783|MGI|na//biological process|glutathione metabolism|IDA|GO:0006749|MGI|10767383//molecular function|glutathione transferase activity|IDA|GO:0004364|MGI|10767383,12466851//molecular function|glutathione transferase activity|ISS|GO:0004364|MGI|10767383,12466851//cellular component|membrane|ISS|GO:0016020|MGI|12466851//cellular component|microsom…	-0.00618834	0.0131642	0.00155289	0.684538	-0.00176692	0.134368	0.00179578	0.796668	0.00632739	0.983675	-0.00224823	0.083013	0.00103669	0.660027	-0.000367855	0.412975	0.00300584	0.934069	0.00442544	0.84943	-0.00698952	0.00621386	-0.00123057	0.255048	0.00243373	0.870394	-0.0052811	0.0469238	0.00211584	0.803213	-0.00388138	0.0535033
Mm.14798	Rps13		0.00102481	0.689417	-0.000956165	0.387232	0.000864706	0.668056	0.00405142	0.886691	0.000116674	0.524111	-0.00568928	0.0453545	0.000227907	0.55893	-0.00312658	0.0288189	-0.00196278	0.213784	-0.00128191	0.298464	-0.00687412	0.0100964	-0.00214345	0.115091	0.00324719	0.925712	0.000919044	0.634617	-0.00451387	0.110976	-0.0156214	0.00240958
Mm.148007	Akt1s1	biological process|Notch signaling pathway|ISS|GO:0007219|MGI|12163404//cellular component|cellular component unknown|ND|GO:0008372|MGI|na//molecular function|molecular function unknown|ND|GO:0005554|MGI|na	0.000134981	0.520402	0.000714674	0.591205	0.011663	0.982664	0.0044071	0.860983	-0.00755229	0.0210854	0.00194224	0.748789	-0.00259792	0.151686	-0.00105641	0.303696	-0.00120019	0.322318	-0.00531873	0.167922	0.000720837	0.621855	-0.000474853	0.441524	0.00280613	0.993108	0.00289511	0.854647	-0.00343329	0.0567215	-0.00174133	0.218108
Mm.14802	H19	cellular component|NOT polysome|ISS|GO:0005844|MGI|1688465//cellular component|cytoplasm|ISS|GO:0005737|MGI|1688465	3.73367e-05	0.516638	-0.000884141	0.229606	0.000637266	0.713282	0.000551974	0.612176	5.19912e-05	0.508442	-0.00189029	0.0295425	0.000442738	0.678938	0.00248613	0.998785	0.000297421	0.608651	-0.000622487	0.353267	0.00326941	0.999561	-0.00314785	0.000106728	0.000525566	0.745689	5.40164e-05	0.510306	-0.00105384	0.181789	-0.0014134	0.0794704
Mm.148039	Ggps1	molecular function|catalytic activity|IEA|GO:0003824|MGI|na//molecular function|dimethylallyltranstransferase activity|IEA|GO:0004161|MGI|na//molecular function|farnesyltranstransferase activity|IEA|GO:0004311|MGI|na//molecular function|geranyltranstransferase activity|IDA|GO:0004337|MGI|10101267//biological process|isoprenoid biosynthesis|IEA|GO:0008299|MGI|na//molecular function|transferase act…	0.00185239	0.89613	-0.00225556	0.100851	-0.00286817	0.0645918	-0.000159557	0.46995	-0.0023343	0.21992	0.000470077	0.604158	-0.00238066	0.101904	0.00159643	0.823087	-0.0020053	0.145786	-0.00129421	0.222353	-0.00125761	0.229988	0.000552229	0.675702	-0.00071982	0.338105	-0.000983129	0.231023	0.00207012	0.836076	0.00179869	0.813247
Mm.14814	Tap2	molecular function|ATP binding|IEA|GO:0005524|MGI|na//molecular function|ATPase activity|IEA|GO:0016887|MGI|na//molecular function|ATPase activity, coupled to transmembrane movement of substances|IEA|GO:0042626|MGI|na//cellular component|endoplasmic reticulum|IEA|GO:0005783|MGI|na//cellular component|extracellular space|TAS|GO:0005615|MGI|12466851//biological process|immune response|IEA|GO:000695…	0.00215248	0.764721	0.000501141	0.557564	0.000655973	0.597293	-0.00446412	0.216538	0.0145635	0.999857	-0.00493688	0.0535958	0.00048802	0.526277	-0.000253188	0.458543	0.0069492	0.997497	0.0065061	0.929816	0.000762632	0.576731	0.000870094	0.611907	0.00233712	0.68765	-0.000295187	0.444893	-0.00449835	0.233443	-0.00289558	0.271054
Mm.148155	Mod1	molecular function|malate dehydrogenase (decarboxylating) activity|IEA|GO:0004471|MGI|na//molecular function|malate dehydrogenase (oxaloacetate-decarboxylating) (NADP+) activity|IEA|GO:0004473|MGI|na//biological process|malate metabolism|IEA|GO:0006108|MGI|na//molecular function|malic enzyme activity|IEA|GO:0004470|MGI|na//molecular function|oxidoreductase activity|IEA|GO:0016491|MGI|na//cellular…	-0.00351415	0.0258312	-0.00183848	0.185152	-0.00173488	0.251541	0.00254934	0.909146	0.0036866	0.905267	-0.00729264	0.0121529	0.000793393	0.611785	0.00239021	0.904367	0.00440065	0.963809	-0.0011708	0.290016	-0.00103735	0.344881	0.00383944	0.986722	0.0016097	0.761438	0.00111192	0.7424	0.0043012	0.889611	0.00452655	0.985491
Mm.14816	Cept1	cellular component|endoplasmic reticulum membrane|IDA|GO:0005789|MGI|12072432//cellular component|integral to membrane|IEA|GO:0016021|MGI|na//biological process|phospholipid biosynthesis|ISS|GO:0008654|MGI|12466851//molecular function|transferase activity|IEA|GO:0016740|MGI|na	0.00969985	0.860429	0.00229775	0.655515	-0.000199116	0.486058	-0.00479528	0.173706	-0.00378767	0.346276	0.00441797	0.722592	0.0020885	0.763769	-0.00276969	0.0961477	-0.00115108	0.373603	-0.00690369	0.0816858	0.00615408	0.801202	0.00873336	0.873587	0.00823652	0.862947	-0.00385175	0.215625	-0.0029801	0.237872	0.00519482	0.982161
Mm.14825	Idh3g	molecular function|ATP binding|IEA|GO:0005524|MGI|na//molecular function|isocitrate dehydrogenase (NAD+) activity|IEA|GO:0004449|MGI|na//biological process|metabolism|IEA|GO:0008152|MGI|na//cellular component|mitochondrion|IDA|GO:0005739|MGI|14651853//molecular function|oxidoreductase activity|IEA|GO:0016491|MGI|na//biological process|tricarboxylic acid cycle|IEA|GO:0006099|MGI|na	-0.00217644	0.222644	0.000272154	0.550478	0.000611136	0.654757	0.000469592	0.615127	0.000176633	0.534712	-0.000603926	0.392176	-0.00408437	0.0186267	-0.000856436	0.256452	-0.000626988	0.280623	0.00125181	0.708952	0.0021622	0.93507	-0.00184141	0.117455	0.00269248	0.980093	0.00261936	0.919421	0.00610083	0.922418	0.00190135	0.829094
Mm.148425	1110028E10Rik	cellular component|integral to membrane|TAS|GO:0016021|MGI|12466851	0.00352425	0.913242	-0.00147016	0.290864	0.00152486	0.701414	0.00414734	0.840253	-0.0054084	0.000588791	0.0017091	0.677987	-0.00244134	0.221979	0.00382867	0.932577	0.00367401	0.826308	-0.00553081	0.106391	0.00380521	0.881501	1.50827e-05	0.504266	0.00313546	0.93731	0.00283697	0.897183	-0.00506751	0.10029	-0.000114231	0.489623
Mm.1485	Ube2e3	molecular function|ligase activity|IEA|GO:0016874|MGI|na//cellular component|nucleus|IDA|GO:0005634|MGI|11809816//molecular function|protein binding|IPI|GO:0005515|MGI|11809816//biological process|protein modification|IEA|GO:0006464|MGI|na//molecular function|ubiquitin conjugating enzyme activity|IEA|GO:0004840|MGI|na//biological process|ubiquitin cycle|IEA|GO:0006512|MGI|na//biological process|u…	0.00841284	0.994223	0.00299606	0.70677	-0.000985624	0.351403	0.00623714	0.957986	0.00392291	0.912321	0.00215714	0.869474	-0.000508515	0.401562	0.00266409	0.870792	-0.000781297	0.420185	-0.00254437	0.193967	0.002226	0.769536	0.00276916	0.907301	0.00131771	0.84947	-0.00141013	0.32276	-0.00174829	0.238685	0.0053332	0.974672
Mm.148693	Dazap1	cellular component|NOT mitochondrion|IDA|GO:0005739|MGI|11604102//molecular function|RNA binding|ISS|GO:0003723|MGI|11604102//biological process|cell differentiation|IEA|GO:0030154|MGI|na//cellular component|cytoplasm|IDA|GO:0005737|MGI|11604102//biological process|development|IEA|GO:0007275|MGI|na//molecular function|nucleic acid binding|ISS|GO:0003676|MGI|12466851//cellular component|nucleus|IE…	0.0125378	0.993561	-0.00207742	0.34656	0.00284966	0.789699	0.00703395	0.863428	-9.44894e-05	0.484423	-0.00107862	0.390318	0.0112417	0.999997	0.00392674	0.948544	0.00273956	0.771681	-0.010161	0.0312075	0.00477818	0.875696	0.00626237	0.987522	-0.00185757	0.215628	0.00208616	0.730725	-0.00388885	0.124571	0.00211929	0.771145
Mm.148748	Mllt1	molecular function|DNA binding|ISS|GO:0003677|MGI|12466851//molecular function|RNA polymerase II transcription factor activity|ISS|GO:0003702|MGI|12466851//biological process|cellular physiological process|ISS|GO:0050875|MGI|12466851//cellular component|nucleus|ISS|GO:0005634|MGI|12466851//biological process|regulation of transcription, DNA-dependent|ISS|GO:0006355|MGI|12466851//biological proces…	0.00541806	0.959193	-0.00672026	0.0186653	0.00713157	0.95583	0.00309993	0.670629	-0.00369317	0.189417	0.000365872	0.534953	0.00136316	0.683771	0.00218569	0.776404	-0.00119211	0.336878	-0.00931611	0.142658	-0.000959295	0.368581	0.00514821	0.913308	0.0036824	0.936364	-0.00536292	0.109522	-0.00407512	0.0780243	-0.00022049	0.472057
Mm.148753	DXImx41e	cellular component|intracellular|ISS|GO:0005622|MGI|12466851//molecular function|nucleic acid binding|ISS|GO:0003676|MGI|12466851	0.00188898	0.801902	-0.000385086	0.444285	0.00737789	0.775472	0.00100661	0.728786	-0.000991149	0.364231	-0.00276623	0.1394	0.000198303	0.569645	-0.00253538	0.0610705	-0.00509952	0.0747949	-0.00130271	0.278857	0.000226156	0.540849	0.00155268	0.844693	0.00104735	0.817954	-0.000526934	0.402125	-0.00259525	0.125873	0.00250738	0.858969
Mm.148781	Ranbp9	cellular component|NOT centrosome|ISS|GO:0005813|MGI|11470507//molecular function|Ran GTPase binding|ISS|GO:0008536|MGI|11470507//cellular component|cytoplasm|IDA|GO:0005737|MGI|11470507,14648869//cellular component|cytoplasm|ISS|GO:0005737|MGI|11470507,14648869//cellular component|nucleus|ISS|GO:0005634|MGI|11470507//molecular function|protein binding|IPI|GO:0005515|MGI|14648869	-0.00153473	0.353536	-0.00206495	0.270081	0.00534206	0.925812	0.00123979	0.639759	-0.00572248	0.0945663	0.000624465	0.576176	-0.00535273	0.0261598	0.00602709	0.996715	0.00131899	0.667396	0.00167489	0.677901	0.00436993	0.885129	0.00172712	0.781639	0.00442891	0.98143	-0.000375053	0.436115	-0.000822368	0.383118	-0.00614554	0.0317028
Mm.148877	Recc1	molecular function|ATP binding|IEA|GO:0005524|MGI|na//molecular function|DNA binding|IEA|GO:0003677|MGI|na//biological process|DNA replication|IEA|GO:0006260|MGI|na//cellular component|DNA replication factor C complex|IEA|GO:0005663|MGI|na//cellular component|intracellular|IEA|GO:0005622|MGI|na//molecular function|nucleoside-triphosphatase activity|IEA|GO:0017111|MGI|na//molecular function|nucleo…	0.00712207	0.989439	-0.00340002	0.149258	0.0016831	0.75922	0.00295466	0.888503	0.000424327	0.574822	-0.0015989	0.325805	0.000838857	0.702027	0.000314812	0.575037	0.00394045	0.981044	-0.00387495	0.140864	0.00192714	0.870252	0.00305595	0.954381	0.00161288	0.770711	-0.00181492	0.211091	-0.00534917	0.0329761	0.00621807	0.95924
Mm.148973	3010025E17Rik	biological process|mRNA processing|IEA|GO:0006397|MGI|na//biological process|nuclear mRNA splicing, via spliceosome|IEA|GO:0000398|MGI|na//cellular component|ribonucleoprotein complex|IEA|GO:0030529|MGI|na	0.00599863	0.974653	-0.00359105	0.123652	0.00250617	0.828805	0.002324	0.733763	0.000942774	0.663035	-6.43657e-05	0.493222	0.00183049	0.82156	0.001654	0.719609	0.00345979	0.95101	-0.000155383	0.480768	-0.00585929	0.0296563	0.00040696	0.574845	0.00304577	0.880605	-0.00444686	0.059562	-0.00234065	0.195457	-0.00671235	0.00679184
Mm.149029	St6gal1	cellular component|Golgi apparatus|IEA|GO:0005794|MGI|na//molecular function|beta-galactoside alpha-2,6-sialyltransferase activity|IEA|GO:0003835|MGI|na//cellular component|integral to membrane|TAS|GO:0016021|MGI|12466851//cellular component|membrane|IEA|GO:0016020|MGI|na//biological process|protein amino acid glycosylation|IEA|GO:0006486|MGI|na//molecular function|sialyltransferase activity|IDA|…	0.00778185	0.922929	-0.00319939	0.253638	0.00384027	0.748183	0.00684203	0.955221	-0.00429418	0.166607	0.00209749	0.616439	-0.00228381	0.249412	0.00287772	0.843775	0.00251468	0.751814	-0.012344	0.0649657	-0.00560939	0.0667535	0.00333541	0.848116	0.000712423	0.653905	-0.00509859	0.0659039	0.00521111	0.807363	0.00771622	0.98867
Mm.149040	9330159M07Rik		0.00209546	0.827986	0.0041642	0.874029	-0.00811078	0.00137568	0.00141297	0.728703	-0.00144003	0.310545	0.0035694	0.961922	0.00131107	0.771017	-0.00128823	0.274057	0.001142	0.733587	0.00155067	0.659274	-0.000589115	0.356785	-0.00150877	0.134418	0.00161332	0.821495	0.0025098	0.782155	-0.00019096	0.449136	0.000951486	0.683842
Mm.149071	Mre11a	biological process|DNA metabolism|IEA|GO:0006259|MGI|na//biological process|DNA repair|IEA|GO:0006281|MGI|na//molecular function|binding|ISS|GO:0005488|MGI|12466851//biological process|double-strand break repair|IEA|GO:0006302|MGI|na//molecular function|endonuclease activity|IEA|GO:0004519|MGI|na//molecular function|exonuclease activity|IEA|GO:0004527|MGI|na//molecular function|hydrolase activity…	-0.00229157	0.31032	-0.00311027	0.231079	-0.00765266	0.0256864	-0.00233318	0.305342	-0.0107152	0.0666214	-0.00274084	0.216022	-0.00479521	0.0460934	-0.00179213	0.106363	-0.00175239	0.300558	0.00444419	0.855136	-0.0191992	0.00048751	0.000294183	0.58059	0.00228993	0.812879	-0.00255693	0.251323	0.00563105	0.935554	0.00274518	0.838154
Mm.14910	Cspg6	molecular function|ATP binding|IEA|GO:0005524|MGI|na//biological process|DNA repair|IEA|GO:0006281|MGI|na//biological process|cell cycle|IEA|GO:0007049|MGI|na//cellular component|chromosome|IEA|GO:0005694|MGI|na//biological process|chromosome organization and biogenesis|IEA|GO:0051276|MGI|na//biological process|chromosome segregation|IEA|GO:0007059|MGI|na//biological process|cytokinesis|IEA|GO:00…	0.00473517	0.985439	-0.000353998	0.454641	0.00289018	0.806597	0.00315838	0.706199	-0.0047976	0.0831963	0.000558908	0.571798	-0.00331457	0.0876896	0.000106234	0.516436	-0.000874313	0.360354	-0.00500251	0.085606	-0.00037376	0.428369	0.00189856	0.856452	0.0020322	0.820743	0.000233433	0.531959	-0.000641767	0.383667	-0.00856859	0.0115986
Mm.149235	Mfng	cellular component|Golgi apparatus|IEA|GO:0005794|MGI|na//biological process|development|IEA|GO:0007275|MGI|na//cellular component|extracellular space|TAS|GO:0005615|MGI|12466851//cellular component|integral to membrane|IEA|GO:0016021|MGI|na//cellular component|membrane|IEA|GO:0016020|MGI|na//molecular function|transferase activity|IEA|GO:0016740|MGI|na//molecular function|transferase activity, t…	0.000934455	0.689678	-0.00114735	0.255809	-0.00151847	0.345091	-0.00253663	0.236872	-0.0020116	0.230618	0.00180185	0.837569	0.00347754	0.974801	0.00157954	0.81384	-0.00247627	0.142372	0.00631732	0.996323	-0.00185918	0.253689	0.00126367	0.779728	-0.00408508	0.0223487	0.000163701	0.526803	0.00224479	0.883799	0.000908246	0.612857
Mm.149403	Cyb561	biological process|electron transport|IEA|GO:0006118|MGI|na//cellular component|integral to membrane|TAS|GO:0016021|MGI|12466851//biological process|transport|ISS|GO:0006810|MGI|12466851//molecular function|transporter activity|ISS|GO:0005215|MGI|12466851	0.000809422	0.698651	-0.001719	0.146635	-0.0021699	0.0859689	0.000458289	0.582246	0.00212366	0.890071	-0.00151231	0.146466	0.00552987	0.929765	-6.99239e-06	0.498588	0.00452349	0.970158	-0.00521282	0.0037375	-0.00110131	0.333005	-0.00122004	0.200647	-0.00518146	0.00758987	-0.00116722	0.276688	-0.00160366	0.14538	-0.00213561	0.159637
Mm.149438	AI481402	molecular function|receptor activity|IEA|GO:0004872|MGI|na	0.00532648	0.944062	-0.00370051	0.0924374	-0.00129469	0.225036	0.00166204	0.863701	0.00525547	0.988177	-0.00551553	0.05266	0.00560069	0.999931	0.00112508	0.811803	0.00251199	0.958002	-0.00299273	0.089719	0.000260749	0.542536	0.00132859	0.713352	0.000608249	0.592257	0.00034581	0.581234	-0.000853427	0.278238	0.0037258	0.972278
Mm.149776	Spata13		-0.00165246	0.194265	0.00132209	0.727429	0.000799434	0.635148	0.000235579	0.55887	-0.00300692	0.0659893	-0.00150404	0.186642	0.0010292	0.767948	-0.000480689	0.402304	0.000107446	0.520253	-0.000582304	0.397154	-0.00333812	0.106298	-0.00248529	0.2165	0.00220287	0.902068	-0.000610991	0.347662	-0.00393223	0.100142	-0.0064576	0.00134702
Mm.149870	Mrpl49	cellular component|endoplasmic reticulum|ISS|GO:0005783|MGI|12459480//cellular component|integral to membrane|TAS|GO:0016021|MGI|12466851//cellular component|nucleus|IEA|GO:0005634|MGI|na//biological process|response to unfolded protein|ISS|GO:0006986|MGI|12459480//cellular component|ubiquitin ligase complex|ISS|GO:0000151|MGI|12459480//molecular function|ubiquitin-protein ligase activity|ISS|GO:…	-0.00243955	0.180946	-0.000990553	0.388909	0.00499291	0.865985	-0.0093516	0.0765565	0.00148986	0.682596	-0.00753778	0.000716087	0.0103825	0.969843	0.000103558	0.515477	0.00554373	0.898983	0.0028061	0.743377	0.00354264	0.860582	-0.00045236	0.407984	-0.00883209	0.0992931	0.00312911	0.829379	0.00313825	0.867574	-0.0116573	0.028702
Mm.149954	Hip1r	molecular function|actin binding|IDA|GO:0003779|MGI|10613908//cellular component|coated pit|IDA|GO:0005905|MGI|10613908//cellular component|cytoskeleton|IDA|GO:0005856|MGI|10613908//molecular function|phospholipid binding|IEA|GO:0005543|MGI|na//biological process|receptor mediated endocytosis|IDA|GO:0006898|MGI|10613908	0.00250903	0.944805	0.000700467	0.610533	-0.000906577	0.325371	-0.000218029	0.455551	-0.00191547	0.194014	0.00126594	0.845059	-0.000793721	0.271256	0.000167356	0.548217	-0.00256827	0.153023	-0.00180412	0.163319	0.00125236	0.790513	0.000453576	0.656275	-0.00270715	0.0273416	0.00165576	0.840257	0.000244142	0.561127	0.000774746	0.645324
Mm.150	Fcgr1	molecular function|IgG binding|IDA|GO:0019864|MGI|9551950,11911823,11911824//molecular function|IgG binding|IMP|GO:0019864|MGI|9551950,11911823,11911824//molecular function|IgG receptor activity|IMP|GO:0019770|MGI|9551950,11911823,11911824//biological process|antibody-dependent cellular cytotoxicity|IMP|GO:0001788|MGI|11911823,11911824//biological process|antigen presentation, exogenous antigen|I…	0.00426855	0.980562	-0.000441952	0.4289	0.00345495	0.940259	-0.000779843	0.370167	0.00325626	0.937186	-0.00166818	0.241344	0.000114123	0.512001	-0.00159266	0.149394	0.00418389	0.934479	-0.00298038	0.155252	0.0102983	0.999265	0.000437158	0.579926	0.00243393	0.816187	0.00574289	0.961987	-0.00123199	0.371375	0.00786032	0.957128
Mm.1500	Mcm4	molecular function|ATP binding|IEA|GO:0005524|MGI|na//molecular function|DNA binding|IEA|GO:0003677|MGI|na//biological process|DNA replication|IEA|GO:0006260|MGI|na//biological process|DNA replication initiation|IEA|GO:0006270|MGI|na//molecular function|DNA-dependent ATPase activity|IEA|GO:0008094|MGI|na//molecular function|nucleoside-triphosphatase activity|IEA|GO:0017111|MGI|na//molecular funct…	5.53573e-05	0.512326	-0.0023384	0.13551	0.00397357	0.921197	0.000322698	0.544189	-0.00693827	0.000135047	0.00144498	0.66853	-0.00282274	0.136281	0.000349788	0.567027	0.00178542	0.665089	-0.00253822	0.154201	0.0083313	0.997064	-0.000227487	0.417196	0.00370442	0.992227	0.00162005	0.779843	-0.00879769	0.069086	0.00448499	0.847405
Mm.150064	Cklfsf8	biological process|chemotaxis|IEA|GO:0006935|MGI|na//molecular function|cytokine activity|IEA|GO:0005125|MGI|na//cellular component|integral to membrane|IEA|GO:0016021|MGI|na//cellular component|membrane|IEA|GO:0016020|MGI|na//biological process|sensory perception|IEA|GO:0007600|MGI|na	0.00184981	0.65079	-0.00214676	0.352704	0.000543346	0.547914	-0.00145872	0.29443	-0.000721558	0.438689	-0.000227155	0.476388	0.00253621	0.858662	-0.0016888	0.219519	0.00261911	0.824942	-0.00426685	0.147008	0.00141051	0.663806	-0.00223897	0.114251	0.00302375	0.930051	0.00498205	0.896442	-0.000653508	0.396402	-0.00175035	0.270417
Mm.150134			-0.00095285	0.320046	-0.00132803	0.279838	0.0331419	0.843263	0.000616757	0.603367	0.00238578	0.858633	-0.00199123	0.163252	8.52791e-05	0.508148	-0.00164776	0.28156	-0.00345144	0.0810309	0.0106544	0.979229	0.00136603	0.683304	-0.00196072	0.178279	-0.00220692	0.177523	0.004476	0.969086	0.00173712	0.647209	-0.00318623	0.147465
[truncated: 8,217 more rows]
