# Supplementary material for: AGEMAP: A Gene Expression Database for Aging in Mice
Source: PLoS Genet. 2007 Nov 30;3(11):e201. doi: 10.1371/journal.pgen.0030201 (PMC2098796; doi:10.1371/journal.pgen.0030201)
Supplement: Table S2 — (361 KB XLS) [file pgen.0030201.st002.xls]

## Sheet: Sheet1
Supplemental Table 2: Genes age-regulated to p < 0.001 in individual mouse tissues
a Coefficient defined as amount of change in Z-normalized expression per month. Expression data are log2 transformed and normalized by using a Z-transformation, as explained mathematically in Cheadle et al. (2003).
b p-value as determined by multiple regression on age and sex
Adrenals
Mouse Unigene	Gene Name	Gene Ontology	Age Coef.a	pb <
Mm.22832	Akr1c19		-0.0222717	2.44278e-05
Mm.287425		molecular function|carbonate dehydratase activity|IEA|GO:0004089|MGI|na//cellular component|extracellular space|TAS|GO:0005615|MGI|12466851//molecular function|hydrolase activity|IEA|GO:0016787|MGI|na//cellular component|integral to membrane|TAS|GO:0016021|MGI|12466851//biological process|one-carbon compound metabolism|IEA|GO:0006730|MGI|na//molecular function|phosphoprotein phosphatase activity|…	-0.00497219	4.77454e-05
Mm.26838	9030611N15Rik	molecular function|3-alpha-hydroxysteroid dehydrogenase (B-specific) activity|IEA|GO:0047042|MGI|na//molecular function|oxidoreductase activity|ISS|GO:0016491|MGI|12466851	-0.0112649	4.77635e-05
Mm.262102	BC019206		-0.0073016	5.0281e-05
Mm.280559	BC022145		-0.00736677	6.48236e-05
Mm.12481	Cetn3	molecular function|calcium ion binding|IEA|GO:0005509|MGI|na//biological process|cell cycle|IEA|GO:0007049|MGI|na//cellular component|centriole|IDA|GO:0005814|MGI|12802058//biological process|cytokinesis|IEA|GO:0000910|MGI|na//biological process|mitosis|IEA|GO:0007067|MGI|na	-0.00641838	9.01787e-05
Mm.19423	Cdh16	molecular function|ATP binding|ISS|GO:0005524|MGI|12466851//molecular function|calcium ion binding|IEA|GO:0005509|MGI|na//biological process|cell adhesion|IEA|GO:0007155|MGI|na//cellular component|extracellular space|TAS|GO:0005615|MGI|12466851//biological process|homophilic cell adhesion|IEA|GO:0007156|MGI|na//cellular component|integral to membrane|TAS|GO:0016021|MGI|12466851//cellular componen…	-0.0182369	9.66029e-05
Mm.247636	Hmgn1	molecular function|calcium ion binding|IEA|GO:0005509|MGI|na//cellular component|cytoskeleton|IEA|GO:0005856|MGI|na//biological process|cytoskeleton organization and biogenesis|IEA|GO:0007010|MGI|na//molecular function|motor activity|IEA|GO:0003774|MGI|na//biological process|muscle development|IEA|GO:0007517|MGI|na//cellular component|myosin|IEA|GO:0016459|MGI|na	-0.00864987	0.000145465
Mm.50109	1500015O10Rik	cellular component|extracellular space|TAS|GO:0005615|MGI|12466851	-0.0135257	0.000188936
Mm.41637	Arfip2	molecular function|GTP binding|ISS|GO:0005525|MGI|12466851//biological process|cell motility|ISS|GO:0006928|MGI|12466851//molecular function|protein binding|ISS|GO:0005515|MGI|12466851//biological process|regulation of cell shape|ISS|GO:0008360|MGI|12466851//biological process|small GTPase mediated signal transduction|ISS|GO:0007264|MGI|12466851	-0.00783727	0.000242623
Mm.347624	2700094L05Rik		-0.0122738	0.000260848
Mm.260158	Coro1c	molecular function|actin binding|IEA|GO:0003779|MGI|na//biological process|actin cortical patch assembly|TAS|GO:0000147|MGI|10461187//biological process|actin cytoskeleton organization and biogenesis|TAS|GO:0030036|MGI|10461187//cellular component|cytoskeleton|TAS|GO:0005856|MGI|10461187//biological process|phagocytosis|TAS|GO:0006909|MGI|10461187	-0.00835573	0.000267559
Mm.41787	Nme4	molecular function|ATP binding|IEA|GO:0005524|MGI|na//biological process|CTP biosynthesis|IEA|GO:0006241|MGI|na//biological process|GTP biosynthesis|IEA|GO:0006183|MGI|na//biological process|UTP biosynthesis|IEA|GO:0006228|MGI|na//cellular component|extracellular space|TAS|GO:0005615|MGI|12466851//molecular function|kinase activity|IEA|GO:0016301|MGI|na//molecular function|magnesium ion binding|I…	-0.00954735	0.000307281
Mm.31979	Ndel1	cellular component|centrosome|IDA|GO:0005813|MGI|11163259,11163260//cellular component|microtubule associated complex|IDA|GO:0005875|MGI|11163259//molecular function|microtubule binding|IDA|GO:0008017|MGI|11163259//molecular function|protein binding|IPI|GO:0005515|MGI|12506198//biological process|retrograde axon cargo transport|IDA|GO:0008090|MGI|11163259	-0.0106213	0.000380835
Mm.272015	Mcrs1	cellular component|nucleus|IEA|GO:0005634|MGI|na	-0.00746291	0.000428543
Mm.383308	BC038943		-0.00633307	0.000452468
Mm.18353	Dpagt1	molecular function|UDP-N-acetylglucosamine-dolichyl-phosphate N-acetylglucosaminephosphotransferase activity|IDA|GO:0003975|MGI|1323278//molecular function|catalytic activity|IEA|GO:0003824|MGI|na//biological process|dolichol-linked oligosaccharide biosynthesis|TAS|GO:0006488|MGI|10536042//cellular component|endoplasmic reticulum|IEA|GO:0005783|MGI|na//cellular component|endoplasmic reticulum mem…	0.00803634	0.999543
Mm.196332	AF229032	molecular function|RNA binding|IEA|GO:0003723|MGI|na//biological process|RNA processing|IEA|GO:0006396|MGI|na//molecular function|magnesium ion binding|IEA|GO:0000287|MGI|na//cellular component|mitochondrion|ISS|GO:0005739|MGI|11504732//molecular function|nucleotide binding|IEA|GO:0000166|MGI|na//molecular function|nucleotidyltransferase activity|IEA|GO:0016779|MGI|na//molecular function|tRNA ade…	0.00992689	0.999578
Mm.336326	BC022960		0.00949662	0.999834
Mm.30927	3300001P08Rik	biological process|apoptosis|ISS|GO:0006915|MGI|12466851//biological process|response to stress|ISS|GO:0006950|MGI|12466851	0.00843013	0.999945
Cerebellum
Mouse Unigene	Gene Name	Gene Ontology	Age Coef.a	pb <
Mm.1389	Nfatc2ip	cellular component|nucleus|IC|GO:0005634|MGI|8943202//molecular function|protein binding|IPI|GO:0005515|MGI|8943202//biological process|regulation of transcription, DNA-dependent|IDA|GO:0006355|MGI|8943202,10755616	-0.0101753	2.91799e-05
Mm.103439	Gprc5b	molecular function|G-protein coupled receptor activity|IEA|GO:0004930|MGI|na//biological process|G-protein coupled receptor protein signaling pathway|IEA|GO:0007186|MGI|na//cellular component|extracellular space|TAS|GO:0005615|MGI|12466851//cellular component|integral to membrane|TAS|GO:0016021|MGI|12466851//cellular component|membrane|ISS|GO:0016020|MGI|12466851//molecular function|metabotropic …	-0.0117673	8.26367e-05
Mm.105230	6330548N22Rik	molecular function|RNA binding|ISS|GO:0003723|MGI|12466851//biological process|RNA catabolism|ISS|GO:0006401|MGI|12466851//biological process|cell proliferation|IMP|GO:0008283|MGI|15199142//molecular function|endonuclease activity|ISS|GO:0004519|MGI|12466851//molecular function|hydrolase activity|ISS|GO:0016787|MGI|12466851//molecular function|magnesium ion binding|ISS|GO:0000287|MGI|12466851//bi…	-0.00839915	0.000129948
Mm.261664	Hist1h4m	molecular function|DNA binding|IEA|GO:0003677|MGI|na//cellular component|chromosome|IEA|GO:0005694|MGI|na//biological process|chromosome organization and biogenesis (sensu Eukaryota)|IEA|GO:0007001|MGI|na//cellular component|nucleosome|IEA|GO:0000786|MGI|na//biological process|nucleosome assembly|IEA|GO:0006334|MGI|na//cellular component|nucleus|IEA|GO:0005634|MGI|na	-0.0102244	0.000177672
Mm.10756	Pfdn2	cellular component|cytosol|TAS|GO:0005829|MGI|9630229//biological process|protein folding|IDA|GO:0006457|MGI|9630229//molecular function|unfolded protein binding|IEA|GO:0051082|MGI|na	-0.0121752	0.000187668
Mm.129265	Car7	molecular function|carbonate dehydratase activity|ISS|GO:0004089|MGI|12466851//molecular function|lyase activity|ISS|GO:0016829|MGI|12466851//biological process|one-carbon compound metabolism|ISS|GO:0006730|MGI|12466851//molecular function|zinc ion binding|ISS|GO:0008270|MGI|12466851	-0.0150603	0.000294095
Mm.29856	9130022B02Rik	molecular function|GTP binding|IEA|GO:0005525|MGI|na//molecular function|carboxy-lyase activity|IEA|GO:0016831|MGI|na//biological process|gluconeogenesis|IEA|GO:0006094|MGI|na//molecular function|lyase activity|IEA|GO:0016829|MGI|na//molecular function|manganese ion binding|IEA|GO:0030145|MGI|na//cellular component|mitochondrion|IDA|GO:0005739|MGI|14651853//cellular component|mitochondrion|IEA|GO…	-0.00904	0.000370234
Mm.173953	Smc6l1	molecular function|ATP binding|IEA|GO:0005524|MGI|na//biological process|DNA repair|IEA|GO:0006281|MGI|na//cellular component|nucleus|IEA|GO:0005634|MGI|na//biological process|response to DNA damage stimulus|IEA|GO:0006974|MGI|na	-0.00685774	0.000373788
Mm.248373	D630010I07		-0.0161765	0.000384296
Mm.150373	Dctn6	cellular component|cytoskeleton|IEA|GO:0005856|MGI|na//cellular component|dynactin complex|ISS|GO:0005869|MGI|10525537	-0.0065169	0.0003902
Mm.250919	Ndn	molecular function|DNA binding|IEA|GO:0003677|MGI|na//biological process|axonogenesis|IMP|GO:0007409|MGI|15649943//biological process|calcium ion homeostasis|TAS|GO:0006874|MGI|11959851//biological process|central nervous system development|IMP|GO:0007417|MGI|15649943//cellular component|centrosome|IDA|GO:0005813|MGI|15649943//cellular component|cytoplasm|IDA|GO:0005737|MGI|14593116//molecular fu…	-0.00959042	0.000410383
Mm.301827	Rps6ka1	molecular function|ATP binding|IEA|GO:0005524|MGI|na//molecular function|kinase activity|IEA|GO:0016301|MGI|na//biological process|protein amino acid phosphorylation|IEA|GO:0006468|MGI|na//molecular function|protein kinase activity|IEA|GO:0004672|MGI|na//molecular function|protein serine/threonine kinase activity|IEA|GO:0004674|MGI|na//molecular function|protein-tyrosine kinase activity|ISS|GO:00…	-0.0101765	0.000417561
Mm.229291	Slc25a1	molecular function|binding|ISS|GO:0005488|MGI|12466851//molecular function|carrier activity|IEA|GO:0005386|MGI|na//cellular component|inner membrane|ISS|GO:0019866|MGI|12466851//cellular component|integral to membrane|ISS|GO:0016021|MGI|12466851//cellular component|integral to plasma membrane|IEA|GO:0005887|MGI|na//cellular component|mitochondrial inner membrane|ISS|GO:0005743|MGI|12466851//cellu…	-0.0137239	0.000452719
Mm.295908	Pigs	cellular component|endoplasmic reticulum|IEA|GO:0005783|MGI|na//cellular component|integral to membrane|IEA|GO:0016021|MGI|na	-0.00764752	0.000454979
Mm.46016	Pcolce2	cellular component|extracellular space|TAS|GO:0005615|MGI|12466851//molecular function|heparin binding|IEA|GO:0008201|MGI|na	-0.00922211	0.00047981
Mm.204834	Slc1a3	molecular function|carrier activity|IEA|GO:0005386|MGI|12466851//molecular function|carrier activity|ISS|GO:0005386|MGI|12466851//biological process|dicarboxylic acid transport|ISS|GO:0006835|MGI|12466851//cellular component|integral to membrane|ISS|GO:0016021|MGI|12466851//cellular component|integral to plasma membrane|IEA|GO:0005887|MGI|12466851//cellular component|integral to plasma membrane|I…	-0.00684248	0.00049482
Mm.323925	5031439G07Rik		0.00819019	0.999842
Eye
Mouse Unigene	Gene Name	Gene Ontology	Age Coef.a	pb <
Mm.298885	Crygb	cellular component|cytoplasm|IEA|GO:0005737|MGI|na//biological process|sensory organ development|IEA|GO:0007423|MGI|na//molecular function|structural constituent of eye lens|IEA|GO:0005212|MGI|na	-0.118022	5.04382e-12
Mm.281749	BC034753	molecular function|DNA binding|IEA|GO:0003677|MGI|na//biological process|DNA repair|ISS|GO:0006281|MGI|12466851//cellular component|nucleus|IEA|GO:0005634|MGI|na//molecular function|purine-specific oxidized base lesion DNA N-glycosylase activity|ISS|GO:0008534|MGI|12466851//biological process|response to DNA damage stimulus|IEA|GO:0006974|MGI|na//molecular function|zinc ion binding|IEA|GO:0008270…	-0.0588326	1.58349e-08
Mm.342680	Hspb1		-0.0276129	3.3552e-08
Mm.196382	1700024K14Rik		-0.0223425	7.61056e-08
Mm.21899	H1foo	molecular function|DNA binding|ISS|GO:0003677|MGI|11171391//biological process|cell differentiation|IEA|GO:0030154|MGI|na//biological process|development|IEA|GO:0007275|MGI|na//cellular component|female germ cell nucleus|IDA|GO:0001674|MGI|11171391//cellular component|nucleosome|ISS|GO:0000786|MGI|12466851//biological process|nucleosome assembly|ISS|GO:0006334|MGI|11171391//cellular component|nuc…	-0.0485175	9.54587e-08
Mm.277792	Col1a2	biological process|cell adhesion|IEA|GO:0007155|MGI|na//cellular component|collagen|IEA|GO:0005581|MGI|na//cellular component|cytoplasm|IEA|GO:0005737|MGI|na//cellular component|extracellular matrix (sensu Metazoa)|IEA|GO:0005578|MGI|na//molecular function|extracellular matrix structural constituent|IEA|GO:0005201|MGI|na//molecular function|extracellular matrix structural constituent conferring t…	-0.0210733	1.12093e-07
Mm.178	Cryab	cellular component|Z disc|IDA|GO:0030018|MGI|14627610//cellular component|contractile fiber|IDA|GO:0043292|MGI|14627610//biological process|eye morphogenesis (sensu Mammalia)|IGI|GO:0001747|MGI|12546709//cellular component|insoluble fraction|IDA|GO:0005626|MGI|14627610//biological process|muscle development|IGI|GO:0007517|MGI|11687538//cellular component|plasma membrane|IDA|GO:0005886|MGI|1462761…	-0.0286344	1.9565e-07
Mm.325652	Fabp5		-0.0385354	2.50981e-07
Mm.288641	Cog8	cellular component|Golgi apparatus|IEA|GO:0005794|MGI|na//cellular component|membrane|IEA|GO:0016020|MGI|na//biological process|protein transport|IEA|GO:0015031|MGI|na//biological process|transport|IEA|GO:0006810|MGI|na	-0.0485104	3.6509e-07
Mm.88349	3200001F09Rik	cellular component|cytoplasm|IDA|GO:0005737|MGI|12459264//cellular component|integral to membrane|TAS|GO:0016021|MGI|12466851	-0.0200472	4.14204e-07
Mm.27286	Ptplb	cellular component|integral to membrane|TAS|GO:0016021|MGI|12466851//molecular function|phosphoprotein phosphatase activity|ISS|GO:0004721|MGI|12466851//biological process|protein amino acid dephosphorylation|ISS|GO:0006470|MGI|12466851	-0.0241542	4.92614e-07
Mm.383192	Strbp	molecular function|NOT DNA binding|IDA|GO:0003677|MGI|7744952//biological process|cell motility|IMP|GO:0006928|MGI|11336498//molecular function|double-stranded RNA binding|IDA|GO:0003725|MGI|7744952//cellular component|microtubule cytoskeleton|IDA|GO:0015630|MGI|7744952//cellular component|nucleus|IEA|GO:0005634|MGI|na//biological process|regulation of transcription, DNA-dependent|IEA|GO:0006355|…	-0.0243534	5.17811e-07
Mm.260362	B930006L02Rik		-0.0119424	5.46337e-07
Mm.279427	Zcchc8	molecular function|nucleic acid binding|ISS|GO:0003676|MGI|12466851	-0.0451989	6.02532e-07
Mm.17768	Defb8	biological process|defense response|IEA|GO:0006952|MGI|na//biological process|defense response to bacteria|IDA|GO:0042742|MGI|12226710//cellular component|extracellular region|IEA|GO:0005576|MGI|na//biological process|response to pest, pathogen or parasite|IEA|GO:0009613|MGI|na	-0.0231654	6.4838e-07
Mm.212703	Mdh1	molecular function|L-lactate dehydrogenase activity|IEA|GO:0004459|MGI|na//molecular function|L-malate dehydrogenase activity|IEA|GO:0030060|MGI|na//cellular component|cytosol|ISS|GO:0005829|MGI|na//biological process|glycolysis|IEA|GO:0006096|MGI|na//molecular function|malate dehydrogenase activity|IEA|GO:0016615|MGI|na//biological process|malate metabolism|IEA|GO:0006108|MGI|na//molecular funct…	-0.0211369	9.03485e-07
Mm.383213	1110008L16Rik		-0.0246069	1.29061e-06
Mm.310	Rnf103	cellular component|integral to membrane|IEA|GO:0016021|MGI|na//molecular function|nucleic acid binding|IEA|GO:0003676|MGI|na//biological process|protein ubiquitination|IEA|GO:0016567|MGI|na//cellular component|ubiquitin ligase complex|IEA|GO:0000151|MGI|na//molecular function|ubiquitin-protein ligase activity|IEA|GO:0004842|MGI|na//molecular function|zinc ion binding|IEA|GO:0008270|MGI|na	-0.0113898	1.29286e-06
Mm.142843	5031400M07Rik	cellular component|integral to membrane|TAS|GO:0016021|MGI|12466851	-0.0339323	1.31662e-06
Mm.272981	Acbd3	cellular component|Golgi apparatus|IEA|GO:0005794|MGI|na//molecular function|acyl-CoA binding|ISS|GO:0000062|MGI|12466851//biological process|intracellular protein transport|IEA|GO:0006886|MGI|na//biological process|lipid biosynthesis|IEA|GO:0008610|MGI|na//cellular component|membrane|IEA|GO:0016020|MGI|na//cellular component|mitochondrion|IEA|GO:0005739|MGI|na//molecular function|protein carrier…	-0.0176355	1.75085e-06
Mm.101836	9630033F20Rik	molecular function|catalytic activity|ISS|GO:0003824|MGI|12466851//biological process|metabolism|ISS|GO:0008152|MGI|12466851	-0.019147	1.84422e-06
Mm.2545	Aqr	biological process|biological process unknown|ND|GO:0000004|MGI|na//cellular component|cellular component unknown|ND|GO:0008372|MGI|na//molecular function|molecular function unknown|ND|GO:0005554|MGI|na	-0.00782807	2.45893e-06
Mm.378890	Bnip3	biological process|apoptosis|ISS|GO:0006915|MGI|7954800,12819136//cellular component|integral to membrane|TAS|GO:0016021|MGI|12466851//cellular component|mitochondrial membrane|IEA|GO:0005740|MGI|na//cellular component|mitochondrion|IDA|GO:0005739|MGI|14651853//cellular component|mitochondrion|ISS|GO:0005739|MGI|14651853//biological process|positive regulation of apoptosis|IEA|GO:0043065|MGI|na//…	-0.0129512	4.01891e-06
Mm.327319	1700021K19Rik		-0.0303701	4.9597e-06
Mm.239605	Btg2	biological process|anterior/posterior pattern formation|IMP|GO:0009952|MGI|15542835//biological process|negative regulation of apoptosis|ISS|GO:0043066|MGI|na//biological process|neuron differentiation|ISS|GO:0030182|MGI|na//biological process|protein amino acid methylation|IDA|GO:0006479|MGI|8663146//molecular function|protein binding|IPI|GO:0005515|MGI|8663146,15542835//biological process|regul…	-0.0326136	7.92478e-06
Mm.86671	Gm603		-0.0112574	8.25826e-06
Mm.17715	Nobox	molecular function|DNA binding|IEA|GO:0003677|MGI|na//cellular component|nucleus|IEA|GO:0005634|MGI|na//biological process|ovarian follicle development|IMP|GO:0001541|MGI|15326356//biological process|regulation of transcription, DNA-dependent|IEA|GO:0006355|MGI|na//biological process|transcription|IEA|GO:0006350|MGI|na//molecular function|transcription factor activity|IEA|GO:0003700|MGI|na//cellu…	-0.00811656	9.13413e-06
Mm.243857	Ihpk1	cellular component|integral to membrane|IEA|GO:0016021|MGI|na	-0.00945721	1.24404e-05
Mm.29807	Uchl1	molecular function|cysteine-type peptidase activity|IEA|GO:0008234|MGI|na//molecular function|hydrolase activity|IEA|GO:0016787|MGI|na//cellular component|intracellular|IEA|GO:0005622|MGI|na//molecular function|peptidase activity|IEA|GO:0008233|MGI|na//molecular function|protein binding|IPI|GO:0005515|MGI|12913066//biological process|protein catabolism|IMP|GO:0030163|MGI|12913066//biological proc…	-0.0265621	1.24772e-05
Mm.30056	Serhl	molecular function|catalytic activity|IEA|GO:0003824|MGI|na//cellular component|extracellular space|TAS|GO:0005615|MGI|12466851//molecular function|heparin binding|IEA|GO:0008201|MGI|na//molecular function|hydrolase activity|IEA|GO:0016787|MGI|na//molecular function|lipase activity|IDA|GO:0016298|MGI|12975454//biological process|lipid catabolism|IEA|GO:0016042|MGI|na//biological process|lipid met…	-0.0103527	1.39918e-05
Mm.11778	Cflar		-0.0183846	1.46336e-05
Mm.52	D11Ertd99e	cellular component|integral to membrane|TAS|GO:0016021|MGI|12466851//cellular component|mitochondrion|IDA|GO:0005739|MGI|14651853	-0.00989731	1.56554e-05
Mm.123714	Triobp	molecular function|actin binding|IEA|GO:0003779|MGI|na//biological process|biological process unknown|ND|GO:0000004|MGI|na//cellular component|cytoskeleton|IEA|GO:0005856|MGI|na	-0.0095985	1.60564e-05
Mm.358680	A930017E24Rik	cellular component|cytoplasm|ISS|GO:0005737|MGI|10655141	-0.0147203	2.23359e-05
Mm.299381	Hprt	biological process|behavior|IMP|GO:0007610|MGI|12812988//biological process|cytolysis|IMP|GO:0019835|MGI|12944494//cellular component|cytoplasm|IEA|GO:0005737|MGI|na//molecular function|hypoxanthine phosphoribosyltransferase activity|IDA|GO:0004422|MGI|12944494//biological process|lymphocyte proliferation|IMP|GO:0046651|MGI|12944494//molecular function|magnesium ion binding|IEA|GO:0000287|MGI|na/…	-0.00747476	2.31032e-05
Mm.6988	Alad	biological process|heme biosynthesis|IEA|GO:0006783|MGI|na//molecular function|lyase activity|IEA|GO:0016829|MGI|na//molecular function|porphobilinogen synthase activity|IEA|GO:0004655|MGI|na//biological process|porphyrin biosynthesis|IEA|GO:0006779|MGI|na	-0.0162779	2.35198e-05
Mm.280920	Rnf25	molecular function|ligase activity|IEA|GO:0016874|MGI|na//biological process|protein ubiquitination|IEA|GO:0016567|MGI|na//biological process|ubiquitin cycle|IDA|GO:0006512|MGI|10500182//cellular component|ubiquitin ligase complex|IEA|GO:0000151|MGI|na//molecular function|ubiquitin-protein ligase activity|IEA|GO:0004842|MGI|na//molecular function|zinc ion binding|IEA|GO:0008270|MGI|na	-0.0346141	3.15116e-05
Mm.24594	Slc25a19	molecular function|binding|IEA|GO:0005488|MGI|na//cellular component|inner membrane|IEA|GO:0019866|MGI|na//cellular component|integral to membrane|IEA|GO:0016021|MGI|na//cellular component|membrane|IEA|GO:0016020|MGI|na//cellular component|mitochondrial inner membrane|IEA|GO:0005743|MGI|na//cellular component|mitochondrion|IEA|GO:0005739|MGI|na//biological process|transport|IEA|GO:0006810|MGI|na/…	-0.0140972	3.42581e-05
Mm.244236	Prkcl2	molecular function|ATP binding|ISS|GO:0005524|MGI|12466851//cellular component|cytoplasm|IDA|GO:0005737|MGI|12783890//cellular component|intracellular|ISS|GO:0005622|MGI|12466851//molecular function|kinase activity|IEA|GO:0016301|MGI|na//cellular component|nucleus|IDA|GO:0005634|MGI|12783890//biological process|protein amino acid phosphorylation|ISS|GO:0006468|MGI|12466851//molecular function|pro…	-0.0104314	3.43274e-05
Mm.27270	Dctn5	cellular component|cytoskeleton|IEA|GO:0005856|MGI|na//cellular component|dynactin complex|ISS|GO:0005869|MGI|10525537	-0.0131096	3.88205e-05
Mm.346088	AI303526		-0.0230626	4.48486e-05
Mm.325816	Csnk1g1	cellular component|endoplasmic reticulum|IEA|GO:0005783|MGI|na//cellular component|extracellular space|TAS|GO:0005615|MGI|12466851//molecular function|isomerase activity|IEA|GO:0016853|MGI|na//molecular function|peptidyl-prolyl cis-trans isomerase activity|IEA|GO:0003755|MGI|na//biological process|protein folding|IEA|GO:0006457|MGI|na	-0.0142849	5.70455e-05
Mm.9820			-0.0250018	6.77323e-05
Mm.342337	Lyst	biological process|cellular defense response|ISS|GO:0006968|MGI|12466851//cellular component|endosome|ISS|GO:0005768|MGI|12466851//biological process|endosome to lysosome transport|ISS|GO:0008333|MGI|12466851//cellular component|microtubule cytoskeleton|ISS|GO:0015630|MGI|12466851//biological process|protein transport|IEA|GO:0015031|MGI|na//biological process|signal transduction|ISS|GO:0007165|MG…	-0.0186424	6.95827e-05
Mm.339491	Rpl41	biological process|protein biosynthesis|IEA|GO:0006412|MGI|na//cellular component|ribonucleoprotein complex|IEA|GO:0030529|MGI|na//cellular component|ribosome|IEA|GO:0005840|MGI|na//molecular function|structural constituent of ribosome|IEA|GO:0003735|MGI|na	-0.0112225	7.20502e-05
Mm.270660	MGC58341		-0.0111612	7.40654e-05
Mm.312942	Mm.312942		-0.00806912	7.45566e-05
Mm.156440	1810011O16Rik		-0.0124606	8.799e-05
Mm.290704	C330007P06Rik		-0.0200228	8.81183e-05
Mm.314040	8030445B08Rik		-0.00948917	9.00097e-05
Mm.117238	Mm.117238	molecular function|ATP binding|IEA|GO:0005524|MGI|na//molecular function|motor activity|IEA|GO:0003774|MGI|na//cellular component|myosin|IEA|GO:0016459|MGI|na	-0.0132033	0.000115786
Mm.336394	Rab3ip	biological process|biological process unknown|ND|GO:0000004|MGI|na//cellular component|cytoplasm|ISS|GO:0005737|MGI|na//cellular component|endoplasmic reticulum|IEA|GO:0005783|MGI|na//cellular component|nucleus|ISS|GO:0005634|MGI|na//molecular function|protein binding|ISS|GO:0005515|MGI|na	-0.00822616	0.000122105
Mm.1500	Mcm4	molecular function|ATP binding|IEA|GO:0005524|MGI|na//molecular function|DNA binding|IEA|GO:0003677|MGI|na//biological process|DNA replication|IEA|GO:0006260|MGI|na//biological process|DNA replication initiation|IEA|GO:0006270|MGI|na//molecular function|DNA-dependent ATPase activity|IEA|GO:0008094|MGI|na//molecular function|nucleoside-triphosphatase activity|IEA|GO:0017111|MGI|na//molecular funct…	-0.00693827	0.000135047
Mm.278997	Psmd9	cellular component|cytosol|IEA|GO:0005829|MGI|na//molecular function|protein binding|IEA|GO:0005515|MGI|na	-0.0109614	0.000137227
Mm.289674	3010033I09Rik	cellular component|integral to membrane|TAS|GO:0016021|MGI|12466851	-0.0083329	0.000138187
Mm.28232	Senp6	molecular function|peptidase activity|ISS|GO:0008233|MGI|12466851	-0.00693439	0.000144173
Mm.329022	Abcf1	molecular function|ATP binding|IEA|GO:0005524|MGI|na//molecular function|ATPase activity|IEA|GO:0016887|MGI|na//molecular function|nucleoside-triphosphatase activity|IEA|GO:0017111|MGI|na//molecular function|nucleotide binding|IEA|GO:0000166|MGI|na	-0.0107888	0.000162287
Mm.259988	4930422I07Rik	cellular component|nucleus|IEA|GO:0005634|MGI|na	-0.0119823	0.000166447
Mm.247837	Arpp19	biological process|biological process unknown|ND|GO:0000004|MGI|na//cellular component|cellular component unknown|ND|GO:0008372|MGI|na//molecular function|molecular function unknown|ND|GO:0005554|MGI|na	-0.00947846	0.000167846
Mm.375476			-0.00570401	0.000169355
Mm.227361	1110014N23Rik		-0.0121609	0.000174984
Mm.7271	Nxf1	molecular function|RNA binding|IDA|GO:0003723|MGI|11579093//biological process|RNA-nucleus export|IDA|GO:0006405|MGI|11579093//cellular component|intracellular|ISS|GO:0005622|MGI|12466851//biological process|mRNA processing|IEA|GO:0006397|MGI|na//biological process|mRNA-nucleus export|IEA|GO:0006406|MGI|na//cellular component|nuclear inclusion body|IDA|GO:0042405|MGI|15615787//cellular component|…	-0.015122	0.000181526
Mm.380795	Dtnb		-0.0116969	0.000186224
Mm.185518	BC014795		-0.00684535	0.000200689
Mm.294821	0610042I15Rik	cellular component|Golgi apparatus|IEA|GO:0005794|MGI|na//biological process|biological process unknown|ND|GO:0000004|MGI|na//cellular component|endoplasmic reticulum|IEA|GO:0005783|MGI|na//cellular component|integral to membrane|IEA|GO:0016021|MGI|na//molecular function|molecular function unknown|ND|GO:0005554|MGI|na	-0.0109415	0.000200835
Mm.284945	3830422N12Rik		-0.011367	0.000205296
Mm.726	Bsg	cellular component|extracellular space|TAS|GO:0005615|MGI|12466851//cellular component|integral to membrane|TAS|GO:0016021|MGI|12466851//molecular function|mannose binding|IEA|GO:0005537|MGI|na//molecular function|sugar binding|IEA|GO:0005529|MGI|na	-0.0104076	0.000212482
Mm.271677	2310038K02Rik		-0.00796462	0.000216451
Mm.30653	6330414G21Rik	biological process|regulation of transcription, DNA-dependent|IEA|GO:0006355|MGI|na//biological process|transcription|IEA|GO:0006350|MGI|na	-0.0090531	0.000218014
Mm.153183	Zap3	biological process|biological process unknown|ND|GO:0000004|MGI|na//molecular function|molecular function unknown|ND|GO:0005554|MGI|na//cellular component|nucleus|IDA|GO:0005634|MGI|11555636	-0.0139522	0.000219911
Mm.3752	Ranbp1	molecular function|GTPase activator activity|IEA|GO:0005096|MGI|na//cellular component|centrosome|IDA|GO:0005813|MGI|12840069//cellular component|cytoplasm|IDA|GO:0005737|MGI|12840069//biological process|positive regulation of mitotic centrosome separation|IDA|GO:0046604|MGI|12840069//biological process|spindle organization and biogenesis|IDA|GO:0007051|MGI|12840069	-0.011342	0.000235522
Mm.257437	Cdh2	cellular component|adherens junction|IDA|GO:0005912|MGI|12052883,12203715,12695331//molecular function|calcium ion binding|IEA|GO:0005509|MGI|na//biological process|calcium-dependent cell-cell adhesion|IDA|GO:0016339|MGI|14561752//biological process|cell adhesion|IDA|GO:0007155|MGI|12738802,14657280//biological process|cell migration|IDA|GO:0016477|MGI|14561752//cellular component|extracellular s…	-0.00504255	0.000245045
Mm.26612	Pigm		-0.00575521	0.000253921
Mm.25300	BC003296	cellular component|integral to membrane|IEA|GO:0016021|MGI|na//cellular component|tight junction|IEA|GO:0005923|MGI|na	-0.0087776	0.000266269
Mm.4283	Bop1	cellular component|nucleolus|IDA|GO:0005730|MGI|10891491//cellular component|nucleus|IEA|GO:0005634|MGI|na//biological process|rRNA processing|IMP|GO:0006364|MGI|10891491//molecular function|ribonucleoprotein binding|IDA|GO:0043021|MGI|10891491//biological process|ribosomal large subunit biogenesis|IMP|GO:0042273|MGI|10891491//biological process|ribosome biogenesis|IEA|GO:0007046|MGI|na	-0.011215	0.000269881
Mm.272394	Cdkn3	biological process|cell cycle arrest|ISS|GO:0007050|MGI|na//cellular component|cellular component unknown|ND|GO:0008372|MGI|na//molecular function|kinase activity|IEA|GO:0016301|MGI|na//molecular function|protein serine/threonine phosphatase activity|ISS|GO:0004722|MGI|na//molecular function|protein tyrosine phosphatase activity|ISS|GO:0004725|MGI|na	-0.00610597	0.000278613
Mm.359706	6530402N02Rik		-0.00968011	0.000292601
Mm.376098	Mm.376098	molecular function|3',5'-cGMP binding|IEA|GO:0030553|MGI|na//molecular function|ATP binding|IEA|GO:0005524|MGI|na//cellular component|cAMP-dependent protein kinase complex|ISS|GO:0005952|MGI|12466851//molecular function|cAMP-dependent protein kinase regulator activity|ISS|GO:0008603|MGI|12466851//molecular function|cGMP-dependent protein kinase activity|IEA|GO:0004692|MGI|na//molecular function|k…	-0.0110052	0.00030202
Mm.317339	Mos	molecular function|ATP binding|IEA|GO:0005524|MGI|na//biological process|cellular physiological process|IEA|GO:0050875|MGI|na//cellular component|intracellular|IEA|GO:0005622|MGI|na//molecular function|kinase activity|IEA|GO:0016301|MGI|na//biological process|protein amino acid phosphorylation|IEA|GO:0006468|MGI|na//molecular function|protein kinase activity|IEA|GO:0004672|MGI|na//molecular funct…	-0.0138436	0.000307583
Mm.192991	Mt1	molecular function|copper ion binding|IDA|GO:0005507|MGI|9358851//cellular component|cytosol|IDA|GO:0005829|MGI|9358851//cellular component|lysosome|IDA|GO:0005764|MGI|9358851//molecular function|metal ion binding|IDA|GO:0046872|MGI|12130647,15033980//biological process|metal ion homeostasis|IDA|GO:0006875|MGI|12130647,15033980//biological process|nitric oxide mediated signal transduction|IMP|GO:…	-0.0125763	0.00031061
Mm.16771	H2-K	cellular component|MHC class I protein complex|IEA|GO:0042612|MGI|na//molecular function|MHC class I receptor activity|ISS|GO:0030106|MGI|12466851//biological process|antigen presentation|IEA|GO:0019882|MGI|na//biological process|antigen presentation, endogenous antigen|ISS|GO:0019883|MGI|12466851//biological process|antigen processing, endogenous antigen via MHC class I|ISS|GO:0019885|MGI|124668…	-0.00951625	0.000324682
Mm.43831	Lgals1	cellular component|extracellular space|IDA|GO:0005615|MGI|11839787//biological process|myoblast differentiation|IDA|GO:0045445|MGI|11839787//molecular function|sugar binding|IEA|GO:0005529|MGI|na	-0.00697325	0.000326134
Mm.342115	4930421J07Rik		-0.012979	0.000329231
Mm.38877	9630015D15Rik		-0.00809916	0.000332679
Mm.10801	Stra6	cellular component|integral to membrane|TAS|GO:0016021|MGI|12466851	-0.00518097	0.000341488
Mm.236969	Renbp	biological process|N-acetylglucosamine metabolism|IMP|GO:0006044|MGI|10809771//molecular function|N-acylglucosamine 2-epimerase activity|IMP|GO:0050121|MGI|10809771//cellular component|cellular component unknown|ND|GO:0008372|MGI|na//molecular function|isomerase activity|IEA|GO:0016853|MGI|na//biological process|mannose metabolism|IEA|GO:0006013|MGI|na//molecular function|mannose-6-phosphate isom…	-0.0119451	0.000343557
Mm.23149	Rec8L1	biological process|chromosome organization and biogenesis (sensu Eukaryota)|IEA|GO:0007001|MGI|na//biological process|meiosis|IPI|GO:0007126|MGI|12759374//cellular component|nuclear chromosome|IEA|GO:0000228|MGI|na//cellular component|nucleus|IDA|GO:0005634|MGI|12759374//molecular function|protein binding|IPI|GO:0005515|MGI|12759374//cellular component|synaptonemal complex|IDA|GO:0000795|MGI|1275…	-0.00525025	0.000350851
Mm.244705	Trpm7	molecular function|ATP binding|IEA|GO:0005524|MGI|na//molecular function|calcium channel activity|IEA|GO:0005262|MGI|na//biological process|calcium ion transport|IEA|GO:0006816|MGI|na//molecular function|cation channel activity|IEA|GO:0005261|MGI|na//biological process|cation transport|IEA|GO:0006812|MGI|na//cellular component|integral to membrane|IEA|GO:0016021|MGI|na//molecular function|ion cha…	-0.00547408	0.000355115
Mm.372354	Gstm2		-0.00523696	0.000357545
Mm.150686	Bccip	molecular function|kinase regulator activity|ISS|GO:0019207|MGI|na//cellular component|nuclear cyclin-dependent protein kinase holoenzyme complex|ISS|GO:0019908|MGI|na//biological process|regulation of cyclin dependent protein kinase activity|ISS|GO:0000079|MGI|na	-0.00912855	0.000361523
Mm.46449	2410042D21Rik		-0.00625697	0.00036548
Mm.29798	Cd34	biological process|cell adhesion|IEA|GO:0007155|MGI|na//cellular component|external side of plasma membrane|IDA|GO:0009897|MGI|12714519,12900455//cellular component|integral to membrane|TAS|GO:0016021|MGI|12466851//cellular component|membrane|IEA|GO:0016020|MGI|na//molecular function|protein binding|IEA|GO:0005515|MGI|na	-0.00692651	0.000382702
Mm.245527	AB041549	cellular component|extracellular space|TAS|GO:0005615|MGI|12466851//cellular component|integral to membrane|TAS|GO:0016021|MGI|12466851	-0.0248244	0.000395933
Mm.34901	Grtp1	cellular component|extracellular region|ISS|GO:0005576|MGI|12466851//molecular function|hormone activity|ISS|GO:0005179|MGI|12466851	-0.0117128	0.000422129
Mm.272258	Dnase1l3	biological process|DNA catabolism|IEA|GO:0006308|MGI|na//biological process|DNA fragmentation during apoptosis|IDA|GO:0006309|MGI|12050166//biological process|apoptosis|IDA|GO:0006915|MGI|12050166//molecular function|deoxyribonuclease activity|IEA|GO:0004536|MGI|na//molecular function|endonuclease activity|IDA|GO:0004519|MGI|12050166//cellular component|extracellular space|TAS|GO:0005615|MGI|1246…	-0.010429	0.000433011
Mm.386832	Nrd1		-0.00479161	0.000437935
Mm.38445	Tmod3	cellular component|F-actin capping protein complex|ISS|GO:0008290|MGI|10662549//molecular function|actin binding|IEA|GO:0003779|MGI|na//biological process|actin filament organization|ISS|GO:0007015|MGI|10662549//biological process|barbed-end actin filament capping|ISS|GO:0051016|MGI|10662549//cellular component|cytoskeleton|IEA|GO:0005856|MGI|na//molecular function|tropomyosin binding|ISS|GO:0005…	-0.00597404	0.000443787
Mm.319123	Lrrc17	biological process|ubiquitin cycle|IEA|GO:0006512|MGI|na	-0.00552819	0.00044532
Mm.21976	0610031J06Rik	cellular component|extracellular space|TAS|GO:0005615|MGI|12466851//cellular component|integral to membrane|TAS|GO:0016021|MGI|12466851	-0.00729815	0.000494247
Mm.21686	D230016N13Rik	biological process|UDP-N-acetylgalactosamine metabolism|ISS|GO:0019276|MGI|14724282//molecular function|acetylgalactosaminyltransferase activity|ISS|GO:0008376|MGI|14724282//cellular component|cellular component unknown|ND|GO:0008372|MGI|na//molecular function|transferase activity|IEA|GO:0016740|MGI|na	0.0100006	0.999504
Mm.250425	2310065K24Rik	cellular component|nucleus|IEA|GO:0005634|MGI|na	0.0101747	0.999508
Mm.259468	9830169C18Rik		0.0134786	0.999509
Mm.371607	Tbc1d8	molecular function|GTPase activator activity|IEA|GO:0005096|MGI|na//biological process|biological process unknown|ND|GO:0000004|MGI|na//cellular component|cellular component unknown|ND|GO:0008372|MGI|na	0.0120652	0.999515
Mm.46014	Shrm	molecular function|actin binding|IDA|GO:0003779|MGI|10589677//cellular component|adherens junction|IDA|GO:0005912|MGI|10589677//cellular component|apical plasma membrane|IDA|GO:0016324|MGI|15037549//cellular component|cytoskeleton|IDA|GO:0005856|MGI|10589677//biological process|intracellular signaling cascade|ISS|GO:0007242|MGI|12466851//biological process|pattern specification|IMP|GO:0007389|MGI…	0.00409393	0.999518
Mm.196332	AF229032	molecular function|RNA binding|IEA|GO:0003723|MGI|na//biological process|RNA processing|IEA|GO:0006396|MGI|na//molecular function|magnesium ion binding|IEA|GO:0000287|MGI|na//cellular component|mitochondrion|ISS|GO:0005739|MGI|11504732//molecular function|nucleotide binding|IEA|GO:0000166|MGI|na//molecular function|nucleotidyltransferase activity|IEA|GO:0016779|MGI|na//molecular function|tRNA ade…	0.0122485	0.999526
Mm.380558	Mm.380558		0.0105557	0.999526
Mm.76911	Rbm7	molecular function|RNA binding|IEA|GO:0003723|MGI|na//biological process|meiosis|IEA|GO:0007126|MGI|na//molecular function|nucleic acid binding|IEA|GO:0003676|MGI|na	0.00749467	0.99953
Mm.25148	Atp6ap2	molecular function|hydrogen ion transporter activity|ISS|GO:0015078|MGI|12466851//molecular function|hydrolase activity|ISS|GO:0016787|MGI|12466851//cellular component|integral to membrane|TAS|GO:0016021|MGI|12466851//biological process|proton transport|ISS|GO:0015992|MGI|12466851//molecular function|receptor activity|IEA|GO:0004872|MGI|na	0.0102946	0.999544
Mm.364476	Mm.364476		0.0160642	0.999556
Mm.378083	Mm.378083		0.0100931	0.99956
Mm.236114	Fignl1	molecular function|ATP binding|IEA|GO:0005524|MGI|na//cellular component|integral to membrane|IEA|GO:0016021|MGI|na//cellular component|mitochondrion|IEA|GO:0005739|MGI|na//molecular function|nucleotide binding|ISS|GO:0000166|MGI|12466851//biological process|protein folding|IEA|GO:0006457|MGI|na//molecular function|unfolded protein binding|IEA|GO:0051082|MGI|na	0.0155017	0.999586
Mm.240830	Dab2	biological process|cellular morphogenesis during differentiation|IMP|GO:0000904|MGI|12413896//biological process|embryonic development (sensu Mammalia)|IMP|GO:0001701|MGI|12413896//biological process|excretion|IMP|GO:0007588|MGI|11927540//molecular function|protein binding|IPI|GO:0005515|MGI|12413896//biological process|receptor mediated endocytosis|IPI|GO:0006898|MGI|12413896	0.00858572	0.999588
Mm.27227	5730469M10Rik		0.00654941	0.999592
Mm.290802	Gmpr	molecular function|GMP reductase activity|ISS|GO:0003920|MGI|12466851//molecular function|catalytic activity|ISS|GO:0003824|MGI|12466851//biological process|nucleotide metabolism|IEA|GO:0009117|MGI|na//molecular function|oxidoreductase activity|ISS|GO:0016491|MGI|12466851	0.0125618	0.9996
Mm.213025	Acta2	cellular component|actin filament|IEA|GO:0005884|MGI|na//cellular component|cytoskeleton|IEA|GO:0005856|MGI|na//biological process|cytoskeleton organization and biogenesis|IEA|GO:0007010|MGI|na//molecular function|motor activity|IEA|GO:0003774|MGI|na//biological process|muscle development|IEA|GO:0007517|MGI|na//molecular function|protein binding|IEA|GO:0005515|MGI|na//molecular function|structura…	0.0102202	0.999603
Mm.22315	5430411K16Rik	cellular component|cytoplasm|ISS|GO:0005737|MGI|na//biological process|negative regulation of protein amino acid phosphorylation|ISS|GO:0001933|MGI|na//molecular function|protein kinase binding|ISS|GO:0019901|MGI|na//molecular function|protein tyrosine kinase inhibitor activity|ISS|GO:0030292|MGI|na//biological process|release of sequestered calcium ion into cytoplasm|ISS|GO:0051209|MGI|na	0.0128264	0.999606
Mm.27908	Nfatc4	molecular function|DNA binding|IDA|GO:0003677|MGI|12466851,12796475//molecular function|DNA binding|ISS|GO:0003677|MGI|12466851,12796475//molecular function|catalytic activity|ISS|GO:0003824|MGI|12466851//biological process|cellular respiration|IDA|GO:0045333|MGI|12750314//biological process|heart development|IGI|GO:0007507|MGI|12750314//biological process|inflammatory response|ISS|GO:0006954|MGI…	0.00801173	0.999607
Mm.249232	Golph4	cellular component|Golgi apparatus|ISS|GO:0005794|MGI|na//cellular component|integral to membrane|ISS|GO:0016021|MGI|na	0.00906721	0.999609
Mm.347368	AI987712		0.0106346	0.999629
Mm.44226	3010027G13Rik	molecular function|binding|ISS|GO:0005488|MGI|12466851//cellular component|inner membrane|IEA|GO:0019866|MGI|na//cellular component|integral to membrane|TAS|GO:0016021|MGI|12466851//cellular component|membrane|IEA|GO:0016020|MGI|na//cellular component|mitochondrial inner membrane|ISS|GO:0005743|MGI|12466851//cellular component|mitochondrion|IEA|GO:0005739|MGI|na//biological process|transport|IEA|…	0.0104667	0.999633
Mm.45106	Pigc	biological process|GPI anchor biosynthesis|ISS|GO:0006506|MGI|12466851//molecular function|catalytic activity|ISS|GO:0003824|MGI|12466851//cellular component|endoplasmic reticulum|ISS|GO:0005783|MGI|12466851//cellular component|endoplasmic reticulum membrane|ISS|GO:0005789|MGI|12466851//cellular component|integral to membrane|TAS|GO:0016021|MGI|12466851//molecular function|phosphatidylinositol N-…	0.00768388	0.999666
Mm.216574	5033428A16Rik		0.0114637	0.999675
Mm.23279	6330503K22Rik		0.012679	0.99969
Mm.191892	Herc3		0.00753437	0.999693
Mm.318248	4933403L16Rik	biological process|biological process unknown|ND|GO:0000004|MGI|na//cellular component|cellular component unknown|ND|GO:0008372|MGI|na//molecular function|molecular function unknown|ND|GO:0005554|MGI|na	0.0105607	0.999695
Mm.163132	E4f1	molecular function|DNA binding|IDA|GO:0003677|MGI|15226446//biological process|DNA replication and chromosome cycle|IMP|GO:0000067|MGI|15226446//biological process|embryonic development|IMP|GO:0009790|MGI|15226446//cellular component|nucleus|IDA|GO:0005634|MGI|15226446//biological process|regulation of mitotic cell cycle, embryonic|IMP|GO:0009794|MGI|15226446//biological process|regulation of tra…	0.0079769	0.999704
Mm.275039	Xpo5	molecular function|protein transporter activity|IDA|GO:0008565|MGI|12426392//biological process|protein-nucleus export|IDA|GO:0006611|MGI|12426392//molecular function|tRNA binding|IDA|GO:0000049|MGI|12426392	0.0131003	0.999706
Mm.213408	Ttc3		0.00446294	0.999706
Mm.2966	Atp5g3	biological process|ATP synthesis coupled proton transport|IEA|GO:0015986|MGI|na//biological process|glyoxylate cycle|ISS|GO:0006097|MGI|12466851//molecular function|hydrogen ion transporter activity|ISS|GO:0015078|MGI|12466851//biological process|hydrogen transport|ISS|GO:0006818|MGI|12466851//molecular function|hydrogen-exporting ATPase activity, phosphorylative mechanism|ISS|GO:0008553|MGI|1246…	0.00716856	0.99971
Mm.230853	D330050I23Rik		0.0105668	0.999711
Mm.27259	AL022610	cellular component|nucleus|ISS|GO:0005634|MGI|na//molecular function|tubulin binding|ISS|GO:0015631|MGI|na	0.00636857	0.999714
Mm.4509	Runx2	molecular function|RNA polymerase II transcription factor activity|ISS|GO:0003702|MGI|12466851//biological process|regulation of transcription, DNA-dependent|IEA|GO:0006355|MGI|na//cellular component|transcription factor complex|ISS|GO:0005667|MGI|12466851//biological process|transcription initiation|ISS|GO:0006352|MGI|12466851	0.0111965	0.999717
Mm.41420	1110003P22Rik	molecular function|catalytic activity|ISS|GO:0003824|MGI|12466851//biological process|metabolism|ISS|GO:0008152|MGI|12466851	0.00734656	0.999726
Mm.23828	Mcm10		0.0127161	0.999731
Mm.252195	Ttf1	molecular function|DNA binding|IDA|GO:0003677|MGI|7720715,9049305//molecular function|RNA polymerase I transcription termination factor activity|IDA|GO:0003716|MGI|7720715//molecular function|chromatin binding|IDA|GO:0003682|MGI|9049305//biological process|chromatin remodeling|IDA|GO:0006338|MGI|9049305//cellular component|nucleus|IDA|GO:0005634|MGI|7720715//molecular function|protein binding|IPI…	0.0108512	0.999731
Mm.30496	1200007D18Rik	cellular component|Golgi apparatus|IEA|GO:0005794|MGI|na//cellular component|endoplasmic reticulum|IEA|GO:0005783|MGI|na//cellular component|integral to membrane|TAS|GO:0016021|MGI|12466851//biological process|transport|IEA|GO:0006810|MGI|na	0.0069863	0.999737
Mm.18526	Ehd3	molecular function|ATP binding|IEA|GO:0005524|MGI|na//molecular function|calcium ion binding|IEA|GO:0005509|MGI|na//cellular component|endocytic vesicle|IDA|GO:0030139|MGI|12121420//molecular function|protein binding|IPI|GO:0005515|MGI|12121420	0.00498791	0.999742
Mm.13148	1110064P04Rik		0.013178	0.999745
Mm.331156	Trim46	cellular component|intracellular|IEA|GO:0005622|MGI|na//biological process|protein ubiquitination|IEA|GO:0016567|MGI|na//cellular component|ubiquitin ligase complex|IEA|GO:0000151|MGI|na//molecular function|ubiquitin-protein ligase activity|IEA|GO:0004842|MGI|na//molecular function|zinc ion binding|IEA|GO:0008270|MGI|na	0.0100385	0.999746
Mm.93636	Dmxl2	molecular function|Rab GTPase binding|ISS|GO:0017137|MGI|na//biological process|calcium ion-dependent exocytosis|IC|GO:0017156|MGI|na//cellular component|cytoskeleton|IEA|GO:0005856|MGI|na//cellular component|synaptic vesicle|ISS|GO:0008021|MGI|na//biological process|synaptic vesicle exocytosis|IC|GO:0016079|MGI|na	0.00675992	0.999758
Mm.275788	2310005D06Rik	molecular function|RNA binding|IEA|GO:0003723|MGI|na//molecular function|exonuclease activity|IEA|GO:0004527|MGI|na//cellular component|exosome (RNase complex)|IEA|GO:0000178|MGI|na//molecular function|hydrolase activity|IEA|GO:0016787|MGI|na//molecular function|nuclease activity|IEA|GO:0004518|MGI|na//cellular component|nucleus|IEA|GO:0005634|MGI|na//biological process|rRNA processing|IEA|GO:000…	0.0122591	0.99976
Mm.331636	AI481877		0.0118239	0.999767
Mm.102880	Mm.102880		0.0095184	0.999772
Mm.7709	Scnn1b	molecular function|amiloride-sensitive sodium channel activity|IDA|GO:0015280|MGI|10409305//cellular component|integral to membrane|IDA|GO:0016021|MGI|10409305,12466851//cellular component|integral to membrane|TAS|GO:0016021|MGI|10409305,12466851//molecular function|ion channel activity|IEA|GO:0005216|MGI|na//biological process|ion transport|IEA|GO:0006811|MGI|na//cellular component|membrane|IEA|…	0.0115224	0.999778
Mm.10665	Tex292	cellular component|nucleus|IEA|GO:0005634|MGI|na	0.010269	0.999792
Mm.136586	Smox	biological process|electron transport|IEA|GO:0006118|MGI|na//cellular component|nucleus|IEA|GO:0005634|MGI|na//molecular function|oxidoreductase activity|IEA|GO:0016491|MGI|na//molecular function|polyamine oxidase activity|IDA|GO:0046592|MGI|12141946//biological process|spermine catabolism|IDA|GO:0046208|MGI|12141946	0.0114543	0.999796
Mm.17636	4833423E24Rik		0.0128647	0.999801
Mm.342551	BC022765		0.00984143	0.999803
Mm.386789	Zdhhc6	cellular component|integral to membrane|IEA|GO:0016021|MGI|na//molecular function|metal ion binding|IEA|GO:0046872|MGI|na	0.0085453	0.999814
Mm.37341	Anapc7	molecular function|binding|IEA|GO:0005488|MGI|na//biological process|cell cycle|IEA|GO:0007049|MGI|na//cellular component|cellular component unknown|ND|GO:0008372|MGI|na//biological process|cytokinesis|IEA|GO:0000910|MGI|na//biological process|mitosis|IEA|GO:0007067|MGI|na//biological process|ubiquitin cycle|IEA|GO:0006512|MGI|na	0.0121015	0.999816
Mm.381726	Rbmxrt		0.0114551	0.999818
Mm.249146	Fbln2	molecular function|calcium ion binding|IEA|GO:0005509|MGI|na//biological process|cell adhesion|IEA|GO:0007155|MGI|na//cellular component|extracellular matrix (sensu Metazoa)|IEA|GO:0005578|MGI|na//cellular component|extracellular region|IEA|GO:0005576|MGI|na//molecular function|protein binding|IPI|GO:0005515|MGI|11733994	0.00811112	0.999819
Mm.288730	Polr2h	cellular component|DNA-directed RNA polymerase I complex|ISS|GO:0005736|MGI|12466851//cellular component|DNA-directed RNA polymerase II, core complex|ISS|GO:0005665|MGI|12466851//cellular component|DNA-directed RNA polymerase III complex|ISS|GO:0005666|MGI|12466851//molecular function|DNA-directed RNA polymerase activity|ISS|GO:0003899|MGI|12466851//molecular function|nucleotidyltransferase activ…	0.0116309	0.999831
Mm.195010	D430038H04Rik		0.00901342	0.999832
Mm.220038	Ddx5	molecular function|ATP binding|IEA|GO:0005524|MGI|na//molecular function|ATP-dependent helicase activity|IEA|GO:0008026|MGI|na//molecular function|RNA binding|IEA|GO:0003723|MGI|na//molecular function|RNA helicase activity|IEA|GO:0003724|MGI|na//molecular function|helicase activity|IEA|GO:0004386|MGI|na//molecular function|hydrolase activity|IEA|GO:0016787|MGI|na//molecular function|nucleic acid …	0.00800392	0.999834
Mm.269188	Nutf2	cellular component|cytosol|ISS|GO:0005829|MGI|12466851//cellular component|intracellular|ISS|GO:0005622|MGI|12466851//biological process|intracellular protein transport|ISS|GO:0006886|MGI|12466851//cellular component|nuclear pore|ISS|GO:0005643|MGI|12466851//cellular component|nucleus|ISS|GO:0005634|MGI|12466851//biological process|protein transport|ISS|GO:0015031|MGI|12466851//molecular function…	0.0105212	0.999835
Mm.229761			0.0129844	0.999841
Mm.10406	Sdhd	biological process|electron transport|IEA|GO:0006118|MGI|na//cellular component|extracellular space|TAS|GO:0005615|MGI|12466851//molecular function|heme binding|IEA|GO:0020037|MGI|na//cellular component|integral to membrane|IEA|GO:0016021|MGI|na//cellular component|mitochondrial membrane|IEA|GO:0005740|MGI|na//cellular component|mitochondrion|IEA|GO:0005739|MGI|na//biological process|transport|IE…	0.0112415	0.999849
Mm.232472	Kcnab3	cellular component|integral to membrane|IEA|GO:0016021|MGI|na//cellular component|integral to plasma membrane|IEA|GO:0005887|MGI|na//molecular function|ion channel activity|IEA|GO:0005216|MGI|na//biological process|ion transport|IEA|GO:0006811|MGI|na//molecular function|oxidoreductase activity|IEA|GO:0016491|MGI|na//molecular function|potassium channel activity|IEA|GO:0005267|MGI|na//biological p…	0.0120218	0.999851
Mm.1186	Car2	molecular function|carbonate dehydratase activity|IEA|GO:0004089|MGI|na//molecular function|lyase activity|IEA|GO:0016829|MGI|na//biological process|one-carbon compound metabolism|IEA|GO:0006730|MGI|na//molecular function|zinc ion binding|IEA|GO:0008270|MGI|na	0.00554967	0.999854
Mm.285783	2210409M21Rik	biological process|protein prenylation|ISS|GO:0018342|MGI|12466851//molecular function|protein prenyltransferase activity|ISS|GO:0008318|MGI|12466851//molecular function|transferase activity|IEA|GO:0016740|MGI|na	0.0137852	0.999855
Mm.589	Gpi1	molecular function|cytokine activity|IEA|GO:0005125|MGI|na//biological process|gluconeogenesis|IEA|GO:0006094|MGI|na//molecular function|glucose-6-phosphate isomerase activity|IDA|GO:0004347|MGI|15155459//biological process|glycolysis|IEA|GO:0006096|MGI|na//molecular function|growth factor activity|IEA|GO:0008083|MGI|na//molecular function|isomerase activity|IEA|GO:0016853|MGI|na	0.00737668	0.999856
Mm.14814	Tap2	molecular function|ATP binding|IEA|GO:0005524|MGI|na//molecular function|ATPase activity|IEA|GO:0016887|MGI|na//molecular function|ATPase activity, coupled to transmembrane movement of substances|IEA|GO:0042626|MGI|na//cellular component|endoplasmic reticulum|IEA|GO:0005783|MGI|na//cellular component|extracellular space|TAS|GO:0005615|MGI|12466851//biological process|immune response|IEA|GO:000695…	0.0145635	0.999857
Mm.28756	Slc40a1	molecular function|binding|ISS|GO:0005488|MGI|12466851//cellular component|integral to membrane|TAS|GO:0016021|MGI|12466851//biological process|iron ion transport|IDA|GO:0006826|MGI|10828623//molecular function|iron ion transporter activity|IDA|GO:0005381|MGI|10828623//cellular component|mitochondrial inner membrane|ISS|GO:0005743|MGI|12466851//cellular component|synaptic vesicle|IDA|GO:0008021|M…	0.00877601	0.999857
Mm.337483	Mm.337483		0.0170798	0.999858
Mm.313076	Ppp1r13b	molecular function|DNA binding|ISS|GO:0003677|MGI|12466851//biological process|apoptosis|IEA|GO:0006915|MGI|na//cellular component|nucleus|IEA|GO:0005634|MGI|na//biological process|regulation of transcription, DNA-dependent|ISS|GO:0006355|MGI|12466851//molecular function|transcription factor activity|ISS|GO:0003700|MGI|12466851	0.0120943	0.999858
Mm.358749	Vps28		0.00947284	0.999859
Mm.83689	4833406I20Rik	molecular function|G-protein coupled receptor activity|ISS|GO:0004930|MGI|12466851//molecular function|G-protein coupled receptor activity, unknown ligand|TAS|GO:0016526|MGI|12466851//biological process|G-protein coupled receptor protein signaling pathway|TAS|GO:0007186|MGI|12466851//cellular component|integral to membrane|TAS|GO:0016021|MGI|12466851//cellular component|membrane|ISS|GO:0016020|MG…	0.0113112	0.999859
Mm.193728	1700109G14Rik		0.0117803	0.999861
Mm.383515	Itpr5		0.0109542	0.999866
Mm.44610	Mm.44610		0.015293	0.999867
Mm.341257	LOC209550		0.0140754	0.999869
Mm.358648	A630026H08Rik	molecular function|nucleic acid binding|IEA|GO:0003676|MGI|na	0.00886197	0.999875
Mm.64065	Ing5	molecular function|DNA binding|IEA|GO:0003677|MGI|na//biological process|regulation of transcription, DNA-dependent|IEA|GO:0006355|MGI|na	0.0109044	0.999879
Mm.361382	Rps4x	molecular function|RNA binding|ISS|GO:0003723|MGI|12466851//biological process|cell proliferation|ISS|GO:0008283|MGI|12466851//cellular component|cytosolic ribosome (sensu Eukaryota)|IEA|GO:0005830|MGI|na//cellular component|cytosolic small ribosomal subunit (sensu Eukaryota)|ISS|GO:0005843|MGI|12466851//biological process|development|ISS|GO:0007275|MGI|12466851//cellular component|intracellular|…	0.00635066	0.999879
Mm.294769	D11Moh45	molecular function|nucleic acid binding|ISS|GO:0003676|MGI|12466851	0.00851805	0.999884
Mm.262067	9930017A07Rik	cellular component|intracellular|ISS|GO:0005622|MGI|12466851//biological process|intracellular signaling cascade|ISS|GO:0007242|MGI|12466851//biological process|protein biosynthesis|ISS|GO:0006412|MGI|12466851//cellular component|ribosome|ISS|GO:0005840|MGI|12466851//molecular function|structural constituent of ribosome|ISS|GO:0003735|MGI|12466851	0.00898103	0.999887
Mm.48686	Ppp4r1	molecular function|hydrolase activity|IEA|GO:0016787|MGI|na//molecular function|phosphoprotein phosphatase activity|IEA|GO:0004721|MGI|na	0.0137981	0.999888
Mm.383424	Exoc7		0.0134267	0.999891
Mm.26881	Tmem122		0.0118825	0.999892
Mm.121878	Tpm1	molecular function|actin binding|IEA|GO:0003779|MGI|na//cellular component|cytoskeleton|IEA|GO:0005856|MGI|na//biological process|muscle contraction|IEA|GO:0006936|MGI|na//biological process|muscle development|IEA|GO:0007517|MGI|na//cellular component|muscle thin filament tropomyosin|TAS|GO:0005862|MGI|8618961//molecular function|structural constituent of cytoskeleton|TAS|GO:0005200|MGI|8618961	0.0137734	0.999893
Mm.258910	Arfgap3	molecular function|GTPase activator activity|IEA|GO:0005096|MGI|na//biological process|protein transport|IEA|GO:0015031|MGI|na//biological process|regulation of GTPase activity|IEA|GO:0043087|MGI|na//biological process|transport|IEA|GO:0006810|MGI|na	0.0120752	0.999905
Mm.214766	Ankrd6	molecular function|DNA binding|ISS|GO:0003677|MGI|12466851//biological process|regulation of transcription, DNA-dependent|ISS|GO:0006355|MGI|12466851//molecular function|transcription factor activity|ISS|GO:0003700|MGI|12466851	0.00935568	0.999922
Mm.108596	2700075B01Rik		0.0134202	0.999923
Mm.29270	BC034090		0.0106309	0.999923
Mm.200497	Hadha	molecular function|catalytic activity|IEA|GO:0003824|MGI|na//molecular function|enoyl-CoA hydratase activity|TAS|GO:0004300|MGI|11390422//biological process|fatty acid beta-oxidation|IMP|GO:0006635|MGI|11390422//biological process|fatty acid metabolism|IEA|GO:0006631|MGI|na//molecular function|isomerase activity|IEA|GO:0016853|MGI|na//biological process|lipid metabolism|IEA|GO:0006629|MGI|na//mol…	0.0152463	0.999924
Mm.22225	Zfp313	biological process|cell differentiation|IEA|GO:0030154|MGI|na//biological process|development|IEA|GO:0007275|MGI|na//cellular component|nucleus|IEA|GO:0005634|MGI|na//biological process|protein ubiquitination|IEA|GO:0016567|MGI|na//biological process|spermatogenesis|IEA|GO:0007283|MGI|na//cellular component|ubiquitin ligase complex|IEA|GO:0000151|MGI|na//molecular function|ubiquitin-protein ligas…	0.00964884	0.999924
Mm.968	Nr1h2	molecular function|DNA binding|IDA|GO:0003677|MGI|14739254//biological process|cellular lipid metabolism|IDA|GO:0044255|MGI|14739254//molecular function|ligand-dependent nuclear receptor activity|IDA|GO:0004879|MGI|12466851,14739254//molecular function|ligand-dependent nuclear receptor activity|ISS|GO:0004879|MGI|12466851,14739254//cellular component|nucleus|IDA|GO:0005634|MGI|14739254//molecular…	0.0121124	0.999924
Mm.200916	Gpx3	cellular component|extracellular space|TAS|GO:0005615|MGI|12466851//molecular function|glutathione peroxidase activity|IEA|GO:0004602|MGI|na//molecular function|oxidoreductase activity|IEA|GO:0016491|MGI|na//molecular function|peroxidase activity|IEA|GO:0004601|MGI|na//biological process|response to oxidative stress|IEA|GO:0006979|MGI|na	0.0160113	0.999926
Mm.4498	Ptpn14	molecular function|binding|IEA|GO:0005488|MGI|na//cellular component|cytoskeleton|IEA|GO:0005856|MGI|na//molecular function|hydrolase activity|IEA|GO:0016787|MGI|na//molecular function|phosphoprotein phosphatase activity|IEA|GO:0004721|MGI|na//biological process|protein amino acid dephosphorylation|IEA|GO:0006470|MGI|na//molecular function|protein tyrosine phosphatase activity|IEA|GO:0004725|MGI|…	0.0152124	0.999927
Mm.275808	3000004N20Rik	biological process|mRNA processing|IEA|GO:0006397|MGI|na//biological process|nuclear mRNA splicing, via spliceosome|IEA|GO:0000398|MGI|na	0.0110103	0.999927
Mm.29068	2610036D13Rik	molecular function|binding|IEA|GO:0005488|MGI|na//biological process|carbohydrate metabolism|ISS|GO:0005975|MGI|12466851	0.0156652	0.999928
Mm.290906	Sp100	molecular function|DNA binding|IEA|GO:0003677|MGI|na//cellular component|chromosome|IEA|GO:0005694|MGI|na//cellular component|nucleus|IEA|GO:0005634|MGI|na	0.0117732	0.999931
Mm.87052	Jrk	molecular function|DNA binding|IEA|GO:0003677|MGI|na//cellular component|NOT ribosome|IDA|GO:0005840|MGI|11756500//cellular component|chromosome|IEA|GO:0005694|MGI|na//cellular component|chromosome, pericentric region|IEA|GO:0000775|MGI|na//cellular component|cytoplasm|IDA|GO:0005737|MGI|11756500//molecular function|mRNA binding|IDA|GO:0003729|MGI|11756500//molecular function|nucleic acid binding…	0.0105726	0.999932
Mm.7091	Ssr2	biological process|cotranslational protein-membrane targeting|ISS|GO:0006613|MGI|12466851//cellular component|endoplasmic reticulum|ISS|GO:0005783|MGI|12466851//cellular component|extracellular space|TAS|GO:0005615|MGI|12466851//cellular component|integral to membrane|TAS|GO:0016021|MGI|12466851//molecular function|signal sequence binding|ISS|GO:0005048|MGI|12466851	0.0090879	0.999937
Mm.1451	Mfge8	biological process|cell adhesion|IEA|GO:0007155|MGI|na//cellular component|external side of plasma membrane|IDA|GO:0009897|MGI|12000961//cellular component|extracellular space|IDA|GO:0005615|MGI|12000961,12466851//cellular component|extracellular space|TAS|GO:0005615|MGI|12000961,12466851//cellular component|extrinsic to plasma membrane|IDA|GO:0019897|MGI|12000961//biological process|fertilizatio…	0.00646422	0.999938
Mm.301039	Ncoa1	molecular function|acyltransferase activity|IEA|GO:0008415|MGI|na//molecular function|chromatin binding|IDA|GO:0003682|MGI|12446761//molecular function|histone acetyltransferase activity|IEA|GO:0004402|MGI|na//cellular component|nucleus|IEA|GO:0005634|MGI|na//biological process|positive regulation of transcription|ISS|GO:0045941|MGI|11891224//molecular function|protein binding|IPI|GO:0005515|MGI|…	0.0098599	0.999939
Mm.39751	2310036I02Rik	molecular function|ATP binding|ISS|GO:0005524|MGI|12466851//molecular function|ATPase activity|ISS|GO:0016887|MGI|12466851//molecular function|hydrolase activity|ISS|GO:0016787|MGI|12466851//cellular component|integral to membrane|TAS|GO:0016021|MGI|12466851//molecular function|metalloendopeptidase activity|ISS|GO:0004222|MGI|12466851//molecular function|metallopeptidase activity|ISS|GO:0008237|M…	0.0101569	0.999943
Mm.114362	2410024A21Rik		0.011209	0.999946
Mm.379087	1300007B12Rik	cellular component|integral to membrane|TAS|GO:0016021|MGI|12466851	0.00723384	0.999946
Mm.330394	Kbtbd4	molecular function|protein binding|ISS|GO:0005515|MGI|12466851	0.00902188	0.999949
Mm.32901	AI467484		0.00838992	0.999949
Mm.273785	1110063G11Rik	cellular component|integral to membrane|IEA|GO:0016021|MGI|na	0.0121414	0.99995
Mm.308539	C430004E15Rik		0.0113602	0.999952
Mm.104900	Asah2	biological process|cell proliferation|TAS|GO:0008283|MGI|10753931//molecular function|ceramidase activity|IDA|GO:0017040|MGI|10753931//molecular function|hydrolase activity|IEA|GO:0016787|MGI|na//cellular component|integral to membrane|TAS|GO:0016021|MGI|12466851//cellular component|membrane fraction|IDA|GO:0005624|MGI|10753931	0.0152491	0.999953
Mm.372585			0.0120546	0.999954
Mm.294681	Mm.294681		0.0137613	0.999955
Mm.29786	A730011O11Rik	biological process|cell cycle|IEA|GO:0007049|MGI|na//biological process|cytokinesis|IEA|GO:0000910|MGI|na//biological process|mitosis|IEA|GO:0007067|MGI|na//biological process|mitotic cell cycle|IEA|GO:0000278|MGI|na//biological process|mitotic chromosome condensation|IEA|GO:0007076|MGI|na//cellular component|nucleus|IEA|GO:0005634|MGI|na	0.0130517	0.999956
Mm.29648	Degs	biological process|fatty acid biosynthesis|IEA|GO:0006633|MGI|na//cellular component|integral to membrane|TAS|GO:0016021|MGI|12466851//biological process|lipid biosynthesis|IEA|GO:0008610|MGI|na//molecular function|oxidoreductase activity|ISS|GO:0016491|MGI|12466851	0.0115369	0.999957
Mm.268397	1500026N15Rik	molecular function|GTPase activator activity|IDA|GO:0005096|MGI|11744688//molecular function|SH3 domain binding|IDA|GO:0017124|MGI|11744688//cellular component|lamellipodium|IDA|GO:0030027|MGI|11744688//molecular function|protein binding|IPI|GO:0005515|MGI|11744688//biological process|small GTPase mediated signal transduction|IDA|GO:0007264|MGI|11744688	0.00804836	0.999959
Mm.274904	Lancl2	cellular component|eukaryotic translation elongation factor 1 complex|IEA|GO:0005853|MGI|na//cellular component|nucleus|IEA|GO:0005634|MGI|na//molecular function|translation elongation factor activity|IEA|GO:0003746|MGI|na//biological process|translational elongation|IEA|GO:0006414|MGI|na	0.00843133	0.999962
Mm.22904	Mmrn1	cellular component|extracellular space|TAS|GO:0005615|MGI|12466851	0.0103653	0.999965
Mm.378978	Tgtp	molecular function|G-protein coupled receptor activity|IEA|GO:0004930|MGI|na//biological process|G-protein coupled receptor protein signaling pathway|ISS|GO:0007186|MGI|14611657//cellular component|integral to membrane|ISS|GO:0016021|MGI|14611657//molecular function|olfactory receptor activity|ISS|GO:0004984|MGI|14611657//biological process|perception of smell|ISS|GO:0007608|MGI|14611657//molecul…	0.01274	0.999966
Mm.2212	P4ha1	molecular function|binding|IEA|GO:0005488|MGI|na//cellular component|endoplasmic reticulum|IEA|GO:0005783|MGI|na//cellular component|extracellular space|TAS|GO:0005615|MGI|12466851//molecular function|oxidoreductase activity|IEA|GO:0016491|MGI|na//molecular function|oxidoreductase activity, acting on paired donors, with incorporation or reduction of molecular oxygen, 2-oxoglutarate as one donor, …	0.0110677	0.99997
Mm.381807	Mm.381807		0.0098404	0.999971
Mm.39704	1810026J23Rik		0.00831818	0.999971
Mm.288098	Clk2	molecular function|ATP binding|IEA|GO:0005524|MGI|na//biological process|autophosphorylation|IDA|GO:0046777|MGI|9307018//molecular function|kinase activity|IEA|GO:0016301|MGI|na//cellular component|nucleus|IDA|GO:0005634|MGI|9307018//biological process|peptidyl-tyrosine phosphorylation|IDA|GO:0018108|MGI|9307018//biological process|protein amino acid phosphorylation|IEA|GO:0006468|MGI|na//molecul…	0.0106787	0.999972
Mm.275411	E130016I23Rik	cellular component|extracellular space|TAS|GO:0005615|MGI|12466851//cellular component|integral to membrane|TAS|GO:0016021|MGI|12466851	0.0127558	0.999972
Mm.365048	Lgals8		0.010605	0.999973
Mm.128273	Suv39h2	cellular component|chromatin|IEA|GO:0000785|MGI|na//biological process|chromatin assembly or disassembly|IEA|GO:0006333|MGI|na//molecular function|chromatin binding|IEA|GO:0003682|MGI|na//biological process|chromatin modification|IEA|GO:0016568|MGI|na//molecular function|histone-lysine N-methyltransferase activity|IEA|GO:0018024|MGI|na//molecular function|methyltransferase activity|IEA|GO:0008168…	0.012656	0.999979
Mm.20837	Cln2	cellular component|extracellular space|TAS|GO:0005615|MGI|12466851//molecular function|hydrolase activity|IEA|GO:0016787|MGI|na//cellular component|lysosome|IEA|GO:0005764|MGI|na//cellular component|mitochondrion|IDA|GO:0005739|MGI|14651853//molecular function|peptidase activity|IEA|GO:0008233|MGI|na//molecular function|serine-type endopeptidase activity|IEA|GO:0004252|MGI|na//molecular function|…	0.0129762	0.99998
Mm.291831	Gpld1	biological process|GPI anchor release|IDA|GO:0006507|MGI|9716655//biological process|cell adhesion|IEA|GO:0007155|MGI|na//biological process|cell-matrix adhesion|IEA|GO:0007160|MGI|na//cellular component|extracellular region|IEA|GO:0005576|MGI|na//cellular component|extracellular space|TAS|GO:0005615|MGI|12466851//molecular function|glycosylphosphatidylinositol phospholipase D activity|IEA|GO:000…	0.00550997	0.99998
Mm.254463	BC043476	molecular function|DNA binding|IEA|GO:0003677|MGI|na//cellular component|nucleus|IEA|GO:0005634|MGI|na	0.0121775	0.99998
Mm.211838	Slc5a10	cellular component|integral to membrane|IEA|GO:0016021|MGI|na//biological process|ion transport|IEA|GO:0006811|MGI|na//cellular component|membrane|ISS|GO:0016020|MGI|12466851//biological process|sodium ion transport|IEA|GO:0006814|MGI|na//molecular function|symporter activity|IEA|GO:0015293|MGI|na//biological process|transport|ISS|GO:0006810|MGI|12466851//molecular function|transporter activity|I…	0.0133278	0.999981
Mm.28452	Snapc2	cellular component|nucleus|IEA|GO:0005634|MGI|na//biological process|regulation of transcription, DNA-dependent|IEA|GO:0006355|MGI|na//biological process|transcription|IEA|GO:0006350|MGI|na	0.0136177	0.999983
Mm.290853	Etfa		0.0114453	0.999985
Mm.2654	Wdr1	molecular function|actin binding|ISS|GO:0003779|MGI|10036186//cellular component|actin cytoskeleton|ISS|GO:0015629|MGI|10036186//cellular component|cytoskeleton|IEA|GO:0005856|MGI|na//biological process|perception of sound|ISS|GO:0007605|MGI|10036186	0.0120308	0.999987
Mm.52583	D13Wsu50e		0.0125757	0.999987
Mm.87062	Nr2c2	cellular component|mitochondrial small ribosomal subunit|ISS|GO:0005763|MGI|10938081//cellular component|mitochondrion|IDA|GO:0005739|MGI|14651853//cellular component|ribonucleoprotein complex|IEA|GO:0030529|MGI|na//molecular function|structural constituent of ribosome|ISS|GO:0003735|MGI|10938081	0.00973391	0.999987
Mm.249637	Efnb3	biological process|adult walking behavior|IMP|GO:0007628|MGI|11182083,12649481//biological process|axon choice point recognition|IMP|GO:0016198|MGI|11182083//biological process|axon guidance|IMP|GO:0007411|MGI|11731465,12649481//biological process|cell differentiation|IEA|GO:0030154|MGI|na//biological process|development|IEA|GO:0007275|MGI|na//cellular component|extracellular space|TAS|GO:0005615…	0.0102238	0.999988
Mm.374825	Rps6kb1	molecular function|ATP binding|IEA|GO:0005524|MGI|na//cellular component|cytosolic ribosome (sensu Eukaryota)|IEA|GO:0005830|MGI|na//biological process|germ cell development|IDA|GO:0007281|MGI|12140361//molecular function|kinase activity|IEA|GO:0016301|MGI|na//biological process|protein amino acid phosphorylation|IEA|GO:0006468|MGI|na//molecular function|protein kinase activity|IEA|GO:0004672|MGI…	0.0174552	0.999989
Mm.261570	Gtf2i	molecular function|DNA binding|ISS|GO:0003677|MGI|12466851//cellular component|nucleus|ISS|GO:0005634|MGI|12466851//biological process|regulation of transcription, DNA-dependent|IEA|GO:0006355|MGI|na//molecular function|transcription factor activity|IEA|GO:0003700|MGI|na//cellular component|transcription factor complex|IEA|GO:0005667|MGI|na	0.0167547	0.99999
Mm.251115	Tnk2	molecular function|ATP binding|IEA|GO:0005524|MGI|na//molecular function|calcium ion binding|ISS|GO:0005509|MGI|12466851//molecular function|kinase activity|IEA|GO:0016301|MGI|na//biological process|protein amino acid phosphorylation|ISS|GO:0006468|MGI|12466851//molecular function|protein kinase activity|ISS|GO:0004672|MGI|12466851//molecular function|protein serine/threonine kinase activity|ISS|…	0.0119963	0.999991
Mm.331200	Tdrkh	cellular component|cytoplasm|IDA|GO:0005737|MGI|15642376//molecular function|enzyme inhibitor activity|IEA|GO:0004857|MGI|na//cellular component|nucleus|IDA|GO:0005634|MGI|15642376//molecular function|ornithine decarboxylase inhibitor activity|IDA|GO:0008073|MGI|10781085//biological process|polyamine metabolism|TAS|GO:0006595|MGI|10781085//molecular function|protein binding|IPI|GO:0005515|MGI|156…	0.00996218	0.999991
Mm.278577	A230046K03Rik		0.00988073	0.999992
Mm.249479	Dncic2	cellular component|cytoplasmic dynein complex|IEA|GO:0005868|MGI|na//cellular component|dynein complex|IEA|GO:0030286|MGI|na//molecular function|microtubule motor activity|IEA|GO:0003777|MGI|na//biological process|microtubule-based movement|IEA|GO:0007018|MGI|na//molecular function|motor activity|IEA|GO:0003774|MGI|na	0.0108255	0.999992
Mm.347572	Pdhb		0.0113799	0.999992
Mm.42148	Foxm1	molecular function|DNA binding|IEA|GO:0003677|MGI|na//biological process|liver development|IMP|GO:0001889|MGI|15531365//cellular component|nucleus|IEA|GO:0005634|MGI|na//biological process|regulation of cell proliferation|IMP|GO:0042127|MGI|15531365//biological process|regulation of transcription, DNA-dependent|IEA|GO:0006355|MGI|na//biological process|transcription|IEA|GO:0006350|MGI|na//molecul…	0.0141974	0.999992
Mm.379140	2310016E02Rik		0.0108074	0.999993
Mm.371811	Ggps1		0.0123766	0.999994
Mm.132868	Rbbp5	cellular component|nucleus|ISS|GO:0005634|MGI|12466851	0.0124773	0.999994
Mm.28650	Rab6	molecular function|GTP binding|IEA|GO:0005525|MGI|na//cellular component|Golgi apparatus|IDA|GO:0005794|MGI|11042173//cellular component|intracellular|IEA|GO:0005622|MGI|na//biological process|intracellular protein transport|TAS|GO:0006886|MGI|11042173//molecular function|protein binding|IPI|GO:0005515|MGI|7631419//biological process|protein transport|IEA|GO:0015031|MGI|na//biological process|sma…	0.0080115	0.999995
Mm.273292	Gli2	molecular function|DNA binding|IDA|GO:0003677|MGI|12466851,15614767//molecular function|DNA binding|ISS|GO:0003677|MGI|12466851,15614767//biological process|hindbrain development|IGI|GO:0030902|MGI|15496441//biological process|hindbrain development|IMP|GO:0030902|MGI|15496441//cellular component|nucleus|ISS|GO:0005634|MGI|12466851//biological process|positive regulation of cell proliferation|IGI|…	0.0112022	0.999995
Mm.253559	Pepp3		0.0126949	0.999996
Mm.29324	Ldh1	molecular function|L-lactate dehydrogenase activity|IEA|GO:0004459|MGI|na//biological process|anaerobic glycolysis|IEA|GO:0019642|MGI|na//cellular component|cytoplasm|IEA|GO:0005737|MGI|na//biological process|glycolysis|IEA|GO:0006096|MGI|na//molecular function|oxidoreductase activity|IEA|GO:0016491|MGI|na//biological process|tricarboxylic acid cycle intermediate metabolism|IEA|GO:0006100|MGI|na	0.0125053	0.999996
Mm.76650			0.0128451	0.999996
Mm.28597	D15Ertd747e	cellular component|extracellular space|TAS|GO:0005615|MGI|12466851//cellular component|integral to membrane|TAS|GO:0016021|MGI|12466851//molecular function|receptor activity|IEA|GO:0004872|MGI|na	0.0131092	0.999997
Mm.359043	Mm.359043		0.0112655	0.999997
Mm.100113	Rpl10	cellular component|intracellular|ISS|GO:0005622|MGI|12466851//biological process|protein biosynthesis|ISS|GO:0006412|MGI|12466851//cellular component|ribonucleoprotein complex|IEA|GO:0030529|MGI|na//cellular component|ribosome|ISS|GO:0005840|MGI|12466851//molecular function|structural constituent of ribosome|ISS|GO:0003735|MGI|12466851	0.00995652	0.999998
Mm.366840			0.01212	0.999999
Mm.20144	Serpinb1a	cellular component|cellular component unknown|ND|GO:0008372|MGI|na//molecular function|endopeptidase inhibitor activity|IEA|GO:0004866|MGI|na//molecular function|peptidase activity|IEA|GO:0008233|MGI|na//biological process|regulation of protein catabolism|IPI|GO:0042176|MGI|12189154//molecular function|serine-type endopeptidase inhibitor activity|IEA|GO:0004867|MGI|na	0.0129399	0.999999
Mm.326089	Top3b	molecular function|DNA binding|IEA|GO:0003677|MGI|na//biological process|DNA modification|IEA|GO:0006304|MGI|na//molecular function|DNA topoisomerase activity|IEA|GO:0003916|MGI|na//molecular function|DNA topoisomerase type I activity|IEA|GO:0003917|MGI|na//biological process|DNA topological change|IEA|GO:0006265|MGI|na//biological process|DNA unwinding|IEA|GO:0006268|MGI|na//biological process|c…	0.0136465	0.999999
Mm.231395	Ctsd	molecular function|aspartic-type endopeptidase activity|IEA|GO:0004190|MGI|na//molecular function|cathepsin D activity|IEA|GO:0004192|MGI|na//molecular function|hydrolase activity|IEA|GO:0016787|MGI|na//cellular component|lysosome|IDA|GO:0005764|MGI|12775715//cellular component|mitochondrion|IDA|GO:0005739|MGI|14651853//molecular function|pepsin A activity|IEA|GO:0004194|MGI|na//molecular functio…	0.0149482	0.999999
Mm.1776	Fth	molecular function|binding|IEA|GO:0005488|MGI|na//molecular function|ferric iron binding|IEA|GO:0008199|MGI|na//molecular function|ferroxidase activity|IEA|GO:0004322|MGI|na//biological process|iron ion homeostasis|IEA|GO:0006879|MGI|na//biological process|iron ion transport|IEA|GO:0006826|MGI|na//molecular function|oxidoreductase activity|IEA|GO:0016491|MGI|na	0.0158647	1
Mm.292258	AW060714	molecular function|GTPase activator activity|IEA|GO:0005096|MGI|na	0.0123204	1
Mm.45436	Lyzs	biological process|carbohydrate metabolism|IEA|GO:0005975|MGI|na//molecular function|catalytic activity|IEA|GO:0003824|MGI|na//biological process|cell wall catabolism|ISS|GO:0016998|MGI|12466851//biological process|cytolysis|IEA|GO:0019835|MGI|na//biological process|defense response to bacteria|IEA|GO:0042742|MGI|na//cellular component|extracellular region|IEA|GO:0005576|MGI|na//cellular componen…	0.0158898	1
Gonads
Mouse Unigene	Gene Name	Gene Ontology	Age Coef.a	pb <
Mm.43778	Rps14	molecular function|RNA binding|ISS|GO:0003723|MGI|12466851//cellular component|cytosolic ribosome (sensu Eukaryota)|IEA|GO:0005830|MGI|na//cellular component|cytosolic small ribosomal subunit (sensu Eukaryota)|ISS|GO:0005843|MGI|12466851//cellular component|intracellular|ISS|GO:0005622|MGI|12466851//biological process|protein biosynthesis|ISS|GO:0006412|MGI|12466851//cellular component|ribonucleo…	-0.011161	4.99234e-06
Mm.142570	1110065L07Rik	molecular function|aminopeptidase activity|ISS|GO:0004177|MGI|12466851//molecular function|catalytic activity|ISS|GO:0003824|MGI|12466851//cellular component|integral to membrane|TAS|GO:0016021|MGI|12466851//molecular function|peptidase activity|IEA|GO:0008233|MGI|na//biological process|proteolysis and peptidolysis|ISS|GO:0006508|MGI|12466851	-0.00810157	1.0163e-05
Mm.274222	Chaf1b	biological process|DNA repair|IEA|GO:0006281|MGI|na//biological process|DNA replication|IEA|GO:0006260|MGI|na//biological process|G-protein coupled receptor protein signaling pathway|IEA|GO:0007186|MGI|na//biological process|cell cycle|IEA|GO:0007049|MGI|na//cellular component|heterotrimeric G-protein complex|IEA|GO:0005834|MGI|na//cellular component|nucleus|IEA|GO:0005634|MGI|na//biological proc…	-0.0113215	1.23971e-05
Mm.10314	Atp5g2	biological process|ATP synthesis coupled proton transport|IEA|GO:0015986|MGI|na//molecular function|hydrogen ion transporter activity|IEA|GO:0015078|MGI|na//biological process|hydrogen transport|ISS|GO:0006818|MGI|12466851//molecular function|hydrogen-exporting ATPase activity, phosphorylative mechanism|ISS|GO:0008553|MGI|12466851//molecular function|hydrogen-transporting ATP synthase activity, r…	-0.00792488	1.31254e-05
Mm.354198	D12Ertd771e	cellular component|nucleus|IEA|GO:0005634|MGI|na	-0.0116664	1.85104e-05
Mm.292208	Hdgf	biological process|cellular physiological process|IDA|GO:0050875|MGI|15140875//cellular component|extracellular space|IDA|GO:0005615|MGI|15140875//molecular function|growth factor activity|ISS|GO:0008083|MGI|9299445//molecular function|heparin binding|IEA|GO:0008201|MGI|na//cellular component|nucleus|IDA|GO:0005634|MGI|14572309	-0.00530714	2.32726e-05
Mm.328727	Dscr2	cellular component|integral to plasma membrane|ISS|GO:0005887|MGI|12466851//cellular component|membrane fraction|ISS|GO:0005624|MGI|12466851	-0.00813974	5.6698e-05
Mm.12758	Fkbp4	molecular function|isomerase activity|IEA|GO:0016853|MGI|na//cellular component|nucleus|IEA|GO:0005634|MGI|na//molecular function|peptidyl-prolyl cis-trans isomerase activity|IEA|GO:0003755|MGI|na//biological process|protein folding|IEA|GO:0006457|MGI|na	-0.00595867	8.41762e-05
Mm.380410	Ntan1		-0.0103294	9.63482e-05
Mm.256034	Cct3	molecular function|ATP binding|IEA|GO:0005524|MGI|na//biological process|cellular protein metabolism|IEA|GO:0044267|MGI|na//molecular function|protein binding|IEA|GO:0005515|MGI|na//biological process|protein folding|IEA|GO:0006457|MGI|na//molecular function|unfolded protein binding|IEA|GO:0051082|MGI|na	-0.00948822	0.000100567
Mm.253090	Ap2a2	cellular component|Golgi apparatus|IEA|GO:0005794|MGI|na//cellular component|clathrin coat of trans-Golgi network vesicle|IEA|GO:0030130|MGI|na//cellular component|coated pit|IEA|GO:0005905|MGI|na//biological process|endocytosis|IEA|GO:0006897|MGI|na//biological process|intracellular protein transport|TAS|GO:0006886|MGI|9714600//molecular function|lipid binding|IEA|GO:0008289|MGI|na//cellular com…	-0.00848716	0.000106466
Mm.277792	Col1a2	biological process|cell adhesion|IEA|GO:0007155|MGI|na//cellular component|collagen|IEA|GO:0005581|MGI|na//cellular component|cytoplasm|IEA|GO:0005737|MGI|na//cellular component|extracellular matrix (sensu Metazoa)|IEA|GO:0005578|MGI|na//molecular function|extracellular matrix structural constituent|IEA|GO:0005201|MGI|na//molecular function|extracellular matrix structural constituent conferring t…	-0.00740268	0.000108086
Mm.280842	Hnrpab	molecular function|DNA binding|IEA|GO:0003677|MGI|na//molecular function|RNA binding|IEA|GO:0003723|MGI|na//biological process|RNA processing|IEA|GO:0006396|MGI|na//biological process|mRNA processing|IEA|GO:0006397|MGI|na//biological process|nuclear mRNA splicing, via spliceosome|IEA|GO:0000398|MGI|na//molecular function|nucleic acid binding|IEA|GO:0003676|MGI|na//cellular component|nucleus|IEA|G…	-0.00928463	0.000109983
Mm.23758	Poldip3	molecular function|RNA binding|IEA|GO:0003723|MGI|na//molecular function|nucleic acid binding|ISS|GO:0003676|MGI|12466851//cellular component|nucleus|IEA|GO:0005634|MGI|na	-0.00884828	0.000134187
Mm.247764	Pxf	cellular component|membrane|IEA|GO:0016020|MGI|na//cellular component|peroxisome|IEA|GO:0005777|MGI|na//biological process|peroxisome organization and biogenesis|IEA|GO:0007031|MGI|na	-0.00756208	0.000154302
Mm.100666	1200013B22Rik	molecular function|ATP binding|IEA|GO:0005524|MGI|na//molecular function|kinase activity|IEA|GO:0016301|MGI|na//molecular function|protein serine/threonine kinase activity|IEA|GO:0004674|MGI|na//molecular function|transferase activity|IEA|GO:0016740|MGI|na	-0.00664333	0.00016344
Mm.25493	Mm.25493		-0.00995762	0.000169259
Mm.150231	Hnrpd	molecular function|DNA binding|IEA|GO:0003677|MGI|na//molecular function|RNA binding|IEA|GO:0003723|MGI|na//cellular component|chromosome|IEA|GO:0005694|MGI|na//cellular component|chromosome, telomeric region|IEA|GO:0000781|MGI|na//molecular function|nucleic acid binding|ISS|GO:0003676|MGI|12466851//cellular component|nucleus|ISS|GO:0005634|MGI|12466851//biological process|regulation of transcrip…	-0.0117438	0.000207907
Mm.15701	Trim28	molecular function|DNA binding|IEA|GO:0003677|MGI|na//cellular component|chromatin|IDA|GO:0000785|MGI|11331580//cellular component|intracellular|IEA|GO:0005622|MGI|na//biological process|negative regulation of transcription from RNA polymerase II promoter|IDA|GO:0000122|MGI|8986806//cellular component|nucleus|IEA|GO:0005634|MGI|na//molecular function|protein binding|IPI|GO:0005515|MGI|8986806,103…	-0.00637574	0.000208381
Mm.291442	Sparc	cellular component|basement membrane|IEA|GO:0005604|MGI|na//molecular function|calcium ion binding|IEA|GO:0005509|MGI|na//cellular component|extracellular matrix (sensu Metazoa)|IEA|GO:0005578|MGI|na//cellular component|extracellular space|TAS|GO:0005615|MGI|12466851	-0.00689753	0.000216011
Mm.3960	Irf3	molecular function|DNA binding|IEA|GO:0003677|MGI|na//cellular component|nucleus|IEA|GO:0005634|MGI|na//molecular function|protein homodimerization activity|IDA|GO:0042803|MGI|14556004//biological process|regulation of transcription, DNA-dependent|IEA|GO:0006355|MGI|na//biological process|transcription|IEA|GO:0006350|MGI|na//molecular function|transcription factor activity|IEA|GO:0003700|MGI|na	-0.00804226	0.000240605
Mm.6988	Alad	biological process|heme biosynthesis|IEA|GO:0006783|MGI|na//molecular function|lyase activity|IEA|GO:0016829|MGI|na//molecular function|porphobilinogen synthase activity|IEA|GO:0004655|MGI|na//biological process|porphyrin biosynthesis|IEA|GO:0006779|MGI|na	-0.0132737	0.000254365
Mm.276405	Fkbp5	molecular function|isomerase activity|IEA|GO:0016853|MGI|na//cellular component|nucleus|IEA|GO:0005634|MGI|na//molecular function|peptidyl-prolyl cis-trans isomerase activity|IEA|GO:0003755|MGI|na//biological process|protein folding|IEA|GO:0006457|MGI|na//molecular function|unfolded protein binding|IEA|GO:0051082|MGI|na	-0.00868321	0.000287758
Mm.376925	Npm1		-0.00912392	0.000288718
Mm.270511	Tcerg1	cellular component|nuclear matrix|ISS|GO:0016363|MGI|10578054//cellular component|nucleus|IEA|GO:0005634|MGI|na//biological process|regulation of transcription, DNA-dependent|IEA|GO:0006355|MGI|na//biological process|transcription|ISS|GO:0006350|MGI|10578054//molecular function|transcription factor activity|ISS|GO:0003700|MGI|10578054	-0.00976912	0.00031356
Mm.44530	Kcnd3	molecular function|cation channel activity|ISS|GO:0005261|MGI|12466851//biological process|cation transport|ISS|GO:0006812|MGI|12466851//cellular component|extracellular space|TAS|GO:0005615|MGI|12466851//cellular component|integral to membrane|TAS|GO:0016021|MGI|12466851//molecular function|ion channel activity|ISS|GO:0005216|MGI|12466851//biological process|ion transport|ISS|GO:0006811|MGI|1246…	-0.0102018	0.0003323
Mm.34779	Uxt	cellular component|prefoldin complex|IEA|GO:0016272|MGI|na//molecular function|protein binding|IEA|GO:0005515|MGI|na//biological process|protein folding|IEA|GO:0006457|MGI|na	-0.0101578	0.000341646
Mm.110	Idb3	biological process|heart development|IGI|GO:0007507|MGI|15472070//biological process|negative regulation of transcription from RNA polymerase II promoter|IDA|GO:0000122|MGI|2000388//cellular component|nucleus|IEA|GO:0005634|MGI|na//molecular function|protein binding|IPI|GO:0005515|MGI|8999959//molecular function|protein domain specific binding|IDA|GO:0019904|MGI|2000388	-0.00966189	0.000350705
Mm.121878	Tpm1	molecular function|actin binding|IEA|GO:0003779|MGI|na//cellular component|cytoskeleton|IEA|GO:0005856|MGI|na//biological process|muscle contraction|IEA|GO:0006936|MGI|na//biological process|muscle development|IEA|GO:0007517|MGI|na//cellular component|muscle thin filament tropomyosin|TAS|GO:0005862|MGI|8618961//molecular function|structural constituent of cytoskeleton|TAS|GO:0005200|MGI|8618961	-0.00811032	0.000406976
Mm.34694	Spon2	biological process|cell adhesion|IEA|GO:0007155|MGI|na//biological process|development|IEA|GO:0007275|MGI|na//cellular component|extracellular matrix (sensu Metazoa)|IEA|GO:0005578|MGI|na//cellular component|extracellular space|TAS|GO:0005615|MGI|12466851//biological process|immune response|IEA|GO:0006955|MGI|na//molecular function|protein binding|IEA|GO:0005515|MGI|na//molecular function|structu…	-0.00570446	0.00041928
Mm.29142	Dmap1	molecular function|DNA binding|IEA|GO:0003677|MGI|na//biological process|chromatin modification|IEA|GO:0016568|MGI|na//biological process|negative regulation of transcription|IEA|GO:0016481|MGI|na//biological process|negative regulation of transcription, DNA-dependent|IDA|GO:0045892|MGI|10888872//cellular component|nucleus|IEA|GO:0005634|MGI|na//molecular function|protein binding|IPI|GO:0005515|M…	-0.00417101	0.000424497
Mm.297760	Gm1564		-0.0054997	0.000443191
Mm.157216	C78541		-0.00961927	0.000443851
Mm.155033	Mrpl4	cellular component|intracellular|ISS|GO:0005622|MGI|12466851//biological process|protein biosynthesis|ISS|GO:0006412|MGI|12466851//cellular component|ribonucleoprotein complex|IEA|GO:0030529|MGI|na//cellular component|ribosome|ISS|GO:0005840|MGI|12466851//molecular function|structural constituent of ribosome|IEA|GO:0003735|MGI|na	-0.0100482	0.000451764
Mm.222825	1700015E05Rik	molecular function|DNA binding|IEA|GO:0003677|MGI|na//molecular function|arsenate reductase (thioredoxin) activity|ISS|GO:0030612|MGI|12466851//molecular function|calcium ion binding|ISS|GO:0005509|MGI|12466851//molecular function|catalytic activity|IEA|GO:0003824|MGI|na//biological process|electron transport|ISS|GO:0006118|MGI|12466851//molecular function|electron transporter activity|IEA|GO:000…	-0.00946113	0.000467712
Mm.14501	Ppm1g	molecular function|catalytic activity|IEA|GO:0003824|MGI|na//biological process|cell cycle|IEA|GO:0007049|MGI|na//molecular function|hydrolase activity|IEA|GO:0016787|MGI|na//molecular function|magnesium ion binding|IEA|GO:0000287|MGI|na//molecular function|manganese ion binding|IEA|GO:0030145|MGI|na//cellular component|nucleus|IEA|GO:0005634|MGI|na//molecular function|phosphoprotein phosphatase …	-0.0115748	0.000476342
Mm.298798	Cdk5	molecular function|ATP binding|IEA|GO:0005524|MGI|na//biological process|axonogenesis|IDA|GO:0007409|MGI|11163260//biological process|cell cycle|IEA|GO:0007049|MGI|na//biological process|cell migration|IDA|GO:0016477|MGI|12496365//biological process|cell-matrix adhesion|IDA|GO:0007160|MGI|12496365//molecular function|cyclin-dependent protein kinase activity|IEA|GO:0004693|MGI|na//biological proce…	-0.00648338	0.00048619
Mm.261994	1110001M19Rik		0.0074153	0.999685
Mm.21926	D5Ertd40e		0.0117421	0.999703
Mm.294882	F11r	biological process|cell adhesion|IDA|GO:0007155|MGI|15494378//biological process|epithelial cell differentiation|IDA|GO:0030855|MGI|15494378//cellular component|integral to membrane|IEA|GO:0016021|MGI|na//molecular function|protein binding|IPI|GO:0005515|MGI|11689568//cellular component|tight junction|IDA|GO:0005923|MGI|15494378	0.00423737	0.999711
Mm.222723	Frat2	biological process|Wnt receptor signaling pathway|IEA|GO:0016055|MGI|na	0.00862015	0.999735
Mm.28649	E430002G05Rik	molecular function|chymotrypsin activity|ISS|GO:0004263|MGI|12466851//cellular component|extracellular space|TAS|GO:0005615|MGI|12466851//molecular function|peptidase activity|IEA|GO:0008233|MGI|na//biological process|proteolysis and peptidolysis|ISS|GO:0006508|MGI|12466851//molecular function|trypsin activity|ISS|GO:0004295|MGI|12466851	0.00715783	0.999801
Mm.39750	LOC381813	molecular function|methyltransferase activity|IEA|GO:0008168|MGI|na//cellular component|ribonucleoprotein complex|IEA|GO:0030529|MGI|na//molecular function|transferase activity|IEA|GO:0016740|MGI|na	0.0116095	0.999819
Mm.330428	Cd44	biological process|cell adhesion|IEA|GO:0007155|MGI|na//cellular component|external side of plasma membrane|IDA|GO:0009897|MGI|7538697,8769481,9133426,10704459,10848813,14609575//molecular function|hyaluronic acid binding|IMP|GO:0005540|MGI|10926769//cellular component|integral to membrane|IEA|GO:0016021|MGI|na//cellular component|membrane|IEA|GO:0016020|MGI|na//molecular function|protein binding…	0.00981887	0.999909
Mm.103262	AU021107	biological process|biological process unknown|ND|GO:0000004|MGI|na//cellular component|cellular component unknown|ND|GO:0008372|MGI|na//molecular function|molecular function unknown|ND|GO:0005554|MGI|na	0.00395622	0.999929
Heart
Mouse Unigene	Gene Name	Gene Ontology	Age Coef.a	pb <
Mm.222536	Slc25a17	molecular function|binding|IEA|GO:0005488|MGI|na//molecular function|carrier activity|IEA|GO:0005386|MGI|na//cellular component|integral to membrane|TAS|GO:0016021|MGI|12466851//cellular component|membrane|IEA|GO:0016020|MGI|na//cellular component|mitochondrial inner membrane|IEA|GO:0005743|MGI|na//biological process|mitochondrial transport|IEA|GO:0006839|MGI|na//cellular component|mitochondrion|…	-0.00693845	1.65627e-05
Mm.316652	Hmgcr	biological process|biosynthesis|IEA|GO:0009058|MGI|na//biological process|cholesterol biosynthesis|IEA|GO:0006695|MGI|na//biological process|embryonic development|IMP|GO:0009790|MGI|12920113//cellular component|endoplasmic reticulum|IEA|GO:0005783|MGI|na//cellular component|endoplasmic reticulum membrane|IEA|GO:0005789|MGI|na//molecular function|hydroxymethylglutaryl-CoA reductase (NADPH) activit…	-0.0075499	3.87566e-05
Mm.90218	Inadl	cellular component|apical part of cell|IDA|GO:0045177|MGI|14758363//biological process|intracellular signaling cascade|ISS|GO:0007242|MGI|12466851	-0.0022034	0.000132065
Mm.277792	Col1a2	biological process|cell adhesion|IEA|GO:0007155|MGI|na//cellular component|collagen|IEA|GO:0005581|MGI|na//cellular component|cytoplasm|IEA|GO:0005737|MGI|na//cellular component|extracellular matrix (sensu Metazoa)|IEA|GO:0005578|MGI|na//molecular function|extracellular matrix structural constituent|IEA|GO:0005201|MGI|na//molecular function|extracellular matrix structural constituent conferring t…	-0.00682928	0.000141513
Mm.3285	3110056O03Rik	molecular function|calcium ion binding|ISS|GO:0005509|MGI|12466851//cellular component|integral to membrane|TAS|GO:0016021|MGI|12466851//molecular function|peptidase activity|ISS|GO:0008233|MGI|12466851//biological process|proteolysis and peptidolysis|ISS|GO:0006508|MGI|12466851	-0.00751243	0.000207401
Mm.321068	Mm.321068	cellular component|extracellular space|TAS|GO:0005615|MGI|12466851	-0.00582115	0.000245416
Mm.30850	Wdr7	biological process|biological process unknown|ND|GO:0000004|MGI|na//cellular component|cellular component unknown|ND|GO:0008372|MGI|na//molecular function|molecular function unknown|ND|GO:0005554|MGI|na	-0.00876835	0.00026006
Mm.331690	5930437A14Rik		-0.0129186	0.000285309
Mm.287226	D430028G21Rik		-0.00731913	0.000359741
Mm.381963	Mm.381963		-0.00634021	0.000405878
Mm.214344	Sec63	cellular component|endoplasmic reticulum|ISS|GO:0005783|MGI|12466851//molecular function|heat shock protein binding|IEA|GO:0031072|MGI|na//cellular component|integral to membrane|TAS|GO:0016021|MGI|12466851//biological process|intracellular protein transport|ISS|GO:0006886|MGI|12466851//cellular component|microsome|ISS|GO:0005792|MGI|12466851//cellular component|nucleus|ISS|GO:0005634|MGI|1246685…	-0.0065704	0.000451893
Mm.305990	2310028O11Rik		-0.0104485	0.000482258
Mm.1508	Bzrp	cellular component|extracellular space|TAS|GO:0005615|MGI|12466851//cellular component|integral to membrane|TAS|GO:0016021|MGI|12466851//cellular component|mitochondrion|IEA|GO:0005739|MGI|na//molecular function|receptor activity|IEA|GO:0004872|MGI|na	0.00511916	0.999605
Mm.276829	Slc39a4	cellular component|apical plasma membrane|IDA|GO:0016324|MGI|12801924,15358787//cellular component|cytoplasmic membrane-bound vesicle|IDA|GO:0016023|MGI|14612438//cellular component|endosome|IDA|GO:0005768|MGI|14612438//cellular component|integral to membrane|IEA|GO:0016021|MGI|na//cellular component|plasma membrane|IDA|GO:0005886|MGI|14612438//biological process|transport|IEA|GO:0006810|MGI|na//…	0.00618124	0.999625
Mm.231395	Ctsd	molecular function|aspartic-type endopeptidase activity|IEA|GO:0004190|MGI|na//molecular function|cathepsin D activity|IEA|GO:0004192|MGI|na//molecular function|hydrolase activity|IEA|GO:0016787|MGI|na//cellular component|lysosome|IDA|GO:0005764|MGI|12775715//cellular component|mitochondrion|IDA|GO:0005739|MGI|14651853//molecular function|pepsin A activity|IEA|GO:0004194|MGI|na//molecular functio…	0.00647657	0.999634
Mm.209903	Atf2	molecular function|DNA binding|IDA|GO:0003677|MGI|12220541//molecular function|nucleic acid binding|IEA|GO:0003676|MGI|na//cellular component|nucleus|IEA|GO:0005634|MGI|na//molecular function|protein binding|IPI|GO:0005515|MGI|11231009//biological process|regulation of transcription, DNA-dependent|IEA|GO:0006355|MGI|na//biological process|transcription|IEA|GO:0006350|MGI|na//molecular function|tr…	0.00664245	0.999665
Mm.191892	Herc3		0.00987057	0.999706
Mm.297970	A130038L21Rik	molecular function|electron carrier activity|ISS|GO:0009055|MGI|12466851//biological process|electron transport|ISS|GO:0006118|MGI|12466851//cellular component|integral to membrane|TAS|GO:0016021|MGI|12466851	0.0106107	0.999748
Mm.214766	Ankrd6	molecular function|DNA binding|ISS|GO:0003677|MGI|12466851//biological process|regulation of transcription, DNA-dependent|ISS|GO:0006355|MGI|12466851//molecular function|transcription factor activity|ISS|GO:0003700|MGI|12466851	0.00870766	0.99984
Mm.240108	Cog2	cellular component|Golgi apparatus|IEA|GO:0005794|MGI|na//biological process|Golgi organization and biogenesis|IEA|GO:0007030|MGI|na//cellular component|membrane|IEA|GO:0016020|MGI|na//biological process|protein transport|IEA|GO:0015031|MGI|na//molecular function|receptor activity|IEA|GO:0004872|MGI|na//biological process|transport|IEA|GO:0006810|MGI|na	0.0126143	0.999845
Mm.239904	Adamts17		0.00595974	0.999862
Mm.149438	AI481402	molecular function|receptor activity|IEA|GO:0004872|MGI|na	0.00560069	0.999931
Mm.148693	Dazap1	cellular component|NOT mitochondrion|IDA|GO:0005739|MGI|11604102//molecular function|RNA binding|ISS|GO:0003723|MGI|11604102//biological process|cell differentiation|IEA|GO:0030154|MGI|na//cellular component|cytoplasm|IDA|GO:0005737|MGI|11604102//biological process|development|IEA|GO:0007275|MGI|na//molecular function|nucleic acid binding|ISS|GO:0003676|MGI|12466851//cellular component|nucleus|IE…	0.0112417	0.999997
Lung
Mouse Unigene	Gene Name	Gene Ontology	Age Coef.a	pb <
Mm.291442	Sparc	cellular component|basement membrane|IEA|GO:0005604|MGI|na//molecular function|calcium ion binding|IEA|GO:0005509|MGI|na//cellular component|extracellular matrix (sensu Metazoa)|IEA|GO:0005578|MGI|na//cellular component|extracellular space|TAS|GO:0005615|MGI|12466851	-0.0124366	1.20186e-05
Mm.182654	Syt7	molecular function|calcium ion binding|IEA|GO:0005509|MGI|na//cellular component|integral to membrane|TAS|GO:0016021|MGI|12466851//cellular component|lysosome|IDA|GO:0005764|MGI|12925704//cellular component|membrane|IEA|GO:0016020|MGI|na//biological process|plasma membrane repair|IDA|GO:0001778|MGI|12925704//cellular component|synapse|IEA|GO:0045202|MGI|na//cellular component|synaptic vesicle|IEA…	-0.0117256	1.80533e-05
Mm.284649	BC005662	molecular function|acyltransferase activity|IEA|GO:0008415|MGI|na//molecular function|calcium ion binding|IEA|GO:0005509|MGI|na//molecular function|transferase activity|IEA|GO:0016740|MGI|na	-0.00915266	3.84372e-05
Mm.29193	Pdcd7	biological process|apoptosis|IDA|GO:0006915|MGI|10087507//cellular component|nucleus|IEA|GO:0005634|MGI|na//biological process|regulation of transcription, DNA-dependent|ISS|GO:0006355|MGI|10037816	-0.0278901	4.82667e-05
Mm.277792	Col1a2	biological process|cell adhesion|IEA|GO:0007155|MGI|na//cellular component|collagen|IEA|GO:0005581|MGI|na//cellular component|cytoplasm|IEA|GO:0005737|MGI|na//cellular component|extracellular matrix (sensu Metazoa)|IEA|GO:0005578|MGI|na//molecular function|extracellular matrix structural constituent|IEA|GO:0005201|MGI|na//molecular function|extracellular matrix structural constituent conferring t…	-0.0108375	5.24617e-05
Mm.44220	Tmem4	biological process|biological process unknown|ND|GO:0000004|MGI|na//cellular component|extracellular space|TAS|GO:0005615|MGI|12466851//molecular function|molecular function unknown|ND|GO:0005554|MGI|na	-0.00993194	7.19523e-05
Mm.193670	Eif5a2	molecular function|translation initiation factor activity|IEA|GO:0003743|MGI|na	-0.0102941	0.000105104
Mm.23963	Plcd	molecular function|calcium ion binding|ISS|GO:0005509|MGI|12466851//molecular function|hydrolase activity|ISS|GO:0016787|MGI|12466851//biological process|intracellular signaling cascade|ISS|GO:0007242|MGI|12466851//biological process|lipid catabolism|ISS|GO:0016042|MGI|12466851//biological process|lipid metabolism|ISS|GO:0006629|MGI|12466851//molecular function|phosphoinositide phospholipase C ac…	-0.0188511	0.000114844
Mm.26870	Phf6	molecular function|DNA binding|IEA|GO:0003677|MGI|na//cellular component|nucleus|IEA|GO:0005634|MGI|na//biological process|regulation of transcription, DNA-dependent|IEA|GO:0006355|MGI|na//biological process|transcription|IEA|GO:0006350|MGI|na	-0.0243168	0.000128697
Mm.28919	Dstn	molecular function|actin binding|IEA|GO:0003779|MGI|na//cellular component|intracellular|IEA|GO:0005622|MGI|na	-0.0206131	0.000133746
Mm.379319	BC031468	biological process|mRNA processing|IEA|GO:0006397|MGI|na//biological process|nuclear mRNA splicing, via spliceosome|IEA|GO:0000398|MGI|na	-0.0177494	0.000138942
Mm.299167	2010003J03Rik		-0.021477	0.000157967
Mm.196607	Eif5a	biological process|immune response|IEA|GO:0006955|MGI|na	-0.014889	0.000162479
Mm.103382	Ppfibp1	molecular function|DNA binding|IEA|GO:0003677|MGI|na//biological process|DNA integration|IEA|GO:0015074|MGI|na//cellular component|cellular component unknown|ND|GO:0008372|MGI|na//molecular function|integrase activity|IEA|GO:0008907|MGI|na	-0.00888443	0.000172323
Mm.22786	Trim32	cellular component|nucleus|IDA|GO:0005634|MGI|11331580//molecular function|protein binding|IPI|GO:0005515|MGI|11331580	-0.0118735	0.00017255
Mm.295252	Ppid	molecular function|FK506 binding|ISS|GO:0005528|MGI|12466851//molecular function|isomerase activity|IEA|GO:0016853|MGI|na//molecular function|peptidyl-prolyl cis-trans isomerase activity|ISS|GO:0003755|MGI|12466851//biological process|protein folding|IEA|GO:0006457|MGI|na	-0.0124299	0.000177004
Mm.262252	Ell3	cellular component|integral to membrane|TAS|GO:0016021|MGI|12466851//cellular component|nucleus|IEA|GO:0005634|MGI|na//biological process|regulation of transcription, DNA-dependent|IEA|GO:0006355|MGI|na//biological process|transcription|IEA|GO:0006350|MGI|na	-0.00800451	0.0001837
Mm.2608	Bgn	cellular component|extracellular matrix (sensu Metazoa)|IEA|GO:0005578|MGI|na//cellular component|extracellular space|TAS|GO:0005615|MGI|12466851	-0.00678737	0.000185049
Mm.315959	Pols	molecular function|DNA binding|IEA|GO:0003677|MGI|na//biological process|DNA metabolism|IEA|GO:0006259|MGI|na//molecular function|DNA-directed DNA polymerase activity|IEA|GO:0003887|MGI|na//biological process|cell cycle|IEA|GO:0007049|MGI|na//biological process|cytokinesis|IEA|GO:0000910|MGI|na//biological process|mitosis|IEA|GO:0007067|MGI|na//molecular function|nucleic acid binding|IEA|GO:00036…	-0.0188694	0.000206711
Mm.182944	Scnm1	biological process|RNA splicing|IMP|GO:0008380|MGI|12920299//molecular function|ion channel activity|IEA|GO:0005216|MGI|na//cellular component|nucleus|IDA|GO:0005634|MGI|12920299	-0.0147608	0.000210538
Mm.377136	BC003498		-0.00932409	0.00021089
Mm.379504	Mm.379504		-0.015772	0.000223714
Mm.347545	BC023296		-0.0145685	0.000236217
Mm.12286	Alox12	molecular function|arachidonate 12-lipoxygenase activity|IEA|GO:0004052|MGI|na//biological process|electron transport|IEA|GO:0006118|MGI|na//molecular function|iron ion binding|IEA|GO:0005506|MGI|na//biological process|leukotriene biosynthesis|IEA|GO:0019370|MGI|na//biological process|leukotriene metabolism|IEA|GO:0006691|MGI|na//molecular function|lipoxygenase activity|IEA|GO:0016165|MGI|na//mol…	-0.0291199	0.00024354
Mm.28986	Sqrdl	molecular function|disulfide oxidoreductase activity|IEA|GO:0015036|MGI|na//biological process|electron transport|IEA|GO:0006118|MGI|na//cellular component|mitochondrion|IDA|GO:0005739|MGI|14651853//molecular function|oxidoreductase activity|IEA|GO:0016491|MGI|na	-0.018491	0.000246963
Mm.9392	Golga3	cellular component|ER-Golgi intermediate compartment|IDA|GO:0005793|MGI|12036294//cellular component|Golgi apparatus|IEA|GO:0005794|MGI|na//cellular component|Golgi membrane|IDA|GO:0000139|MGI|11042173//biological process|cell differentiation|IEA|GO:0030154|MGI|na//biological process|development|IEA|GO:0007275|MGI|na//molecular function|protein binding|IPI|GO:0005515|MGI|12036294//biological proc…	-0.0389216	0.000248429
Mm.102903			-0.0197048	0.000256295
Mm.35754	Pacs2		-0.0306619	0.000259837
Mm.117365	Mesdc2	cellular component|extracellular space|TAS|GO:0005615|MGI|12466851	-0.0164118	0.000264255
Mm.222464	Arid5b	molecular function|DNA binding|ISS|GO:0003677|MGI|12466851//cellular component|intracellular|ISS|GO:0005622|MGI|12466851//cellular component|nucleus|IEA|GO:0005634|MGI|na//biological process|regulation of transcription, DNA-dependent|IEA|GO:0006355|MGI|na//biological process|transcription|IEA|GO:0006350|MGI|na	-0.00736309	0.000264728
Mm.102904	Zfp462		-0.0221524	0.000268255
Mm.378879	Actg	cellular component|actin cytoskeleton|IDA|GO:0015629|MGI|15194427//cellular component|actin filament|IEA|GO:0005884|MGI|na//cellular component|costamere|TAS|GO:0043034|MGI|15194427//cellular component|cytoskeleton|IEA|GO:0005856|MGI|na//molecular function|motor activity|IEA|GO:0003774|MGI|na//cellular component|myofibril|IDA|GO:0030016|MGI|15194427//molecular function|protein binding|IEA|GO:00055…	-0.0109934	0.000274364
Mm.327129	Mm.327129		-0.0153344	0.000278188
Mm.271969	A830073O21Rik		-0.0205778	0.000280409
Mm.201248	Uxs1	cellular component|integral to membrane|TAS|GO:0016021|MGI|12466851	-0.0143976	0.000281453
Mm.28071	1810030N24Rik		-0.0283491	0.000285444
Mm.342703	Kif13a	molecular function|ATP binding|IEA|GO:0005524|MGI|na//cellular component|kinesin complex|IEA|GO:0005871|MGI|na//cellular component|microtubule associated complex|IEA|GO:0005875|MGI|na//molecular function|microtubule motor activity|IEA|GO:0003777|MGI|na//biological process|microtubule-based movement|IEA|GO:0007018|MGI|na//biological process|microtubule-based process|IEA|GO:0007017|MGI|na//molecula…	-0.0166168	0.000286154
Mm.28124	Gfer	cellular component|mitochondrion|IDA|GO:0005739|MGI|14651853	-0.0206544	0.00029687
Mm.99793	1110007C24Rik	cellular component|nucleus|IDA|GO:0005634|MGI|12459264	-0.00674149	0.000312089
Mm.154570	Erp29	cellular component|endoplasmic reticulum|ISS|GO:0005783|MGI|9037184//cellular component|extracellular space|TAS|GO:0005615|MGI|12466851	-0.0138104	0.000317096
Mm.287450	Trp53bp2	biological process|apoptosis|IEA|GO:0006915|MGI|na//biological process|cell cycle|IEA|GO:0007049|MGI|na	-0.0151995	0.000326238
Mm.208030	Mgat1l	molecular function|2-acylglycerol O-acyltransferase activity|ISS|GO:0003846|MGI|12621063//molecular function|acetyltransferase activity|IDA|GO:0016407|MGI|12576479//molecular function|acyltransferase activity|IEA|GO:0008415|MGI|na//biological process|diacylglycerol biosynthesis|IDA|GO:0006651|MGI|12576479//cellular component|endoplasmic reticulum|ISS|GO:0005783|MGI|12621063//biological process|li…	-0.00802171	0.000326651
Mm.293030	Zfp51	molecular function|nucleic acid binding|IEA|GO:0003676|MGI|na//cellular component|nucleus|IEA|GO:0005634|MGI|na	-0.0202701	0.00032756
Mm.43777	Rab2l	molecular function|guanyl-nucleotide exchange factor activity|ISS|GO:0005085|MGI|12466851//biological process|intracellular signaling cascade|ISS|GO:0007242|MGI|12466851//biological process|neuropeptide signaling pathway|ISS|GO:0007218|MGI|12466851//biological process|signal transduction|IEA|GO:0007165|MGI|na//biological process|small GTPase mediated signal transduction|ISS|GO:0007264|MGI|12466851	-0.016184	0.000328594
Mm.27250	Mad1l1	biological process|cell cycle|IEA|GO:0007049|MGI|na//biological process|cytokinesis|IEA|GO:0000910|MGI|na//biological process|mitosis|IEA|GO:0007067|MGI|na//cellular component|nucleus|IEA|GO:0005634|MGI|na	-0.0178161	0.000333882
Mm.330776	Znf335	cellular component|nucleus|IEA|GO:0005634|MGI|na	-0.0154497	0.00034001
Mm.261681	2510015F01Rik	molecular function|5'-nucleotidase activity|IEA|GO:0008253|MGI|na	-0.00648619	0.000341924
Mm.265347	Anxa6	molecular function|calcium ion binding|IEA|GO:0005509|MGI|na//biological process|calcium ion transport|IMP|GO:0006816|MGI|11919174//molecular function|calcium-dependent phospholipid binding|IEA|GO:0005544|MGI|na//cellular component|perinuclear region|IDA|GO:0048471|MGI|15078881//biological process|regulation of muscle contraction|IMP|GO:0006937|MGI|11919174	-0.00643519	0.00035263
Mm.293175	A630082K20Rik		-0.00567024	0.000355797
Mm.379199	0610010K06Rik		-0.00853326	0.000356701
Mm.236300	2310028N02Rik	cellular component|integral to membrane|TAS|GO:0016021|MGI|12466851	-0.0190703	0.000361235
Mm.196512	Clcn2	biological process|transport|ISS|GO:0006810|MGI|12466851//molecular function|transporter activity|ISS|GO:0005215|MGI|12466851	-0.0191195	0.000378285
Mm.110597	Adamts2		-0.0198548	0.000381636
Mm.241109	Rsn	biological process|biological process unknown|ND|GO:0000004|MGI|na//cellular component|cytoplasmic microtubule|IDA|GO:0005881|MGI|11290329//cellular component|intermediate filament|ISS|GO:0005882|MGI|na//molecular function|microtubule binding|IDA|GO:0008017|MGI|11290329//molecular function|protein binding|IPI|GO:0005515|MGI|11290329	-0.0143812	0.000384611
Mm.38235	Rp9h	cellular component|nucleus|IEA|GO:0005634|MGI|na	-0.0171549	0.000389073
Mm.3285	3110056O03Rik	molecular function|calcium ion binding|ISS|GO:0005509|MGI|12466851//cellular component|integral to membrane|TAS|GO:0016021|MGI|12466851//molecular function|peptidase activity|ISS|GO:0008233|MGI|12466851//biological process|proteolysis and peptidolysis|ISS|GO:0006508|MGI|12466851	-0.0161942	0.000395215
Mm.196110	Hba-a1	molecular function|binding|IEA|GO:0005488|MGI|na//cellular component|hemoglobin complex|IEA|GO:0005833|MGI|na//cellular component|mitochondrion|IDA|GO:0005739|MGI|14651853//molecular function|oxygen binding|IEA|GO:0019825|MGI|na//biological process|oxygen transport|IEA|GO:0015671|MGI|na//molecular function|oxygen transporter activity|IEA|GO:0005344|MGI|na//biological process|transport|IEA|GO:0006…	-0.0219384	0.000402089
Mm.33870	Elp4	biological process|biological process unknown|ND|GO:0000004|MGI|na//cellular component|cellular component unknown|ND|GO:0008372|MGI|na//molecular function|molecular function unknown|ND|GO:0005554|MGI|na	-0.0170558	0.000408829
Mm.291928	Catnb	molecular function|DNA binding|IDA|GO:0003677|MGI|12235125//biological process|Wnt receptor signaling pathway|IDA|GO:0016055|MGI|12235125,12464179,12717450//cellular component|adherens junction|IDA|GO:0005912|MGI|12203715,12695331//molecular function|alpha-catenin binding|IPI|GO:0045294|MGI|12432063//cellular component|apical part of cell|IDA|GO:0045177|MGI|14758363,15037549//cellular component|b…	-0.0173693	0.000413476
Mm.271799	Hcph	biological process|cytokine and chemokine mediated signaling pathway|TAS|GO:0019221|MGI|8943354//cellular component|cytoplasm|TAS|GO:0005737|MGI|8943354//molecular function|hydrolase activity|ISS|GO:0016787|MGI|12466851//biological process|intracellular signaling cascade|IDA|GO:0007242|MGI|10229828//molecular function|phosphoprotein phosphatase activity|ISS|GO:0004721|MGI|12466851//molecular func…	-0.0196992	0.000435701
Mm.24765	Rnf20		-0.012007	0.000441314
Mm.271944	Rab1	molecular function|DNA binding|ISS|GO:0003677|MGI|12466851//molecular function|GTP binding|ISS|GO:0005525|MGI|12466851//molecular function|GTPase activity|ISS|GO:0003924|MGI|12466851//cellular component|Golgi apparatus|IDA|GO:0005794|MGI|11042173//cellular component|endoplasmic reticulum|ISS|GO:0005783|MGI|12466851//cellular component|intracellular|IEA|GO:0005622|MGI|na//biological process|intrac…	-0.00984525	0.000444743
Mm.3444	Brd2	cellular component|cytoplasm|IDA|GO:0005737|MGI|15063089//cellular component|nucleus|IDA|GO:0005634|MGI|12466851,15063089//cellular component|nucleus|ISS|GO:0005634|MGI|12466851,15063089//molecular function|protein serine/threonine kinase activity|ISS|GO:0004674|MGI|12466851//biological process|spermatogenesis|ISS|GO:0007283|MGI|12466851	-0.0104589	0.000484119
Mm.292401	Zfp503		-0.00964837	0.000484874
Mm.149071	Mre11a	biological process|DNA metabolism|IEA|GO:0006259|MGI|na//biological process|DNA repair|IEA|GO:0006281|MGI|na//molecular function|binding|ISS|GO:0005488|MGI|12466851//biological process|double-strand break repair|IEA|GO:0006302|MGI|na//molecular function|endonuclease activity|IEA|GO:0004519|MGI|na//molecular function|exonuclease activity|IEA|GO:0004527|MGI|na//molecular function|hydrolase activity…	-0.0191992	0.00048751
Mm.241601	Arid4a	biological process|biological process unknown|ND|GO:0000004|MGI|na//cellular component|cellular component unknown|ND|GO:0008372|MGI|na//molecular function|molecular function unknown|ND|GO:0005554|MGI|na	-0.0171828	0.000490335
Mm.209568	Scp2		-0.0130231	0.000492833
Mm.379278	Ga17		-0.00998831	0.000496343
Mm.313567	Mm.313567		-0.0176499	0.000497298
Mm.28121	Pdcl3	biological process|apoptosis|IEA|GO:0006915|MGI|na//biological process|phototransduction|ISS|GO:0007602|MGI|12466851	-0.0198707	0.000497535
Mm.18742	Nupr1	cellular component|nucleus|ISS|GO:0005634|MGI|12466851	0.00464822	0.999556
Mm.14802	H19	cellular component|NOT polysome|ISS|GO:0005844|MGI|1688465//cellular component|cytoplasm|ISS|GO:0005737|MGI|1688465	0.00326941	0.999561
Mm.247752	Cyhr1	biological process|biological process unknown|ND|GO:0000004|MGI|na//cellular component|cytoplasm|IDA|GO:0005737|MGI|10745073//cellular component|nuclear membrane|IDA|GO:0005635|MGI|10745073//molecular function|protein binding|IPI|GO:0005515|MGI|10745073	0.00680223	0.999636
Mm.271817	1110018J12Rik		0.00829991	0.999644
Mm.28712	Ndufs7	molecular function|NADH dehydrogenase (ubiquinone) activity|IEA|GO:0008137|MGI|na//molecular function|NADH dehydrogenase activity|IEA|GO:0003954|MGI|na//cellular component|extracellular space|TAS|GO:0005615|MGI|12466851//biological process|mitochondrial electron transport, NADH to ubiquinone|IEA|GO:0006120|MGI|na//cellular component|mitochondrion|IDA|GO:0005739|MGI|14651853//molecular function|ox…	0.0065857	0.999653
Mm.168789	Cdkn1c	biological process|cell cycle|IEA|GO:0007049|MGI|na//biological process|cell cycle arrest|IEA|GO:0007050|MGI|na//molecular function|cyclin-dependent protein kinase inhibitor activity|IEA|GO:0004861|MGI|na//molecular function|kinase activity|IEA|GO:0016301|MGI|na//cellular component|nucleus|IEA|GO:0005634|MGI|na//molecular function|protein binding|IPI|GO:0005515|MGI|14671317//molecular function|pr…	0.00905117	0.999672
Mm.4954	Siat8b	cellular component|Golgi apparatus|IEA|GO:0005794|MGI|na//molecular function|alpha-N-acetylneuraminate alpha-2,8-sialyltransferase activity|IDA|GO:0003828|MGI|7875291//cellular component|extracellular space|TAS|GO:0005615|MGI|12466851//cellular component|integral to membrane|IEA|GO:0016021|MGI|na//cellular component|membrane|IEA|GO:0016020|MGI|na//biological process|protein amino acid glycosylati…	0.00842375	0.999685
Mm.23566	Wasf2	biological process|Rac protein signal transduction|IMP|GO:0016601|MGI|12853475//molecular function|actin binding|IEA|GO:0003779|MGI|na//biological process|actin cytoskeleton organization and biogenesis|IMP|GO:0030036|MGI|12853475//biological process|actin filament-based movement|IMP|GO:0030048|MGI|12853475//biological process|ameboid cell migration|IMP|GO:0001667|MGI|12879075//biological process|…	0.00694379	0.999704
Mm.299254	Pard3	cellular component|adherens junction|IDA|GO:0005912|MGI|12203721//biological process|cell cycle|IEA|GO:0007049|MGI|na//cellular component|cell-cell adherens junction|IDA|GO:0005913|MGI|12515806//biological process|cell-cell adhesion|IC|GO:0016337|MGI|12515806//biological process|cytokinesis|IEA|GO:0000910|MGI|na//cellular component|membrane|IEA|GO:0016020|MGI|na//molecular function|protein bindin…	0.00654361	0.999717
Mm.4933	Mcm6	molecular function|ATP binding|IEA|GO:0005524|MGI|na//molecular function|DNA binding|IEA|GO:0003677|MGI|na//biological process|DNA replication|IEA|GO:0006260|MGI|na//biological process|DNA replication initiation|IEA|GO:0006270|MGI|na//molecular function|DNA-dependent ATPase activity|IEA|GO:0008094|MGI|na//biological process|cell cycle|IEA|GO:0007049|MGI|na//cellular component|nucleus|IDA|GO:00056…	0.00859086	0.999806
Mm.197509	1700123O20Rik		0.00714802	0.999825
Mm.28131	BC005682	biological process|biological process unknown|ND|GO:0000004|MGI|na//cellular component|endoplasmic reticulum|IEA|GO:0005783|MGI|na//cellular component|integral to membrane|TAS|GO:0016021|MGI|12466851//molecular function|molecular function unknown|ND|GO:0005554|MGI|na	0.0116805	0.999828
Mm.25921	AU015558		0.0180308	0.999841
Mm.335641	4933439C20Rik		0.00375854	0.999889
Mm.29058	Sra1	molecular function|DNA binding|IDA|GO:0003677|MGI|15343387//molecular function|ligand-dependent nuclear receptor transcription coactivator activity|IDA|GO:0030374|MGI|15327771//biological process|positive regulation of transcription from RNA polymerase II promoter|IDA|GO:0045944|MGI|15327771//molecular function|receptor activity|IEA|GO:0004872|MGI|na//biological process|regulation of transcriptio…	0.00570897	0.999925
Mm.234944	Larp5		0.0144619	0.999952
Mm.291537	Mm.291537	biological process|immune response|IEA|GO:0006955|MGI|na	0.0168284	0.999959
Mm.156195	AI851076		0.00633394	0.999976
Mm.342177	Igh-6	cellular component|B cell receptor complex|IDA|GO:0019815|MGI|1373499,7477352,8418208,8552190,8626447,10704460,12882831,14557413,14662849//biological process|B cell receptor signaling pathway|IDA|GO:0050853|MGI|1373499,8626447//biological process|activation of MAPK|IDA|GO:0000187|MGI|8626447//molecular function|antigen binding|IDA|GO:0003823|MGI|7688139,8047141,8418208,8552190,10704460,12882831//…	0.0613582	1
Spleen
Mouse Unigene	Gene Name	Gene Ontology	Age Coef.a	pb <
Mm.831	Ssr4	cellular component|endoplasmic reticulum|IEA|GO:0005783|MGI|na//cellular component|integral to membrane|IEA|GO:0016021|MGI|na//molecular function|kinase activity|IEA|GO:0016301|MGI|na//molecular function|receptor activity|IEA|GO:0004872|MGI|na	0.0067852	0.999511
Mm.242646	Usp9x	molecular function|cysteine-type endopeptidase activity|IEA|GO:0004197|MGI|na//molecular function|cysteine-type peptidase activity|IEA|GO:0008234|MGI|na//molecular function|hydrolase activity|IEA|GO:0016787|MGI|na//molecular function|peptidase activity|IEA|GO:0008233|MGI|na//biological process|ubiquitin cycle|IEA|GO:0006512|MGI|na//molecular function|ubiquitin thiolesterase activity|IEA|GO:000422…	0.00407131	0.999571
Mm.21185	Ap3b1	cellular component|Golgi apparatus|IEA|GO:0005794|MGI|na//cellular component|Golgi trans face|TAS|GO:0005802|MGI|9714600//biological process|antigen presentation, exogenous lipid antigen|IMP|GO:0048007|MGI|14557411//biological process|antigen processing|IMP|GO:0030333|MGI|14557411//molecular function|binding|IEA|GO:0005488|MGI|na//cellular component|coated pit|IEA|GO:0005905|MGI|na//biological pr…	0.00826564	0.999726
Mm.356496	Arhgap18	molecular function|GTPase activator activity|IEA|GO:0005096|MGI|na//biological process|biological process unknown|ND|GO:0000004|MGI|na//cellular component|cellular component unknown|ND|GO:0008372|MGI|na	0.00863742	0.999734
Mm.282556	Npc2	cellular component|extracellular space|TAS|GO:0005615|MGI|12466851	0.00480946	0.999752
Mm.100144	S100a6	molecular function|calcium ion binding|IEA|GO:0005509|MGI|na//biological process|cell cycle|IEA|GO:0007049|MGI|na//biological process|cell proliferation|IEA|GO:0008283|MGI|na//molecular function|growth factor activity|IEA|GO:0008083|MGI|na//molecular function|protein binding|IPI|GO:0005515|MGI|9572262//biological process|regulation of cell cycle|IEA|GO:0000074|MGI|na	0.00834315	0.999765
Mm.104491	Selk	cellular component|integral to membrane|TAS|GO:0016021|MGI|12466851	0.00860057	0.999765
Mm.225649	A930008G19Rik		0.016742	0.999798
Mm.103648	Slamf1	cellular component|cell surface|IEA|GO:0009986|MGI|na//cellular component|extracellular space|TAS|GO:0005615|MGI|12466851//cellular component|integral to membrane|TAS|GO:0016021|MGI|12466851//biological process|lymphocyte activation|IEA|GO:0046649|MGI|na//molecular function|receptor activity|IEA|GO:0004872|MGI|na	0.0124756	0.999882
Mm.268504	Kctd10	molecular function|ion channel activity|IEA|GO:0005216|MGI|na	0.0114001	0.999904
Mm.25988	Bcl2l10	biological process|NOT induction of apoptosis via death domain receptors|ISS|GO:0008625|MGI|11689480//biological process|anti-apoptosis|IDA|GO:0006916|MGI|9878060,11689480//biological process|anti-apoptosis|ISS|GO:0006916|MGI|9878060,11689480//biological process|apoptosis|IDA|GO:0006915|MGI|9829980//cellular component|integral to membrane|TAS|GO:0016021|MGI|12466851//cellular component|membrane f…	0.00762639	0.999916
Mm.251794	Pcnt2	cellular component|centriole|IDA|GO:0005814|MGI|15037549,15337773//cellular component|centrosome|IDA|GO:0005813|MGI|11555636,15280373//biological process|cilium biogenesis|ISS|GO:0042384|MGI|na//cellular component|microtubule organizing center|IDA|GO:0005815|MGI|8124707//biological process|spindle organization and biogenesis|IDA|GO:0007051|MGI|8124707	0.00625866	0.999921
Mm.347935	0610027O18Rik	cellular component|integral to membrane|TAS|GO:0016021|MGI|12466851	0.0116707	0.999932
Mm.212606	C330018J07Rik	cellular component|integral to membrane|IEA|GO:0016021|MGI|na	0.00764288	0.999941
Mm.299254	Pard3	cellular component|adherens junction|IDA|GO:0005912|MGI|12203721//biological process|cell cycle|IEA|GO:0007049|MGI|na//cellular component|cell-cell adherens junction|IDA|GO:0005913|MGI|12515806//biological process|cell-cell adhesion|IC|GO:0016337|MGI|12515806//biological process|cytokinesis|IEA|GO:0000910|MGI|na//cellular component|membrane|IEA|GO:0016020|MGI|na//molecular function|protein bindin…	0.007915	0.999956
Mm.28622	Txndc5	biological process|electron transport|ISS|GO:0006118|MGI|12466851//molecular function|electron transporter activity|ISS|GO:0005489|MGI|12466851//cellular component|endoplasmic reticulum|IEA|GO:0005783|MGI|na//molecular function|isomerase activity|IEA|GO:0016853|MGI|na	0.0128846	0.999979
Mm.322738	Oplah	molecular function|5-oxoprolinase (ATP-hydrolyzing) activity|IEA|GO:0017168|MGI|na//molecular function|catalytic activity|IEA|GO:0003824|MGI|na//molecular function|hydrolase activity|IEA|GO:0016787|MGI|na	0.0130916	0.999983
Mm.360305	Igk-V8		0.0148292	0.999987
Mm.336134	LOC636104		0.022461	0.999997
Mm.280768	L3mbtl2	biological process|chromatin modification|IEA|GO:0016568|MGI|na//cellular component|eukaryotic translation elongation factor 1 complex|ISS|GO:0005853|MGI|12466851//cellular component|nucleus|IDA|GO:0005634|MGI|14597177//biological process|regulation of transcription|IEA|GO:0045449|MGI|na//biological process|regulation of transcription, DNA-dependent|IEA|GO:0006355|MGI|na//biological process|trans…	0.0193408	0.999997
Mm.25921	AU015558		0.0163124	0.999998
Mm.286149	Znrf2	biological process|biological process unknown|ND|GO:0000004|MGI|na//cellular component|cellular component unknown|ND|GO:0008372|MGI|na//molecular function|molecular function unknown|ND|GO:0005554|MGI|na	0.00814329	0.999998
Mm.154783	B3galt5	cellular component|Golgi apparatus|IEA|GO:0005794|MGI|na//cellular component|extracellular space|TAS|GO:0005615|MGI|12466851//molecular function|galactosyltransferase activity|IEA|GO:0008378|MGI|na//cellular component|integral to membrane|IEA|GO:0016021|MGI|na//cellular component|membrane|IEA|GO:0016020|MGI|na//biological process|protein amino acid glycosylation|IEA|GO:0006486|MGI|na//molecular f…	0.0212025	0.999998
Mm.342177	Igh-6	cellular component|B cell receptor complex|IDA|GO:0019815|MGI|1373499,7477352,8418208,8552190,8626447,10704460,12882831,14557413,14662849//biological process|B cell receptor signaling pathway|IDA|GO:0050853|MGI|1373499,8626447//biological process|activation of MAPK|IDA|GO:0000187|MGI|8626447//molecular function|antigen binding|IDA|GO:0003823|MGI|7688139,8047141,8418208,8552190,10704460,12882831//…	0.0446674	0.999998
Mm.200775	Tgfbr3	cellular component|extracellular space|TAS|GO:0005615|MGI|12466851//cellular component|integral to membrane|TAS|GO:0016021|MGI|12466851//molecular function|receptor activity|ISS|GO:0004872|MGI|12466851	0.023031	1
Mm.248358	6430527G18Rik		0.0238581	1
Mm.234944	Larp5		0.0131694	1
Mm.291537	Mm.291537	biological process|immune response|IEA|GO:0006955|MGI|na	0.0390606	1
Spinal Cord
Mouse Unigene	Gene Name	Gene Ontology	Age Coef.a	pb <
Mm.210336	Lgals4	molecular function|protein binding|IPI|GO:0005515|MGI|14961764//molecular function|sugar binding|IEA|GO:0005529|MGI|na	-0.0114309	3.32282e-05
Mm.33344	D14Ertd449e		-0.00733933	3.81821e-05
Mm.336585			-0.0100513	0.000120827
Mm.217173	B930007P11Rik		-0.00637708	0.000183379
Mm.122466	Gfm	molecular function|GTP binding|IEA|GO:0005525|MGI|na//cellular component|mitochondrion|IDA|GO:0005739|MGI|12466851,14651853//cellular component|mitochondrion|ISS|GO:0005739|MGI|12466851,14651853//biological process|protein biosynthesis|IEA|GO:0006412|MGI|na//molecular function|translation elongation factor activity|ISS|GO:0003746|MGI|12466851//biological process|translational elongation|ISS|GO:00…	-0.00766745	0.000183427
Mm.318804	0610038D11Rik		-0.00692979	0.000215579
Mm.386892	Mm.386892	cellular component|nucleus|IEA|GO:0005634|MGI|na	-0.00917476	0.000235134
Mm.1268	Plp	cellular component|integral to membrane|TAS|GO:0016021|MGI|12466851//biological process|myelination|TAS|GO:0042552|MGI|12091477//biological process|nerve ensheathment|IMP|GO:0008366|MGI|12466851//biological process|nerve ensheathment|ISS|GO:0008366|MGI|12466851//molecular function|structural molecule activity|ISS|GO:0005198|MGI|12466851//biological process|synaptic transmission|ISS|GO:0007268|MGI…	-0.0212664	0.000251467
Mm.275698	Ttbk1	molecular function|ATP binding|IEA|GO:0005524|MGI|na//cellular component|cellular component unknown|ND|GO:0008372|MGI|na//molecular function|kinase activity|IEA|GO:0016301|MGI|na//biological process|peptidyl-serine phosphorylation|IDA|GO:0018105|MGI|11257498//molecular function|protein serine/threonine kinase activity|IDA|GO:0004674|MGI|11257498//molecular function|transferase activity|IEA|GO:001…	-0.00858295	0.000288032
Mm.374088			-0.00797887	0.000288589
Mm.127952	4921528H16Rik		-0.00500677	0.000289306
Mm.220242	Ank2	biological process|apoptosis|ISS|GO:0006915|MGI|12819136//cellular component|cytoskeleton|IEA|GO:0005856|MGI|na//biological process|regulation of apoptosis|ISS|GO:0042981|MGI|12819136	-0.00734689	0.000319764
Mm.247126	Ppp1r3b	cellular component|cellular component unknown|ND|GO:0008372|MGI|na//biological process|glycogen metabolism|TAS|GO:0005977|MGI|11872655//molecular function|phosphoprotein phosphatase activity|IEA|GO:0004721|MGI|na	-0.00663907	0.000358778
Mm.3243	Procr	biological process|blood coagulation|IEA|GO:0007596|MGI|na//cellular component|centrosome|IDA|GO:0005813|MGI|8449997//cellular component|extracellular space|TAS|GO:0005615|MGI|12466851//cellular component|integral to membrane|TAS|GO:0016021|MGI|12466851//biological process|negative regulation of coagulation|TAS|GO:0050819|MGI|7890676,10235444//molecular function|protein C-terminus binding|ISS|GO:…	-0.00672336	0.000369285
Mm.155708	Etv5	molecular function|DNA binding|IEA|GO:0003677|MGI|na//cellular component|nucleus|IEA|GO:0005634|MGI|na//biological process|organogenesis|IDA|GO:0009887|MGI|12871699//biological process|regulation of transcription, DNA-dependent|IEA|GO:0006355|MGI|na//molecular function|transcription factor activity|IEA|GO:0003700|MGI|na	-0.0104833	0.000378333
Mm.372467			-0.0110714	0.000420134
Mm.349625	AU023617		-0.0132418	0.000435672
Mm.26621			-0.0085325	0.000469173
Mm.363702	Mm.363702		-0.0097532	0.000494899
Mm.327363	Pole4		0.007556	0.999504
Mm.163	B2m	molecular function|MHC class I receptor activity|IEA|GO:0030106|MGI|na//biological process|antigen presentation, endogenous antigen|IEA|GO:0019883|MGI|na//biological process|antigen processing, endogenous antigen via MHC class I|IEA|GO:0019885|MGI|na//biological process|cellular defense response|TAS|GO:0006968|MGI|2685607//biological process|defense response|IEA|GO:0006952|MGI|na//cellular compon…	0.00978304	0.999517
Mm.23173	Tomm34	molecular function|binding|IEA|GO:0005488|MGI|na//cellular component|membrane|IEA|GO:0016020|MGI|na//cellular component|mitochondrion|IEA|GO:0005739|MGI|na//biological process|protein folding|IEA|GO:0006457|MGI|na//molecular function|unfolded protein binding|IEA|GO:0051082|MGI|na	0.00548371	0.999525
Mm.41864	Ubap2		0.00497161	0.999558
Mm.280069	Nono	molecular function|DNA binding|ISS|GO:0003677|MGI|12466851//molecular function|RNA binding|ISS|GO:0003723|MGI|12466851//biological process|mRNA processing|ISS|GO:0006397|MGI|12466851//biological process|nuclear mRNA splicing, via spliceosome|ISS|GO:0000398|MGI|12466851//molecular function|nucleic acid binding|ISS|GO:0003676|MGI|12466851//cellular component|nucleus|ISS|GO:0005634|MGI|12466851	0.0040884	0.999576
Mm.30151	A2m	molecular function|protease inhibitor activity|TAS|GO:0030414|MGI|1280217	0.0121414	0.999588
Mm.279256	Ndr3	molecular function|catalytic activity|IEA|GO:0003824|MGI|na//biological process|cell differentiation|IEA|GO:0030154|MGI|na	0.00669934	0.999619
Mm.378999	Rpl12		0.00752545	0.99962
Mm.28101	D030056L22		0.0087284	0.999652
Mm.107869	Rpl24	cellular component|intracellular|IEA|GO:0005622|MGI|na//biological process|protein biosynthesis|IEA|GO:0006412|MGI|na//cellular component|ribonucleoprotein complex|IEA|GO:0030529|MGI|na//cellular component|ribosome|IEA|GO:0005840|MGI|na//molecular function|structural constituent of ribosome|IEA|GO:0003735|MGI|na	0.00825731	0.999693
Mm.305750	Rpl27a	cellular component|intracellular|IEA|GO:0005622|MGI|na//biological process|protein biosynthesis|IEA|GO:0006412|MGI|na//cellular component|ribonucleoprotein complex|IEA|GO:0030529|MGI|na//cellular component|ribosome|IEA|GO:0005840|MGI|na//molecular function|structural constituent of ribosome|IEA|GO:0003735|MGI|na	0.00776955	0.999695
Mm.141021	Ifitm3	cellular component|cytoplasmic membrane-bound vesicle|IDA|GO:0016023|MGI|15184081//biological process|immune response|ISS|GO:0006955|MGI|12466851//cellular component|integral to membrane|ISS|GO:0016021|MGI|12466851//biological process|negative regulation of cell proliferation|IDA|GO:0008285|MGI|15184081	0.00461798	0.999699
Mm.35583	Rps19	cellular component|cytosolic ribosome (sensu Eukaryota)|IEA|GO:0005830|MGI|na//cellular component|intracellular|ISS|GO:0005622|MGI|12466851//biological process|protein biosynthesis|ISS|GO:0006412|MGI|12466851//cellular component|ribonucleoprotein complex|IEA|GO:0030529|MGI|na//cellular component|ribosome|ISS|GO:0005840|MGI|12466851//biological process|ribosome biogenesis|IEA|GO:0007046|MGI|na//mo…	0.00810456	0.999713
Mm.10211	Entpd5	cellular component|endoplasmic reticulum|IEA|GO:0005783|MGI|na//cellular component|extracellular space|TAS|GO:0005615|MGI|12466851//molecular function|hydrolase activity|IEA|GO:0016787|MGI|na//cellular component|integral to membrane|IEA|GO:0016021|MGI|na//molecular function|magnesium ion binding|IEA|GO:0000287|MGI|na//molecular function|nucleoside-diphosphatase activity|IEA|GO:0017110|MGI|na//cel…	0.00676456	0.999713
Mm.361980	Rpl10		0.0068562	0.99973
Mm.259642	Snrpf		0.00667705	0.999733
Mm.277406	Stat1	molecular function|DNA binding|IEA|GO:0003677|MGI|na//cellular component|cytoplasm|IDA|GO:0005737|MGI|12634107,14522949//biological process|intracellular signaling cascade|IEA|GO:0007242|MGI|na//cellular component|nucleus|IDA|GO:0005634|MGI|12957148//molecular function|protein binding|IPI|GO:0005515|MGI|11579100//biological process|regulation of transcription, DNA-dependent|IEA|GO:0006355|MGI|na/…	0.0113934	0.999752
Mm.13886	Sui1-rs1	biological process|protein biosynthesis|IEA|GO:0006412|MGI|na//molecular function|translation initiation factor activity|IEA|GO:0003743|MGI|na//biological process|translational initiation|IEA|GO:0006413|MGI|na	0.00437142	0.999754
Mm.2252	Pkp2	cellular component|adherens junction|IMP|GO:0005912|MGI|15479741//biological process|cell-cell adhesion|IMP|GO:0016337|MGI|15479741//cellular component|cytoskeleton|IEA|GO:0005856|MGI|na//biological process|heart development|IMP|GO:0007507|MGI|15479741	0.00774564	0.999787
Mm.194368	2600001J17Rik		0.00672806	0.999792
Mm.930	Ctsl	molecular function|actinidain activity|IEA|GO:0008129|MGI|na//molecular function|cathepsin L activity|IEA|GO:0004217|MGI|na//molecular function|cysteine-type endopeptidase activity|IEA|GO:0004197|MGI|na//molecular function|cysteine-type peptidase activity|TAS|GO:0008234|MGI|14681235//cellular component|extracellular space|TAS|GO:0005615|MGI|12466851//molecular function|hydrolase activity|IEA|GO:0…	0.00912853	0.999802
Mm.275106	8430430L24Rik	molecular function|RNA binding|IEA|GO:0003723|MGI|na//biological process|mRNA processing|IEA|GO:0006397|MGI|na//biological process|nuclear mRNA splicing, via spliceosome|IEA|GO:0000398|MGI|na//molecular function|nucleic acid binding|ISS|GO:0003676|MGI|12466851	0.0104903	0.999808
Mm.41923	Rpl18		0.00487093	0.99981
Mm.103812	Rad18	molecular function|DNA binding|IEA|GO:0003677|MGI|na//biological process|DNA repair|IEA|GO:0006281|MGI|na//cellular component|nucleus|IDA|GO:0005634|MGI|11013078//biological process|protein ubiquitination|IEA|GO:0016567|MGI|na//biological process|response to DNA damage stimulus|IEA|GO:0006974|MGI|na//cellular component|ubiquitin ligase complex|IEA|GO:0000151|MGI|na//molecular function|ubiquitin-p…	0.0111656	0.999815
Mm.181166	Rph3a	molecular function|Rab GTPase binding|IEA|GO:0017137|MGI|na//biological process|intracellular protein transport|IEA|GO:0006886|MGI|na//cellular component|membrane|IEA|GO:0016020|MGI|na//molecular function|protein binding|IPI|GO:0005515|MGI|12578829,12590134//biological process|protein transport|IEA|GO:0015031|MGI|na//cellular component|synapse|IEA|GO:0045202|MGI|na//cellular component|synaptic ve…	0.00792855	0.99982
Mm.260576	Cdk8	biological process|cell cycle|IEA|GO:0007049|MGI|na//molecular function|cyclin-dependent protein kinase activity|IEA|GO:0004693|MGI|na	0.0119802	0.999822
Mm.323901	Slc20a2	molecular function|carrier activity|IEA|GO:0005386|MGI|na//cellular component|extracellular space|TAS|GO:0005615|MGI|12466851//molecular function|inorganic phosphate transporter activity|ISS|GO:0005315|MGI|12466851//cellular component|integral to membrane|TAS|GO:0016021|MGI|12466851//cellular component|integral to plasma membrane|IEA|GO:0005887|MGI|na//cellular component|membrane|ISS|GO:0016020|M…	0.0104621	0.999846
Mm.274285	Opa1	molecular function|GTP binding|ISS|GO:0005525|MGI|11847212//molecular function|GTPase activity|IEA|GO:0003924|MGI|na//cellular component|mitochondrion|IDA|GO:0005739|MGI|11847212,14651853//molecular function|motor activity|IEA|GO:0003774|MGI|na	0.00488076	0.999849
Mm.4263	Cst3	molecular function|cysteine protease inhibitor activity|IEA|GO:0004869|MGI|na//molecular function|endopeptidase inhibitor activity|IEA|GO:0004866|MGI|na//cellular component|extracellular space|TAS|GO:0005615|MGI|12466851	0.014293	0.999849
Mm.41890	2010315L10Rik	cellular component|Golgi apparatus|IEA|GO:0005794|MGI|na//cellular component|endoplasmic reticulum|IEA|GO:0005783|MGI|na//cellular component|integral to membrane|IEA|GO:0016021|MGI|na//biological process|transport|IEA|GO:0006810|MGI|na	0.00542359	0.999851
Mm.154915	Rps29		0.00602729	0.999855
Mm.301020	D11Wsu68e	cellular component|mitochondrion|IDA|GO:0005739|MGI|14651853	0.00569399	0.99986
Mm.182350	Parn	molecular function|RNA binding|IEA|GO:0003723|MGI|na//molecular function|exonuclease activity|IEA|GO:0004527|MGI|na//molecular function|hydrolase activity|IEA|GO:0016787|MGI|na//biological process|mRNA catabolism, nonsense-mediated decay|IEA|GO:0000184|MGI|na//molecular function|magnesium ion binding|IEA|GO:0000287|MGI|na//biological process|negative regulation of transcription|IEA|GO:0016481|MGI…	0.00957609	0.999861
Mm.207678	Ube2r2	molecular function|ligase activity|ISS|GO:0016874|MGI|12466851//biological process|protein modification|ISS|GO:0006464|MGI|12466851//molecular function|ubiquitin conjugating enzyme activity|ISS|GO:0004840|MGI|12466851//biological process|ubiquitin cycle|ISS|GO:0006512|MGI|12466851//molecular function|ubiquitin-protein ligase activity|ISS|GO:0004842|MGI|12466851	0.00613536	0.999862
Mm.344779	Cdc34		0.00669173	0.999893
Mm.260084	Eif4a2	molecular function|ATP binding|IEA|GO:0005524|MGI|na//molecular function|ATP-dependent helicase activity|IEA|GO:0008026|MGI|na//molecular function|DNA binding|IEA|GO:0003677|MGI|na//molecular function|RNA binding|IEA|GO:0003723|MGI|na//molecular function|helicase activity|IEA|GO:0004386|MGI|na//molecular function|hydrolase activity|IEA|GO:0016787|MGI|na//molecular function|nucleic acid binding|IE…	0.00822596	0.999898
Mm.218717	1810012I05Rik		0.00946336	0.999903
Mm.240490	1200009K13Rik	molecular function|RNA binding|IEA|GO:0003723|MGI|na//cellular component|nucleus|IEA|GO:0005634|MGI|na	0.00488217	0.999903
Mm.218317	4930553M18Rik		0.00671406	0.999934
Mm.172897	Map3k12		0.0100968	0.999941
Mm.231395	Ctsd	molecular function|aspartic-type endopeptidase activity|IEA|GO:0004190|MGI|na//molecular function|cathepsin D activity|IEA|GO:0004192|MGI|na//molecular function|hydrolase activity|IEA|GO:0016787|MGI|na//cellular component|lysosome|IDA|GO:0005764|MGI|12775715//cellular component|mitochondrion|IDA|GO:0005739|MGI|14651853//molecular function|pepsin A activity|IEA|GO:0004194|MGI|na//molecular functio…	0.0185108	0.999942
Mm.27254	Enpp1	molecular function|catalytic activity|IEA|GO:0003824|MGI|na//molecular function|endonuclease activity|IEA|GO:0004519|MGI|na//molecular function|hydrolase activity|IEA|GO:0016787|MGI|na//cellular component|integral to membrane|IEA|GO:0016021|MGI|na//biological process|negative regulation of ossification|IMP|GO:0030279|MGI|9662402//molecular function|nucleic acid binding|IEA|GO:0003676|MGI|na//mole…	0.00872732	0.999943
Mm.288474	Spp1	biological process|cell adhesion|IEA|GO:0007155|MGI|na//molecular function|cytokine activity|IEA|GO:0005125|MGI|na//cellular component|extracellular space|TAS|GO:0005615|MGI|12466851//biological process|ossification|IEA|GO:0001503|MGI|na//molecular function|protein binding|IEA|GO:0005515|MGI|na	0.0153221	0.999946
Mm.260737	Rpl27		0.00737749	0.999957
Mm.20912	Cdc6	molecular function|ATP binding|IEA|GO:0005524|MGI|na//biological process|DNA replication|IEA|GO:0006260|MGI|na//biological process|cell cycle|IEA|GO:0007049|MGI|na//molecular function|chromatin binding|IDA|GO:0003682|MGI|14667810//biological process|cytokinesis|IEA|GO:0000910|MGI|na//cellular component|cytoplasm|IDA|GO:0005737|MGI|14667810//biological process|mitosis|IEA|GO:0007067|MGI|na//molecu…	0.0101556	0.999963
Mm.29515	Pdhb	molecular function|ATP binding|ISS|GO:0005524|MGI|12466851//biological process|intracellular signaling cascade|ISS|GO:0007242|MGI|12466851//molecular function|kinase activity|IEA|GO:0016301|MGI|na//biological process|protein amino acid phosphorylation|ISS|GO:0006468|MGI|12466851//molecular function|protein kinase activity|ISS|GO:0004672|MGI|12466851//molecular function|protein serine/threonine ki…	0.00784956	0.999965
Mm.379134	Rps20	molecular function|RNA binding|ISS|GO:0003723|MGI|12466851//cellular component|cytosolic small ribosomal subunit (sensu Eukaryota)|ISS|GO:0005843|MGI|12466851//cellular component|intracellular|ISS|GO:0005622|MGI|12466851//biological process|protein biosynthesis|ISS|GO:0006412|MGI|12466851//cellular component|ribonucleoprotein complex|IEA|GO:0030529|MGI|na//cellular component|ribosome|ISS|GO:00058…	0.0146088	0.999967
Mm.290474	1110055N21Rik		0.00804117	0.99997
Mm.283802	H2afy	cellular component|Barr body|ISS|GO:0001740|MGI|11331621//molecular function|DNA binding|ISS|GO:0003677|MGI|12466851//cellular component|centrosome|TAS|GO:0005813|MGI|12082075//molecular function|chromatin binding|IDA|GO:0003682|MGI|12082075//cellular component|chromosome|ISS|GO:0005694|MGI|12466851//biological process|chromosome organization and biogenesis (sensu Eukaryota)|ISS|GO:0007001|MGI|12…	0.00670697	0.999981
Mm.290534	BC003251		0.0100427	0.999985
Mm.258622	Tdo2	molecular function|oxidoreductase activity|IEA|GO:0016491|MGI|na//molecular function|oxidoreductase activity, acting on single donors with incorporation of molecular oxygen, incorporation of two atoms of oxygen|IEA|GO:0016702|MGI|na//molecular function|tryptophan 2,3-dioxygenase activity|IEA|GO:0004833|MGI|na//biological process|tryptophan metabolism|IEA|GO:0006568|MGI|na	0.0112593	0.999992
Mm.196424	Prlpe	cellular component|extracellular region|ISS|GO:0005576|MGI|12466851//cellular component|extracellular space|TAS|GO:0005615|MGI|12466851//molecular function|hormone activity|ISS|GO:0005179|MGI|12466851	0.0191378	0.999993
Mm.1776	Fth	molecular function|binding|IEA|GO:0005488|MGI|na//molecular function|ferric iron binding|IEA|GO:0008199|MGI|na//molecular function|ferroxidase activity|IEA|GO:0004322|MGI|na//biological process|iron ion homeostasis|IEA|GO:0006879|MGI|na//biological process|iron ion transport|IEA|GO:0006826|MGI|na//molecular function|oxidoreductase activity|IEA|GO:0016491|MGI|na	0.0227659	0.999995
Mm.370620	Mm.370620		0.0150117	0.999996
Mm.299292	Gstp2	biological process|apoptosis|IEA|GO:0006915|MGI|na//biological process|positive regulation of cell proliferation|IMP|GO:0008284|MGI|10449775//biological process|protein ubiquitination|IEA|GO:0016567|MGI|na//molecular function|signal transducer activity|IMP|GO:0004871|MGI|10449775//biological process|signal transduction|IMP|GO:0007165|MGI|10449775//cellular component|ubiquitin ligase complex|IEA|G…	0.0089046	0.999997
Mm.370	C1qa	biological process|complement activation|IEA|GO:0006956|MGI|na//biological process|complement activation, classical pathway|IMP|GO:0006958|MGI|11901193//cellular component|cytoplasm|IEA|GO:0005737|MGI|na//cellular component|extracellular space|TAS|GO:0005615|MGI|12466851//biological process|immune response|IEA|GO:0006955|MGI|na//biological process|phosphate transport|IEA|GO:0006817|MGI|na	0.0141663	0.999997
Mm.147226	Mt2	molecular function|metal ion binding|IEA|GO:0046872|MGI|na//biological process|nitric oxide mediated signal transduction|IMP|GO:0007263|MGI|11792622//molecular function|zinc ion binding|TAS|GO:0008270|MGI|11792622//biological process|zinc ion homeostasis|IMP|GO:0006882|MGI|11792622	0.0177785	0.999999
Mm.271932	AA881470		0.00633215	0.999999
Mm.21938	Rps20		0.014202	0.999999
Mm.277857	Cd63	molecular function|3-hydroxyacyl-CoA dehydrogenase activity|IEA|GO:0003857|MGI|na//molecular function|catalytic activity|IEA|GO:0003824|MGI|na//biological process|fatty acid metabolism|IEA|GO:0006631|MGI|na//molecular function|isomerase activity|IEA|GO:0016853|MGI|na//biological process|lipid metabolism|IEA|GO:0006629|MGI|na//molecular function|lyase activity|IEA|GO:0016829|MGI|na//biological pro…	0.0065282	0.999999
Mm.342680	Hspb1		0.0103418	1
Mm.371607	Tbc1d8	molecular function|GTPase activator activity|IEA|GO:0005096|MGI|na//biological process|biological process unknown|ND|GO:0000004|MGI|na//cellular component|cellular component unknown|ND|GO:0008372|MGI|na	0.0159592	1
Mm.3196	G2an	cellular component|Golgi apparatus|IEA|GO:0005794|MGI|na//biological process|N-glycan processing|TAS|GO:0006491|MGI|9148925//cellular component|alpha-glucosidase complex|IPI|GO:0017177|MGI|9148925//biological process|carbohydrate metabolism|ISS|GO:0005975|MGI|12466851//cellular component|endoplasmic reticulum|TAS|GO:0005783|MGI|9148925//cellular component|extracellular space|TAS|GO:0005615|MGI|12…	0.0146533	1
Thymus
Mouse Unigene	Gene Name	Gene Ontology	Age Coef.a	pb <
Mm.273538	Tubb5	molecular function|GTP binding|IEA|GO:0005525|MGI|na//molecular function|GTPase activity|IEA|GO:0003924|MGI|na//cellular component|cytoplasm|IEA|GO:0005737|MGI|na//cellular component|microtubule|IDA|GO:0005874|MGI|15121885//biological process|microtubule-based movement|IEA|GO:0007018|MGI|na//biological process|microtubule-based process|IDA|GO:0007017|MGI|15121885//biological process|mitotic spind…	-0.0148058	9.85935e-07
Mm.181860	2310057H16Rik	molecular function|GTP binding|IEA|GO:0005525|MGI|na//molecular function|GTPase activity|IEA|GO:0003924|MGI|na//cellular component|cytoplasm|IEA|GO:0005737|MGI|na//cellular component|microtubule|ISS|GO:0005874|MGI|12466851//biological process|microtubule-based movement|ISS|GO:0007018|MGI|12466851//biological process|microtubule-based process|ISS|GO:0007017|MGI|12466851//cellular component|protein…	-0.0217292	5.53551e-06
Mm.12508	Kpna2		-0.0136805	7.27582e-06
Mm.371997	Phgdh		-0.0116068	7.50423e-06
Mm.292208	Hdgf	biological process|cellular physiological process|IDA|GO:0050875|MGI|15140875//cellular component|extracellular space|IDA|GO:0005615|MGI|15140875//molecular function|growth factor activity|ISS|GO:0008083|MGI|9299445//molecular function|heparin binding|IEA|GO:0008201|MGI|na//cellular component|nucleus|IDA|GO:0005634|MGI|14572309	-0.012539	1.04004e-05
Mm.36524	Klc3	molecular function|ATP binding|IEA|GO:0005524|MGI|na//molecular function|ATP-dependent DNA helicase activity|IEA|GO:0004003|MGI|na//molecular function|ATP-dependent helicase activity|IEA|GO:0008026|MGI|na//molecular function|DNA binding|IEA|GO:0003677|MGI|na//biological process|DNA repair|IMP|GO:0006281|MGI|11950998//biological process|aging|IMP|GO:0007568|MGI|11950998//molecular function|helicas…	-0.0164898	1.04045e-05
Mm.44558	4931440N07Rik		-0.01877	1.2404e-05
Mm.294083	Anxa11	molecular function|calcium ion binding|IDA|GO:0005509|MGI|12689336//molecular function|calcium-dependent phospholipid binding|IDA|GO:0005544|MGI|12689336//cellular component|nucleus|IEA|GO:0005634|MGI|na//molecular function|phosphatidylethanolamine binding|IDA|GO:0008429|MGI|12689336	-0.0101224	1.24174e-05
Mm.331666	Stmn1		-0.0271329	1.28625e-05
Mm.282556	Npc2	cellular component|extracellular space|TAS|GO:0005615|MGI|12466851	-0.00552937	1.2969e-05
Mm.4189	Ccna2	biological process|cell cycle|IEA|GO:0007049|MGI|na//molecular function|cyclin-dependent protein kinase regulator activity|IEA|GO:0016538|MGI|na//biological process|cytokinesis|IEA|GO:0000910|MGI|na//cellular component|cytoplasm|IDA|GO:0005737|MGI|15159393//biological process|mitosis|IEA|GO:0007067|MGI|na//cellular component|nucleus|IDA|GO:0005634|MGI|15159393//biological process|regulation of ce…	-0.0113683	1.35973e-05
Mm.185453	Eif4g2	molecular function|RNA binding|IEA|GO:0003723|MGI|na//cellular component|cytoplasm|IDA|GO:0005737|MGI|12388085//molecular function|nucleic acid binding|IEA|GO:0003676|MGI|na//biological process|protein biosynthesis|ISS|GO:0006412|MGI|12466851//biological process|regulation of protein biosynthesis|IEA|GO:0006417|MGI|na//biological process|regulation of translation|IEA|GO:0006445|MGI|na//biological…	-0.0144241	1.92125e-05
Mm.116649	Nek1	molecular function|ATP binding|IEA|GO:0005524|MGI|na//biological process|cell cycle|IEA|GO:0007049|MGI|na//biological process|cytokinesis|IEA|GO:0000910|MGI|na//cellular component|cytoplasm|ISS|GO:0005737|MGI|15604234//molecular function|kinase activity|IEA|GO:0016301|MGI|na//molecular function|magnesium ion binding|IEA|GO:0000287|MGI|na//biological process|mitosis|IEA|GO:0007067|MGI|na//cellular…	-0.00552157	2.06859e-05
Mm.28765	Tram1	cellular component|endoplasmic reticulum|ISS|GO:0005783|MGI|12466851//cellular component|integral to membrane|TAS|GO:0016021|MGI|12466851//biological process|protein targeting|ISS|GO:0006605|MGI|12466851//biological process|protein transport|IEA|GO:0015031|MGI|na//biological process|transport|IEA|GO:0006810|MGI|na	-0.00695566	2.10168e-05
Mm.993	Dhx15	molecular function|ATP binding|IEA|GO:0005524|MGI|na//molecular function|ATP-dependent helicase activity|IEA|GO:0008026|MGI|na//molecular function|ATPase activity|ISS|GO:0016887|MGI|12466851//molecular function|RNA helicase activity|IEA|GO:0003724|MGI|na//molecular function|helicase activity|IEA|GO:0004386|MGI|na//molecular function|hydrolase activity|IEA|GO:0016787|MGI|na//cellular component|int…	-0.011204	2.50106e-05
Mm.372039	Sema3a	biological process|axon guidance|IMP|GO:0007411|MGI|15604101//biological process|cell differentiation|IEA|GO:0030154|MGI|na//biological process|development|IEA|GO:0007275|MGI|na//cellular component|extracellular space|TAS|GO:0005615|MGI|12466851//cellular component|membrane|IEA|GO:0016020|MGI|na//biological process|negative regulation of axon extension|IDA|GO:0030517|MGI|12852851//biological proc…	-0.0176901	2.9268e-05
Mm.9745	Ldh2	molecular function|L-lactate dehydrogenase activity|IEA|GO:0004459|MGI|na//biological process|anaerobic glycolysis|IEA|GO:0019642|MGI|na//cellular component|cytoplasm|IEA|GO:0005737|MGI|na//biological process|glycolysis|IEA|GO:0006096|MGI|na//molecular function|oxidoreductase activity|IEA|GO:0016491|MGI|na//biological process|tricarboxylic acid cycle intermediate metabolism|IEA|GO:0006100|MGI|na	-0.0290823	3.06946e-05
Mm.276338	Rbm14	cellular component|cellular component unknown|ND|GO:0008372|MGI|na//biological process|mRNA processing|IEA|GO:0006397|MGI|na//molecular function|molecular function unknown|ND|GO:0005554|MGI|na//biological process|nuclear mRNA splicing, via spliceosome|IEA|GO:0000398|MGI|na	-0.0102977	3.09455e-05
Mm.99	Rrm2	biological process|DNA replication|IEA|GO:0006260|MGI|na//biological process|deoxyribonucleoside diphosphate metabolism|IEA|GO:0009186|MGI|na//biological process|deoxyribonucleotide metabolism|IDA|GO:0009262|MGI|12655059//molecular function|oxidoreductase activity|IEA|GO:0016491|MGI|na//molecular function|protein binding|IPI|GO:0005515|MGI|12655059//molecular function|ribonucleoside-diphosphate r…	-0.0113411	3.25383e-05
Mm.296409	Pip5k1b	molecular function|1-phosphatidylinositol-4-phosphate 5-kinase activity|IDA|GO:0016308|MGI|8798574,12466851//molecular function|1-phosphatidylinositol-4-phosphate 5-kinase activity|ISS|GO:0016308|MGI|8798574,12466851//molecular function|kinase activity|IEA|GO:0016301|MGI|na//biological process|phosphatidylinositol metabolism|IDA|GO:0046488|MGI|8798574	-0.0132431	3.72269e-05
Mm.332590	Selpl	biological process|cell adhesion|IEA|GO:0007155|MGI|na//cellular component|extracellular space|TAS|GO:0005615|MGI|12466851//cellular component|integral to membrane|TAS|GO:0016021|MGI|12466851//molecular function|protein binding|IPI|GO:0005515|MGI|11238599//molecular function|sugar binding|IEA|GO:0005529|MGI|na	-0.0147922	3.93156e-05
Mm.250564	Hist1h2ao		-0.0232544	4.29023e-05
Mm.27090	C330018L13Rik	cellular component|nucleus|IEA|GO:0005634|MGI|na//biological process|protein ubiquitination|IEA|GO:0016567|MGI|na//biological process|ubiquitin cycle|IEA|GO:0006512|MGI|na//cellular component|ubiquitin ligase complex|IEA|GO:0000151|MGI|na//molecular function|ubiquitin-protein ligase activity|IEA|GO:0004842|MGI|na//molecular function|zinc ion binding|IEA|GO:0008270|MGI|na	-0.00763203	4.42935e-05
Mm.911	Hmgn2		-0.0381005	4.84468e-05
Mm.372513	H2afz		-0.0205039	4.85375e-05
Mm.371592	Ubb	cellular component|nucleus|ISS|GO:0005634|MGI|12466851//biological process|protein modification|ISS|GO:0006464|MGI|12466851	-0.0155278	4.86951e-05
Mm.289900	Cct7	molecular function|ATP binding|IEA|GO:0005524|MGI|na//biological process|cellular protein metabolism|IEA|GO:0044267|MGI|na//molecular function|protein binding|IEA|GO:0005515|MGI|na//biological process|protein folding|IEA|GO:0006457|MGI|na//molecular function|unfolded protein binding|IEA|GO:0051082|MGI|na	-0.0124104	5.24273e-05
Mm.37308	D11Lgp1e	cellular component|endoplasmic reticulum|IEA|GO:0005783|MGI|na//cellular component|extracellular space|TAS|GO:0005615|MGI|12466851	-0.012482	5.33673e-05
Mm.930	Ctsl	molecular function|actinidain activity|IEA|GO:0008129|MGI|na//molecular function|cathepsin L activity|IEA|GO:0004217|MGI|na//molecular function|cysteine-type endopeptidase activity|IEA|GO:0004197|MGI|na//molecular function|cysteine-type peptidase activity|TAS|GO:0008234|MGI|14681235//cellular component|extracellular space|TAS|GO:0005615|MGI|12466851//molecular function|hydrolase activity|IEA|GO:0…	-0.0409946	5.34363e-05
Mm.227685	Mm.227685		-0.00919956	6.24514e-05
Mm.4237	Top2a	molecular function|ATP binding|IEA|GO:0005524|MGI|na//molecular function|DNA binding|IEA|GO:0003677|MGI|na//biological process|DNA metabolism|IEA|GO:0006259|MGI|na//molecular function|DNA topoisomerase (ATP-hydrolyzing) activity|IEA|GO:0003918|MGI|na//molecular function|DNA topoisomerase activity|IEA|GO:0003916|MGI|na//biological process|DNA topological change|IEA|GO:0006265|MGI|na//biological pr…	-0.00690324	6.72907e-05
Mm.379081	Morf4l2	biological process|aging|ISS|GO:0007568|MGI|12466851//biological process|chromatin modification|IEA|GO:0016568|MGI|na//cellular component|nucleus|ISS|GO:0005634|MGI|12466851//biological process|regulation of cell growth|ISS|GO:0001558|MGI|12466851//biological process|regulation of transcription, DNA-dependent|IEA|GO:0006355|MGI|na//biological process|transcription|IEA|GO:0006350|MGI|na	-0.00976014	6.74366e-05
Mm.3444	Brd2	cellular component|cytoplasm|IDA|GO:0005737|MGI|15063089//cellular component|nucleus|IDA|GO:0005634|MGI|12466851,15063089//cellular component|nucleus|ISS|GO:0005634|MGI|12466851,15063089//molecular function|protein serine/threonine kinase activity|ISS|GO:0004674|MGI|12466851//biological process|spermatogenesis|ISS|GO:0007283|MGI|12466851	-0.0106103	7.02015e-05
Mm.288669	Bzw2	biological process|regulation of translational initiation|ISS|GO:0006446|MGI|12466851//molecular function|translation initiation factor activity|ISS|GO:0003743|MGI|12466851	-0.011976	7.5695e-05
Mm.318080	Hnrpc		-0.00945511	8.04057e-05
Mm.154378	Ncl	molecular function|DNA binding|IEA|GO:0003677|MGI|na//molecular function|RNA binding|IEA|GO:0003723|MGI|na//biological process|mRNA processing|IEA|GO:0006397|MGI|na//biological process|nuclear mRNA splicing, via spliceosome|IEA|GO:0000398|MGI|na//molecular function|nucleic acid binding|IEA|GO:0003676|MGI|na//cellular component|nucleolus|TAS|GO:0005730|MGI|12878164//cellular component|nucleus|IEA|…	-0.0146634	8.33996e-05
Mm.4502	Mcm3	molecular function|ATP binding|IEA|GO:0005524|MGI|na//molecular function|DNA binding|IEA|GO:0003677|MGI|na//biological process|DNA replication|IEA|GO:0006260|MGI|na//biological process|DNA replication initiation|IEA|GO:0006270|MGI|na//molecular function|DNA-dependent ATPase activity|IEA|GO:0008094|MGI|na//biological process|cell cycle|IEA|GO:0007049|MGI|na//molecular function|nucleotide binding|I…	-0.015359	8.49686e-05
Mm.2923	Il2rg	biological process|cell surface receptor linked signal transduction|IEA|GO:0007166|MGI|na//cellular component|extracellular space|TAS|GO:0005615|MGI|12466851//molecular function|hematopoietin/interferon-class (D200-domain) cytokine receptor activity|IEA|GO:0004896|MGI|na//cellular component|integral to membrane|TAS|GO:0016021|MGI|12466851//cellular component|integral to plasma membrane|IEA|GO:000…	-0.0112014	8.52803e-05
Mm.251066			-0.00967679	8.56729e-05
Mm.326055	Set		-0.0168654	9.74922e-05
Mm.378914	Ewsh	molecular function|DNA binding|ISS|GO:0003677|MGI|12466851//molecular function|RNA binding|IEA|GO:0003723|MGI|na//molecular function|calmodulin binding|IEA|GO:0005516|MGI|na//biological process|mRNA processing|IEA|GO:0006397|MGI|na//biological process|nuclear mRNA splicing, via spliceosome|IEA|GO:0000398|MGI|na//molecular function|nucleic acid binding|IEA|GO:0003676|MGI|na//cellular component|nuc…	-0.00876729	0.00010171
Mm.379036	Tuba2		-0.0350931	0.000110521
Mm.286536	2410043F08Rik		-0.00678681	0.000110761
Mm.261025	Cdv3		-0.00930908	0.000116908
Mm.136973	1700022N24Rik		-0.0114172	0.000117017
Mm.260042	1500032L24Rik	cellular component|extracellular space|TAS|GO:0005615|MGI|12466851//cellular component|integral to membrane|TAS|GO:0016021|MGI|12466851	-0.00936513	0.00011948
Mm.379155	Cpsf5	biological process|mRNA cleavage|ISS|GO:0006379|MGI|na//molecular function|molecular function unknown|ND|GO:0005554|MGI|na//cellular component|nucleus|ISS|GO:0005634|MGI|na	-0.0106594	0.000121082
Mm.279998	Hmgb2	molecular function|DNA binding|IEA|GO:0003677|MGI|na//biological process|DNA packaging|IEA|GO:0006323|MGI|na//cellular component|chromatin|IEA|GO:0000785|MGI|na//cellular component|chromosome|IEA|GO:0005694|MGI|na//cellular component|nucleus|IEA|GO:0005634|MGI|na//biological process|regulation of transcription, DNA-dependent|IEA|GO:0006355|MGI|na	-0.02815	0.000126792
Mm.234195	Rcbtb1	molecular function|protein binding|ISS|GO:0005515|MGI|12466851	-0.011738	0.000126947
Mm.379372	4930542G03Rik	molecular function|GTP binding|IEA|GO:0005525|MGI|na//molecular function|GTPase activity|IEA|GO:0003924|MGI|na//cellular component|cytoplasm|IEA|GO:0005737|MGI|na//cellular component|microtubule|IEA|GO:0005874|MGI|na//biological process|microtubule-based movement|IEA|GO:0007018|MGI|na//cellular component|protein complex|IEA|GO:0043234|MGI|na//biological process|protein polymerization|IEA|GO:00512…	-0.0263263	0.000135319
Mm.31630	Tcf7	molecular function|DNA binding|IDA|GO:0003677|MGI|12235125//biological process|Wnt receptor signaling pathway|IDA|GO:0016055|MGI|12235125//cellular component|nucleus|IEA|GO:0005634|MGI|na//biological process|regulation of apoptosis|IDA|GO:0042981|MGI|12235125//biological process|regulation of cell proliferation|IDA|GO:0042127|MGI|12235125//biological process|regulation of transcription, DNA-depen…	-0.0265565	0.000151074
Mm.194735	C79445		-0.00835128	0.000162425
Mm.379126	2810409H07Rik	molecular function|GTP binding|IEA|GO:0005525|MGI|na	-0.0103396	0.000164527
Mm.165735	Lsm2		-0.0154125	0.000167313
Mm.294783	Bclaf1	molecular function|DNA binding|ISS|GO:0003677|MGI|na//biological process|negative regulation of transcription|ISS|GO:0016481|MGI|na//cellular component|nucleus|ISS|GO:0005634|MGI|na//biological process|positive regulation of apoptosis|ISS|GO:0043065|MGI|na//biological process|regulation of transcription, DNA-dependent|IEA|GO:0006355|MGI|na//biological process|transcription|IEA|GO:0006350|MGI|na//…	-0.00962613	0.000169096
Mm.297440	Ran	biological process|DNA metabolism|ISS|GO:0006259|MGI|12466851//molecular function|GTP binding|ISS|GO:0005525|MGI|12466851//molecular function|GTPase activity|ISS|GO:0003924|MGI|12466851//biological process|RNA-nucleus export|ISS|GO:0006405|MGI|12466851//biological process|cellular physiological process|IEA|GO:0050875|MGI|na//cellular component|chromatin|ISS|GO:0000785|MGI|12466851//cellular compo…	-0.0183063	0.000172459
Mm.332314	Ywhah	biological process|intracellular protein transport|IDA|GO:0006886|MGI|12446771//molecular function|protein domain specific binding|IDA|GO:0019904|MGI|12446771	-0.0180005	0.000172822
Mm.194372			-0.0167657	0.000173629
Mm.263913	Anp32b	biological process|S phase of mitotic cell cycle|ISS|GO:0000084|MGI|11162633//molecular function|molecular function unknown|ND|GO:0005554|MGI|na//cellular component|nucleus|IDA|GO:0005634|MGI|10716735,11162633,14703996//cellular component|nucleus|ISS|GO:0005634|MGI|10716735,11162633,14703996	-0.0105793	0.000176953
Mm.45225	2510005D08Rik	molecular function|DNA binding|ISS|GO:0003677|MGI|12466851//biological process|DNA methylation|ISS|GO:0006306|MGI|12466851//molecular function|N-methyltransferase activity|ISS|GO:0008170|MGI|12466851//molecular function|methyltransferase activity|IEA|GO:0008168|MGI|na//biological process|oxygen transport|IEA|GO:0015671|MGI|na//molecular function|oxygen transporter activity|IEA|GO:0005344|MGI|na//…	-0.0100802	0.000182691
Mm.40	Cops3	biological process|embryonic development (sensu Mammalia)|IMP|GO:0001701|MGI|12972600//cellular component|nucleus|IEA|GO:0005634|MGI|na//molecular function|protein binding|IPI|GO:0005515|MGI|9707402//cellular component|signalosome complex|IDA|GO:0008180|MGI|9707402	-0.0143755	0.000183653
Mm.4606	Bcat1	biological process|amino acid biosynthesis|IEA|GO:0008652|MGI|na//biological process|branched chain family amino acid biosynthesis|IEA|GO:0009082|MGI|na//biological process|branched chain family amino acid catabolism|IDA|GO:0009083|MGI|14755340//biological process|branched chain family amino acid metabolism|IEA|GO:0009081|MGI|na//molecular function|branched-chain-amino-acid transaminase activity|…	-0.00922543	0.000186989
Mm.183320	Klhl11		-0.0128084	0.000194233
Mm.234700	Ywhae	biological process|intracellular signaling cascade|ISS|GO:0007242|MGI|12466851//molecular function|monooxygenase activity|IEA|GO:0004497|MGI|na//molecular function|protein binding|ISS|GO:0005515|MGI|12466851//molecular function|protein domain specific binding|IDA|GO:0019904|MGI|12446771//biological process|protein targeting|IDA|GO:0006605|MGI|12446771	-0.00997463	0.000197286
Mm.40974	2210402M20Rik		-0.0135072	0.000206838
Mm.3996	Chuk	molecular function|ATP binding|IEA|GO:0005524|MGI|na//biological process|I-kappaB phosphorylation|TAS|GO:0007252|MGI|9597130//cellular component|cytoplasm|TAS|GO:0005737|MGI|9597130//molecular function|kinase activity|IEA|GO:0016301|MGI|na//biological process|morphogenesis of an epithelial sheet|IMP|GO:0002011|MGI|14960276//biological process|odontogenesis (sensu Vertebrata)|IMP|GO:0042475|MGI|14…	-0.012043	0.000214428
Mm.27706	Ash2l	biological process|regulation of transcription, DNA-dependent|IEA|GO:0006355|MGI|na//biological process|transcription|IEA|GO:0006350|MGI|na	-0.00541781	0.000215163
Mm.269474	Ctcf	molecular function|DNA binding|IDA|GO:0003677|MGI|11743158,12461525,15143173,15340049//biological process|DNA methylation|IDA|GO:0006306|MGI|12461525//biological process|cell cycle|IEA|GO:0007049|MGI|na//biological process|dosage compensation, by inactivation of X chromosome|TAS|GO:0009048|MGI|11743158//biological process|imprinting|IDA|GO:0006349|MGI|12461525,15143173//biological process|negativ…	-0.0132944	0.000215681
Mm.37531	Xrcc4	biological process|DNA recombination|IEA|GO:0006310|MGI|na//biological process|DNA repair|IEA|GO:0006281|MGI|na//biological process|double-strand break repair|IMP|GO:0006302|MGI|11751629//cellular component|nucleus|IEA|GO:0005634|MGI|na//biological process|response to DNA damage stimulus|IEA|GO:0006974|MGI|na	-0.009635	0.000218917
Mm.31941	Fbxl11	molecular function|DNA binding|IEA|GO:0003677|MGI|na//biological process|regulation of transcription, DNA-dependent|IEA|GO:0006355|MGI|na//biological process|ubiquitin cycle|IEA|GO:0006512|MGI|na	-0.00474127	0.000219974
Mm.227258	Ilf2	molecular function|DNA binding|ISS|GO:0003677|MGI|11804788//cellular component|nucleolus|IDA|GO:0005730|MGI|11804788//cellular component|nucleus|IDA|GO:0005634|MGI|11804788//molecular function|protein binding|ISS|GO:0005515|MGI|11804788//biological process|regulation of transcription, DNA-dependent|IEA|GO:0006355|MGI|na//biological process|transcription|IEA|GO:0006350|MGI|na	-0.00980541	0.000224832
Mm.328963		molecular function|protein binding|ISS|GO:0005515|MGI|12466851	-0.00777319	0.000230175
Mm.123366	2410002K23Rik	molecular function|ATP binding|IEA|GO:0005524|MGI|na//cellular component|extracellular space|TAS|GO:0005615|MGI|12466851//cellular component|mitochondrion|IDA|GO:0005739|MGI|14651853//biological process|protein folding|IEA|GO:0006457|MGI|na//molecular function|unfolded protein binding|IEA|GO:0051082|MGI|na	-0.0217018	0.000232742
Mm.332177	Mm.332177		-0.0127772	0.000234699
Mm.256034	Cct3	molecular function|ATP binding|IEA|GO:0005524|MGI|na//biological process|cellular protein metabolism|IEA|GO:0044267|MGI|na//molecular function|protein binding|IEA|GO:0005515|MGI|na//biological process|protein folding|IEA|GO:0006457|MGI|na//molecular function|unfolded protein binding|IEA|GO:0051082|MGI|na	-0.0111399	0.000241366
Mm.265615	D630024B06Rik	molecular function|DNA binding|IEA|GO:0003677|MGI|na//cellular component|nucleus|IEA|GO:0005634|MGI|na	-0.0252905	0.00024415
Mm.371563	H3f3b	molecular function|DNA binding|IEA|GO:0003677|MGI|na//cellular component|chromosome|IEA|GO:0005694|MGI|na//biological process|chromosome organization and biogenesis (sensu Eukaryota)|IEA|GO:0007001|MGI|na//cellular component|nucleosome|IEA|GO:0000786|MGI|na//biological process|nucleosome assembly|IEA|GO:0006334|MGI|na//cellular component|nucleus|IEA|GO:0005634|MGI|na	-0.0147221	0.000246549
Mm.293565	2210022N24Rik	molecular function|ATP binding|ISS|GO:0005524|MGI|12466851//molecular function|kinase activity|IEA|GO:0016301|MGI|na//biological process|protein amino acid phosphorylation|ISS|GO:0006468|MGI|12466851//molecular function|protein kinase activity|ISS|GO:0004672|MGI|12466851//molecular function|protein serine/threonine kinase activity|ISS|GO:0004674|MGI|12466851//molecular function|protein-tyrosine k…	-0.0249849	0.000249067
Mm.833	Ap1s1	cellular component|Golgi apparatus|IEA|GO:0005794|MGI|na//cellular component|Golgi trans face|TAS|GO:0005802|MGI|9714600//cellular component|clathrin vesicle coat|ISS|GO:0030125|MGI|12466851//cellular component|coated pit|ISS|GO:0005905|MGI|12466851//biological process|endocytosis|IEA|GO:0006897|MGI|na//biological process|intracellular protein transport|TAS|GO:0006886|MGI|9714600//biological proc…	-0.0065605	0.000249429
Mm.329655	Cfl1	molecular function|actin binding|IEA|GO:0003779|MGI|na//biological process|actin filament organization|IMP|GO:0007015|MGI|15606898//cellular component|cortical actin cytoskeleton|IDA|GO:0030864|MGI|15004221//cellular component|cytoskeleton|IEA|GO:0005856|MGI|na//biological process|establishment of cell polarity|IMP|GO:0030010|MGI|15606898//cellular component|intracellular|IEA|GO:0005622|MGI|na//b…	-0.0192965	0.000255724
Mm.216321	Ate1	molecular function|acyltransferase activity|IEA|GO:0008415|MGI|na//molecular function|arginyltransferase activity|IEA|GO:0004057|MGI|na//cellular component|nucleus|IEA|GO:0005634|MGI|na//biological process|protein arginylation|IEA|GO:0016598|MGI|na//biological process|regulation of protein catabolism|IEA|GO:0042176|MGI|na//molecular function|transferase activity|IEA|GO:0016740|MGI|na//biological …	-0.00793587	0.000256365
Mm.196607	Eif5a	biological process|immune response|IEA|GO:0006955|MGI|na	-0.0161336	0.00025654
Mm.288630	Calm3	biological process|G-protein coupled receptor protein signaling pathway|ISS|GO:0007186|MGI|12466851//molecular function|calcium ion binding|TAS|GO:0005509|MGI|2469574//biological process|cell cycle|IDA|GO:0007049|MGI|2469574//cellular component|cytoplasm|ISS|GO:0005737|MGI|12466851//cellular component|plasma membrane|ISS|GO:0005886|MGI|12466851//molecular function|protein binding|ISS|GO:0005515|M…	-0.0152184	0.000261091
Mm.383218	Eif2s2	biological process|protein biosynthesis|IEA|GO:0006412|MGI|na//molecular function|translation initiation factor activity|IEA|GO:0003743|MGI|na//biological process|translational initiation|IEA|GO:0006413|MGI|na	-0.00771246	0.000261436
Mm.218317	4930553M18Rik		-0.00806144	0.000266552
Mm.380027	Ccnb1		-0.0176815	0.000274249
Mm.280842	Hnrpab	molecular function|DNA binding|IEA|GO:0003677|MGI|na//molecular function|RNA binding|IEA|GO:0003723|MGI|na//biological process|RNA processing|IEA|GO:0006396|MGI|na//biological process|mRNA processing|IEA|GO:0006397|MGI|na//biological process|nuclear mRNA splicing, via spliceosome|IEA|GO:0000398|MGI|na//molecular function|nucleic acid binding|IEA|GO:0003676|MGI|na//cellular component|nucleus|IEA|G…	-0.023506	0.00027637
Mm.23173	Tomm34	molecular function|binding|IEA|GO:0005488|MGI|na//cellular component|membrane|IEA|GO:0016020|MGI|na//cellular component|mitochondrion|IEA|GO:0005739|MGI|na//biological process|protein folding|IEA|GO:0006457|MGI|na//molecular function|unfolded protein binding|IEA|GO:0051082|MGI|na	-0.00547658	0.000278996
Mm.380337	Strm		-0.0111169	0.000281208
Mm.296985	Cct4	molecular function|ATP binding|IEA|GO:0005524|MGI|na//biological process|cellular protein metabolism|IEA|GO:0044267|MGI|na//molecular function|protein binding|IEA|GO:0005515|MGI|na//biological process|protein folding|IEA|GO:0006457|MGI|na//molecular function|unfolded protein binding|IEA|GO:0051082|MGI|na	-0.00888207	0.00028373
Mm.23666	Slc13a4	cellular component|membrane|ISS|GO:0016020|MGI|12466851//biological process|sodium ion transport|ISS|GO:0006814|MGI|12466851//molecular function|transporter activity|ISS|GO:0005215|MGI|12466851	-0.0250023	0.000284541
Mm.380532	Rpl10a		-0.00925699	0.000288688
Mm.162811	Rab8a	molecular function|DNA binding|ISS|GO:0003677|MGI|12466851//molecular function|GTP binding|IEA|GO:0005525|MGI|na//biological process|cellular physiological process|IEA|GO:0050875|MGI|na//cellular component|intracellular|IEA|GO:0005622|MGI|na//molecular function|protein binding|IPI|GO:0005515|MGI|12578829,12590134//biological process|protein transport|IEA|GO:0015031|MGI|na//biological process|regu…	-0.00932546	0.000295306
Mm.379227	Tubb2b	molecular function|GTP binding|IEA|GO:0005525|MGI|na	-0.0257456	0.000297595
Mm.290036	2400003C14Rik		-0.0212293	0.000307154
Mm.357521	Mical3	biological process|aromatic compound metabolism|IEA|GO:0006725|MGI|na//cellular component|cytoskeleton|IEA|GO:0005856|MGI|na//biological process|electron transport|IEA|GO:0006118|MGI|na//biological process|metabolism|IEA|GO:0008152|MGI|na//molecular function|monooxygenase activity|IEA|GO:0004497|MGI|na//molecular function|oxidoreductase activity|IEA|GO:0016491|MGI|na//molecular function|zinc ion …	-0.0158949	0.000307671
Mm.41746	Rpo2tc1	molecular function|DNA binding|IEA|GO:0003677|MGI|na//cellular component|nucleus|IEA|GO:0005634|MGI|na//biological process|regulation of transcription, DNA-dependent|IEA|GO:0006355|MGI|na//biological process|transcription|IEA|GO:0006350|MGI|na//molecular function|transcription coactivator activity|IEA|GO:0003713|MGI|na	-0.00991192	0.000312739
Mm.29856	9130022B02Rik	molecular function|GTP binding|IEA|GO:0005525|MGI|na//molecular function|carboxy-lyase activity|IEA|GO:0016831|MGI|na//biological process|gluconeogenesis|IEA|GO:0006094|MGI|na//molecular function|lyase activity|IEA|GO:0016829|MGI|na//molecular function|manganese ion binding|IEA|GO:0030145|MGI|na//cellular component|mitochondrion|IDA|GO:0005739|MGI|14651853//cellular component|mitochondrion|IEA|GO…	-0.0171232	0.00031475
Mm.28468	Gpr108	cellular component|integral to membrane|TAS|GO:0016021|MGI|12466851//molecular function|receptor activity|IEA|GO:0004872|MGI|na	-0.021157	0.000319649
Mm.276042	Actn4	molecular function|actin binding|IEA|GO:0003779|MGI|na//molecular function|actin filament binding|IDA|GO:0051015|MGI|15465019//molecular function|calcium ion binding|IEA|GO:0005509|MGI|na//cellular component|cortical cytoskeleton|IDA|GO:0030863|MGI|12960352//cellular component|cytoplasm|IDA|GO:0005737|MGI|12960352//molecular function|protein binding|IPI|GO:0005515|MGI|12960352	-0.0122351	0.000320421
Mm.3616	Polg	molecular function|DNA binding|IEA|GO:0003677|MGI|na//biological process|DNA replication|IEA|GO:0006260|MGI|na//molecular function|DNA-directed DNA polymerase activity|ISS|GO:0003887|MGI|15164064//biological process|aging|IMP|GO:0007568|MGI|15164064//molecular function|exonuclease activity|IDA|GO:0004527|MGI|15164064//cellular component|gamma DNA polymerase complex|IEA|GO:0005760|MGI|na//molecula…	-0.0111708	0.000324756
Mm.2050	Rpl15		-0.0195616	0.000326278
Mm.289431	Eef2	molecular function|GTP binding|IEA|GO:0005525|MGI|na//biological process|protein biosynthesis|IEA|GO:0006412|MGI|na//molecular function|translation elongation factor activity|IEA|GO:0003746|MGI|na	-0.0234687	0.000326401
Mm.337558	Nap1l1		-0.00881789	0.000330507
Mm.322975	Uba52	cellular component|intracellular|IEA|GO:0005622|MGI|na//cellular component|nucleus|IEA|GO:0005634|MGI|na//biological process|protein biosynthesis|IEA|GO:0006412|MGI|na//biological process|protein modification|IEA|GO:0006464|MGI|na//cellular component|ribonucleoprotein complex|IEA|GO:0030529|MGI|na//cellular component|ribosome|IEA|GO:0005840|MGI|na//molecular function|structural constituent of rib…	-0.016681	0.000330853
Mm.6839	Cdk4	molecular function|ATP binding|IEA|GO:0005524|MGI|na//biological process|cell cycle|IEA|GO:0007049|MGI|na//molecular function|cyclin-dependent protein kinase activity|IDA|GO:0004693|MGI|12970171,12970760//cellular component|cyclin-dependent protein kinase holoenzyme complex|IPI|GO:0000307|MGI|12970760//biological process|cytokinesis|IEA|GO:0000910|MGI|na//molecular function|kinase activity|IDA|GO…	-0.00637683	0.000331537
Mm.277812	Vil2	cellular component|apical part of cell|IDA|GO:0045177|MGI|14996907//cellular component|apical plasma membrane|IDA|GO:0016324|MGI|14625387//cellular component|basal body|IDA|GO:0005932|MGI|14996907//molecular function|binding|IEA|GO:0005488|MGI|na//biological process|cellular morphogenesis|IEA|GO:0000902|MGI|na//cellular component|cytoplasm|IEA|GO:0005737|MGI|na//molecular function|cytoskeletal pr…	-0.00989703	0.000337121
Mm.2180	Hspcb	molecular function|ATP binding|IEA|GO:0005524|MGI|na//cellular component|mitochondrion|IDA|GO:0005739|MGI|14651853//molecular function|protein binding|IPI|GO:0005515|MGI|11809749//biological process|protein folding|IEA|GO:0006457|MGI|na//biological process|response to heat|IEA|GO:0009408|MGI|na//biological process|response to unfolded protein|IEA|GO:0006986|MGI|na//molecular function|unfolded pro…	-0.0171832	0.000343195
Mm.271985	Snapc3		-0.026784	0.000345055
Mm.276405	Fkbp5	molecular function|isomerase activity|IEA|GO:0016853|MGI|na//cellular component|nucleus|IEA|GO:0005634|MGI|na//molecular function|peptidyl-prolyl cis-trans isomerase activity|IEA|GO:0003755|MGI|na//biological process|protein folding|IEA|GO:0006457|MGI|na//molecular function|unfolded protein binding|IEA|GO:0051082|MGI|na	-0.0136379	0.000345266
Mm.10987	Limd1	biological process|biological process unknown|ND|GO:0000004|MGI|na//cellular component|cellular component unknown|ND|GO:0008372|MGI|na//molecular function|zinc ion binding|IEA|GO:0008270|MGI|na	-0.00981135	0.000347893
Mm.290022	2310046H11Rik	molecular function|RNA binding|ISS|GO:0003723|MGI|12466851//cellular component|eukaryotic translation initiation factor 4F complex|ISS|GO:0016281|MGI|12466851//molecular function|nucleic acid binding|ISS|GO:0003676|MGI|12466851//biological process|protein biosynthesis|ISS|GO:0006412|MGI|12466851//biological process|regulation of translational initiation|ISS|GO:0006446|MGI|12466851//molecular func…	-0.00841583	0.000351783
Mm.39292	Mm.39292	molecular function|GTP binding|IEA|GO:0005525|MGI|na//molecular function|GTPase activity|IEA|GO:0003924|MGI|na//biological process|endocytosis|IEA|GO:0006897|MGI|na//molecular function|hydrolase activity|IEA|GO:0016787|MGI|na//molecular function|motor activity|IEA|GO:0003774|MGI|na//molecular function|protein binding|IDA|GO:0005515|MGI|11502744	-0.00387922	0.000365041
Mm.88761	Tbx15	molecular function|DNA binding|IEA|GO:0003677|MGI|na//cellular component|nucleus|IEA|GO:0005634|MGI|na//biological process|regulation of transcription, DNA-dependent|IEA|GO:0006355|MGI|na//biological process|transcription|IEA|GO:0006350|MGI|na//molecular function|transcription factor activity|IEA|GO:0003700|MGI|na	-0.022631	0.000369531
Mm.29836	Pip5k1c	molecular function|1-phosphatidylinositol-4-phosphate 5-kinase activity|IDA|GO:0016308|MGI|9535851,12466851,14741049//molecular function|1-phosphatidylinositol-4-phosphate 5-kinase activity|ISS|GO:0016308|MGI|9535851,12466851,14741049//biological process|axonogenesis|IDA|GO:0007409|MGI|14741049//molecular function|kinase activity|IEA|GO:0016301|MGI|na//biological process|phosphatidylinositol meta…	-0.0101441	0.00037269
Mm.14501	Ppm1g	molecular function|catalytic activity|IEA|GO:0003824|MGI|na//biological process|cell cycle|IEA|GO:0007049|MGI|na//molecular function|hydrolase activity|IEA|GO:0016787|MGI|na//molecular function|magnesium ion binding|IEA|GO:0000287|MGI|na//molecular function|manganese ion binding|IEA|GO:0030145|MGI|na//cellular component|nucleus|IEA|GO:0005634|MGI|na//molecular function|phosphoprotein phosphatase …	-0.0206869	0.000386568
Mm.10141	Atrx	molecular function|ATP binding|IEA|GO:0005524|MGI|na//molecular function|DNA binding|IEA|GO:0003677|MGI|na//biological process|DNA repair|IEA|GO:0006281|MGI|na//molecular function|chromatin binding|IDA|GO:0003682|MGI|15522233//biological process|forebrain development|IMP|GO:0030900|MGI|15668733//molecular function|helicase activity|IEA|GO:0004386|MGI|na//cellular component|heterochromatin|IDA|GO:…	-0.00467702	0.000393931
Mm.30085	Akr1a4	molecular function|alcohol dehydrogenase (NADP+) activity|ISS|GO:0008106|MGI|12466851//molecular function|aldehyde reductase activity|IDA|GO:0004032|MGI|10842086,14667815//molecular function|aldehyde reductase activity|ISS|GO:0004032|MGI|10842086,14667815//molecular function|aldehyde reductase activity|TAS|GO:0004032|MGI|10842086,14667815//biological process|biological process unknown|ND|GO:00000…	-0.010892	0.000395255
Mm.292517	Farsla	molecular function|ATP binding|ISS|GO:0005524|MGI|12466851//cellular component|cytoplasm|ISS|GO:0005737|MGI|12466851//molecular function|ligase activity|ISS|GO:0016874|MGI|12466851//biological process|pathogenesis|ISS|GO:0009405|MGI|12466851//molecular function|phenylalanine-tRNA ligase activity|ISS|GO:0004826|MGI|12466851//biological process|phenylalanyl-tRNA aminoacylation|ISS|GO:0006432|MGI|12…	-0.00871194	0.000397556
Mm.221239	Apob	biological process|cholesterol transport|IMP|GO:0030301|MGI|7593600//cellular component|endoplasmic reticulum|IDA|GO:0005783|MGI|12072432//biological process|lipid metabolism|IDA|GO:0006629|MGI|8460149,12072432//biological process|lipid metabolism|IMP|GO:0006629|MGI|8460149,12072432//cellular component|microsome|IDA|GO:0005792|MGI|12072432//biological process|triacylglycerol mobilization|IMP|GO:0…	-0.016717	0.000400663
Mm.358704	2610040E16Rik	cellular component|integral to membrane|IEA|GO:0016021|MGI|na	-0.0186609	0.000402463
Mm.252848	C430048L16Rik	biological process|mRNA processing|IEA|GO:0006397|MGI|na//biological process|nuclear mRNA splicing, via spliceosome|IEA|GO:0000398|MGI|na	-0.0157544	0.000409042
Mm.2462	Psmc2	molecular function|ATP binding|IEA|GO:0005524|MGI|na//molecular function|ATPase activity|ISS|GO:0016887|MGI|12466851//cellular component|cytoplasm|IEA|GO:0005737|MGI|na//cellular component|cytosol|IEA|GO:0005829|MGI|na//molecular function|hydrolase activity|IEA|GO:0016787|MGI|na//molecular function|nucleoside-triphosphatase activity|IEA|GO:0017111|MGI|na//molecular function|nucleotide binding|IEA…	-0.00871763	0.000412228
Mm.658	Slc25a5		-0.0273491	0.000417122
Mm.124328	Sp3	biological process|B cell differentiation|IMP|GO:0030183|MGI|12676787//molecular function|DNA binding|IDA|GO:0003677|MGI|14630713//biological process|T cell differentiation|IMP|GO:0030217|MGI|12676787//molecular function|chromatin binding|IDA|GO:0003682|MGI|15522233//molecular function|double-stranded DNA binding|IDA|GO:0003690|MGI|15282343//biological process|erythrocyte differentiation|IMP|GO:0…	-0.00827003	0.000417795
Mm.44530	Kcnd3	molecular function|cation channel activity|ISS|GO:0005261|MGI|12466851//biological process|cation transport|ISS|GO:0006812|MGI|12466851//cellular component|extracellular space|TAS|GO:0005615|MGI|12466851//cellular component|integral to membrane|TAS|GO:0016021|MGI|12466851//molecular function|ion channel activity|ISS|GO:0005216|MGI|12466851//biological process|ion transport|ISS|GO:0006811|MGI|1246…	-0.0168338	0.000421761
Mm.195310	Hnrpdl	molecular function|DNA binding|ISS|GO:0003677|MGI|10717477//molecular function|RNA binding|ISS|GO:0003723|MGI|10717477//biological process|mRNA metabolism|ISS|GO:0016071|MGI|10717477//biological process|mRNA processing|IEA|GO:0006397|MGI|na//biological process|nuclear mRNA splicing, via spliceosome|IEA|GO:0000398|MGI|na//molecular function|nucleic acid binding|ISS|GO:0003676|MGI|12466851//cellula…	-0.00846893	0.000427651
Mm.188851	Pdap1		-0.0114865	0.000430721
Mm.1970	Ppp1ca	molecular function|CTD phosphatase activity|ISS|GO:0008420|MGI|12466851//biological process|branching morphogenesis|IMP|GO:0001763|MGI|15042703//biological process|carbohydrate metabolism|IEA|GO:0005975|MGI|na//biological process|cell cycle|IEA|GO:0007049|MGI|na//biological process|cellular physiological process|TAS|GO:0050875|MGI|7857673//biological process|cytokinesis|ISS|GO:0000910|MGI|1246685…	-0.0173755	0.000436751
Mm.42944	Skp1a	cellular component|SCF ubiquitin ligase complex|IDA|GO:0019005|MGI|12665572//molecular function|protein binding|IPI|GO:0005515|MGI|12665572//biological process|ubiquitin cycle|IEA|GO:0006512|MGI|na	-0.00751008	0.000437909
Mm.117541	H2afz	molecular function|DNA binding|ISS|GO:0003677|MGI|12466851//cellular component|NOT Barr body|ISS|GO:0001740|MGI|11331621//cellular component|chromosome|ISS|GO:0005694|MGI|12466851//biological process|chromosome organization and biogenesis (sensu Eukaryota)|ISS|GO:0007001|MGI|12466851//cellular component|nucleosome|ISS|GO:0000786|MGI|12466851//biological process|nucleosome assembly|ISS|GO:0006334|…	-0.0164137	0.000439503
Mm.294445	3110005G23Rik		-0.00680303	0.000439624
Mm.383313	Prdm4		-0.0100039	0.000442391
Mm.260635	Axot	biological process|biological process unknown|ND|GO:0000004|MGI|na//molecular function|molecular function unknown|ND|GO:0005554|MGI|na//cellular component|nucleus|IEA|GO:0005634|MGI|na	-0.00896209	0.00044952
Mm.378955	Kpna2	biological process|intracellular protein transport|IEA|GO:0006886|MGI|na//cellular component|nucleus|IEA|GO:0005634|MGI|na//molecular function|protein binding|IPI|GO:0005515|MGI|12477715//biological process|protein transport|IEA|GO:0015031|MGI|na//molecular function|protein transporter activity|IEA|GO:0008565|MGI|na//biological process|protein-nucleus import|IEA|GO:0006606|MGI|na//biological proc…	-0.0136216	0.000452588
Mm.171378	Ucp2	molecular function|binding|IEA|GO:0005488|MGI|na//cellular component|inner membrane|IEA|GO:0019866|MGI|na//cellular component|integral to membrane|IEA|GO:0016021|MGI|na//cellular component|membrane|IEA|GO:0016020|MGI|na//cellular component|mitochondrial inner membrane|IEA|GO:0005743|MGI|na//biological process|mitochondrial transport|IEA|GO:0006839|MGI|na//cellular component|mitochondrion|ISS|GO:0…	-0.0203367	0.000454565
Mm.28171	Kctd5	molecular function|ion channel activity|IEA|GO:0005216|MGI|na//cellular component|membrane|ISS|GO:0016020|MGI|12466851//biological process|potassium ion transport|ISS|GO:0006813|MGI|12466851//molecular function|protein binding|ISS|GO:0005515|MGI|12466851//molecular function|voltage-gated potassium channel activity|ISS|GO:0005249|MGI|12466851//cellular component|voltage-gated potassium channel com…	-0.00488837	0.000455064
Mm.196464	Gnai2	biological process|G-protein coupled receptor protein signaling pathway|TAS|GO:0007186|MGI|2508088//biological process|G-protein signaling, adenylate cyclase inhibiting pathway|IMP|GO:0007193|MGI|3092218,8622915//biological process|G-protein signaling, adenylate cyclase inhibiting pathway|ISS|GO:0007193|MGI|3092218,8622915//molecular function|GTP binding|ISS|GO:0005525|MGI|3092218//molecular func…	-0.00882555	0.00046806
Mm.5246	Ppia	cellular component|cytosol|IDA|GO:0005829|MGI|12927782//molecular function|isomerase activity|IEA|GO:0016853|MGI|na//molecular function|peptidyl-prolyl cis-trans isomerase activity|IEA|GO:0003755|MGI|na//biological process|protein folding|IEA|GO:0006457|MGI|na	-0.0287283	0.000468718
Mm.332320	Whsc2	molecular function|molecular function unknown|ND|GO:0005554|MGI|na//cellular component|nucleus|IEA|GO:0005634|MGI|na//biological process|regulation of transcription, DNA-dependent|IEA|GO:0006355|MGI|na//biological process|transcription|IEA|GO:0006350|MGI|na	-0.00971835	0.000474752
Mm.223744	Kif5b	molecular function|ATP binding|IEA|GO:0005524|MGI|na//biological process|cytoplasm organization and biogenesis|IMP|GO:0007028|MGI|9657148//cellular component|kinesin complex|TAS|GO:0005871|MGI|10964943//cellular component|microtubule associated complex|IEA|GO:0005875|MGI|na//molecular function|microtubule motor activity|IEA|GO:0003777|MGI|10964943//molecular function|microtubule motor activity|TA…	-0.00521001	0.000479932
Mm.85410	Smarcc1	molecular function|DNA binding|IEA|GO:0003677|MGI|na//biological process|DNA packaging|TAS|GO:0006323|MGI|11604513//cellular component|SWI/SNF complex|TAS|GO:0016514|MGI|11604513//cellular component|chromatin|ISS|GO:0000785|MGI|12466851//biological process|chromatin assembly or disassembly|ISS|GO:0006333|MGI|12466851//molecular function|chromatin binding|ISS|GO:0003682|MGI|12466851//biological pr…	-0.00814641	0.000483155
Mm.18494	Map2k3	molecular function|ATP binding|IEA|GO:0005524|MGI|na//molecular function|MAP kinase kinase activity|IDA|GO:0004708|MGI|8900184,10097111,10202148//molecular function|MAP kinase kinase activity|IMP|GO:0004708|MGI|8900184,10097111,10202148//biological process|MAPKKK cascade|IDA|GO:0000165|MGI|8900184,10097111//biological process|MAPKKK cascade|IMP|GO:0000165|MGI|8900184,10097111//biological process|…	-0.00909968	0.000485727
Mm.379004	Rpl7	molecular function|RNA binding|IEA|GO:0003723|MGI|na//cellular component|cytosolic ribosome (sensu Eukaryota)|IEA|GO:0005830|MGI|na//cellular component|intracellular|IEA|GO:0005622|MGI|na//cellular component|large ribosomal subunit|IEA|GO:0015934|MGI|na//biological process|protein biosynthesis|IEA|GO:0006412|MGI|na//cellular component|ribonucleoprotein complex|IEA|GO:0030529|MGI|na//cellular comp…	-0.018718	0.000485935
Mm.202457	Slit3	biological process|axon guidance|IDA|GO:0007411|MGI|12954717//molecular function|calcium ion binding|IEA|GO:0005509|MGI|na//biological process|cell adhesion|IEA|GO:0007155|MGI|na//biological process|cell differentiation|IEA|GO:0030154|MGI|na//biological process|development|IEA|GO:0007275|MGI|na//cellular component|extracellular space|IDA|GO:0005615|MGI|12954717//biological process|neurogenesis|IE…	0.0155652	0.9995
Mm.24332	3110001D03Rik	cellular component|integral to membrane|TAS|GO:0016021|MGI|12466851	0.020436	0.999501
Mm.4397	AA545190		0.0238327	0.999502
Mm.371692	Usp1	molecular function|cysteine-type peptidase activity|IEA|GO:0008234|MGI|na//molecular function|hydrolase activity|IEA|GO:0016787|MGI|na//molecular function|peptidase activity|IEA|GO:0008233|MGI|na//biological process|ubiquitin cycle|IEA|GO:0006512|MGI|na	0.0154909	0.999502
Mm.373570	Mm.373570	molecular function|zinc ion binding|ISS|GO:0008270|MGI|12466851	0.00857004	0.999502
Mm.31452	Tbx20	molecular function|DNA binding|IEA|GO:0003677|MGI|na//biological process|development|IEA|GO:0007275|MGI|na//cellular component|nucleus|IEA|GO:0005634|MGI|na//biological process|regulation of transcription, DNA-dependent|IEA|GO:0006355|MGI|na//biological process|transcription|IEA|GO:0006350|MGI|na//molecular function|transcription factor activity|TAS|GO:0003700|MGI|11118890	0.0139148	0.999509
Mm.200307	2210413P12Rik	cellular component|integral to membrane|TAS|GO:0016021|MGI|12466851	0.0117281	0.99951
Mm.117809	5730421E18Rik		0.0110491	0.999515
Mm.304976	Drctnnb1a	biological process|biological process unknown|ND|GO:0000004|MGI|na//cellular component|cytoplasm|ISS|GO:0005737|MGI|10910037//molecular function|molecular function unknown|ND|GO:0005554|MGI|na	0.0190073	0.999516
Mm.326324	Mm.326324		0.0111851	0.999518
Mm.247167	Eif2ak3	molecular function|ATP binding|IEA|GO:0005524|MGI|na//cellular component|cytoplasm|IDA|GO:0005737|MGI|11747369//cellular component|endoplasmic reticulum|IEA|GO:0005783|MGI|na//cellular component|extracellular space|TAS|GO:0005615|MGI|12466851//cellular component|integral to membrane|IEA|GO:0016021|MGI|na//molecular function|kinase activity|IEA|GO:0016301|MGI|na//biological process|protein amino a…	0.00896274	0.999521
Mm.246069	3110018K12Rik		0.0122676	0.999522
Mm.260802	2310004N11Rik	molecular function|ATP binding|IEA|GO:0005524|MGI|na//molecular function|kinase activity|IEA|GO:0016301|MGI|na//molecular function|protein serine/threonine kinase activity|IEA|GO:0004674|MGI|na//molecular function|transferase activity|IEA|GO:0016740|MGI|na	0.0182152	0.999524
Mm.8681	Ptpn11	biological process|DNA damage checkpoint|IMP|GO:0000077|MGI|12937170//biological process|activation of MAPK|IMP|GO:0000187|MGI|12937170,15273746//biological process|axonogenesis|IMP|GO:0007409|MGI|12482708//cellular component|cell junction|ISS|GO:0030054|MGI|12611902//molecular function|hydrolase activity|IEA|GO:0016787|MGI|na//biological process|intracellular signaling cascade|IEA|GO:0007242|MGI…	0.00876747	0.999527
Mm.253661	E130304D01		0.0127068	0.999529
Mm.41758	Jam2	cellular component|extracellular space|TAS|GO:0005615|MGI|12466851//cellular component|integral to membrane|TAS|GO:0016021|MGI|12466851//cellular component|tight junction|IEA|GO:0005923|MGI|na	0.0144144	0.999536
Mm.122738	Chd6	molecular function|ATP binding|ISS|GO:0005524|MGI|12466851//molecular function|ATP-dependent helicase activity|ISS|GO:0008026|MGI|12466851//molecular function|DNA binding|ISS|GO:0003677|MGI|12466851//cellular component|chromatin|ISS|GO:0000785|MGI|12466851//biological process|chromatin assembly or disassembly|ISS|GO:0006333|MGI|12466851//molecular function|chromatin binding|ISS|GO:0003682|MGI|124…	0.0120761	0.999538
Mm.86671	Gm603		0.0061844	0.999541
Mm.287421	1700086L19Rik		0.0124265	0.999541
Mm.29536	4933435A13Rik		0.0101963	0.999547
Mm.326336	AU024076		0.00970026	0.999549
Mm.261037	4732493F09Rik	molecular function|GTPase activator activity|IEA|GO:0005096|MGI|na	0.0080622	0.999553
Mm.26621			0.0213071	0.999554
Mm.296512	Zbtb34	cellular component|nucleus|IEA|GO:0005634|MGI|na	0.0149594	0.999557
Mm.328807	Lnpep	molecular function|aminopeptidase activity|IMP|GO:0004177|MGI|11884418//molecular function|hydrolase activity|IEA|GO:0016787|MGI|na//molecular function|membrane alanyl aminopeptidase activity|ISS|GO:0004179|MGI|12466851//cellular component|membrane fraction|IMP|GO:0005624|MGI|11884418//molecular function|metallopeptidase activity|ISS|GO:0008237|MGI|12466851//molecular function|peptidase activity|…	0.0176319	0.99956
Mm.151546	Zfp369	molecular function|DNA binding|IEA|GO:0003677|MGI|na//cellular component|nucleus|IDA|GO:0005634|MGI|11750124//molecular function|protein binding|IPI|GO:0005515|MGI|11750124//molecular function|receptor activity|IEA|GO:0004872|MGI|na//biological process|regulation of cell cycle|IDA|GO:0000074|MGI|11750124//biological process|regulation of transcription, DNA-dependent|IEA|GO:0006355|MGI|na//biologi…	0.0163004	0.999563
Mm.296240	2310037I24Rik		0.0181921	0.999564
Mm.40491	D10Bwg1379e		0.0208072	0.999565
Mm.239941	Pbx3	molecular function|DNA binding|IEA|GO:0003677|MGI|na//biological process|anterior compartment specification|ISS|GO:0007387|MGI|12466851//cellular component|nucleus|IDA|GO:0005634|MGI|15466398//biological process|posterior compartment specification|ISS|GO:0007388|MGI|12466851//molecular function|protein binding|IPI|GO:0005515|MGI|15466398//biological process|regulation of transcription|IEA|GO:0045…	0.00710124	0.999566
Mm.27365	Fath	biological process|actin filament organization|IMP|GO:0007015|MGI|15148305//molecular function|calcium ion binding|IEA|GO:0005509|MGI|na//cellular component|cell junction|IDA|GO:0030054|MGI|15148305//biological process|cell-cell adhesion|IMP|GO:0016337|MGI|15148305//biological process|establishment and/or maintenance of cell polarity|IMP|GO:0007163|MGI|15148305//cellular component|filopodium|IDA|…	0.0094864	0.999566
Mm.154121	Eml2	molecular function|calcium ion binding|ISS|GO:0005509|MGI|12466851//cellular component|microtubule associated complex|ISS|GO:0005875|MGI|12466851//biological process|microtubule-based process|ISS|GO:0007017|MGI|12466851//biological process|perception of sound|ISS|GO:0007605|MGI|12466851//biological process|visual perception|ISS|GO:0007601|MGI|12466851	0.0266576	0.999567
Mm.379505	Dgkh	cellular component|cytoplasm|ISS|GO:0005737|MGI|na//molecular function|diacylglycerol kinase activity|ISS|GO:0004143|MGI|na//biological process|diacylglycerol metabolism|ISS|GO:0046339|MGI|na//cellular component|endosome|ISS|GO:0005768|MGI|na//molecular function|protein homodimerization activity|ISS|GO:0042803|MGI|na	0.0289188	0.99957
Mm.277377	LOC209387		0.0145284	0.999571
Mm.277585	App	biological process|apoptosis|IEA|GO:0006915|MGI|na//molecular function|binding|IEA|GO:0005488|MGI|na//biological process|cell adhesion|IEA|GO:0007155|MGI|na//cellular component|coated pit|IEA|GO:0005905|MGI|na//biological process|endocytosis|IEA|GO:0006897|MGI|na//molecular function|endopeptidase inhibitor activity|IEA|GO:0004866|MGI|na//biological process|extracellular matrix organization and bi…	0.00851189	0.999578
Mm.379383	Oas1e		0.0293126	0.999583
Mm.318345			0.0207182	0.999586
Mm.259655	A930014J19Rik	molecular function|kinase activity|IEA|GO:0016301|MGI|na	0.0119676	0.999587
Mm.328866			0.0211779	0.999587
Mm.125465	3110031B13Rik	molecular function|nucleic acid binding|ISS|GO:0003676|MGI|12466851	0.0165023	0.999588
Mm.381457	Adrbk2		0.0156151	0.999591
Mm.19082	Xrcc3	molecular function|ATP binding|IEA|GO:0005524|MGI|na//molecular function|DNA binding|IEA|GO:0003677|MGI|na//biological process|DNA recombination|IEA|GO:0006310|MGI|na//biological process|DNA repair|IEA|GO:0006281|MGI|na//molecular function|DNA-dependent ATPase activity|IEA|GO:0008094|MGI|na//molecular function|damaged DNA binding|IEA|GO:0003684|MGI|na//cellular component|nucleus|IEA|GO:0005634|MG…	0.0104442	0.999594
Mm.327473	Mm.327473		0.0170632	0.999602
Mm.291758	Mospd2	biological process|cell motility|ISS|GO:0006928|MGI|12466851//cellular component|integral to membrane|IEA|GO:0016021|MGI|na//molecular function|structural molecule activity|ISS|GO:0005198|MGI|12466851//biological process|transport|IEA|GO:0006810|MGI|na	0.0118924	0.999613
Mm.379504	Mm.379504		0.0129669	0.999614
Mm.386754	Cacna2d3	molecular function|calcium channel activity|IEA|GO:0005262|MGI|na//biological process|calcium ion transport|IEA|GO:0006816|MGI|na//cellular component|extracellular space|TAS|GO:0005615|MGI|12466851//cellular component|integral to membrane|IEA|GO:0016021|MGI|na//molecular function|ion channel activity|IEA|GO:0005216|MGI|na//biological process|ion transport|IEA|GO:0006811|MGI|na//cellular component…	0.0141248	0.999615
Mm.188472	Mm.188472		0.0214328	0.999617
Mm.39826	LOC665033		0.0227408	0.999624
Mm.342315	Chrm3	molecular function|G-protein coupled receptor activity|IEA|GO:0004930|MGI|na//biological process|G-protein coupled receptor protein signaling pathway|IEA|GO:0007186|MGI|na//molecular function|acetylcholine receptor activity|TAS|GO:0015464|MGI|10944224//biological process|acetylcholine receptor signaling, muscarinic pathway|TAS|GO:0007213|MGI|10944224//biological process|digestion|IMP|GO:0007586|M…	0.0156006	0.999627
Mm.1838	Vamp8	cellular component|early endosome|TAS|GO:0005769|MGI|9878266//cellular component|integral to membrane|TAS|GO:0016021|MGI|12466851//molecular function|protein binding|IPI|GO:0005515|MGI|14668490//biological process|vesicle-mediated transport|IEA|GO:0016192|MGI|na	0.0149166	0.999627
Mm.290857	Lman1	biological process|ER to Golgi transport|TAS|GO:0006888|MGI|11850423//cellular component|ER-Golgi intermediate compartment|IDA|GO:0005793|MGI|14645249//cellular component|Golgi apparatus|IDA|GO:0005794|MGI|11784862//cellular component|endoplasmic reticulum|IEA|GO:0005783|MGI|na//cellular component|integral to membrane|IEA|GO:0016021|MGI|na//cellular component|membrane|IEA|GO:0016020|MGI|na//biolo…	0.0125931	0.999627
Mm.29279	Smo	molecular function|G-protein coupled receptor activity|IEA|GO:0004930|MGI|na//biological process|G-protein coupled receptor protein signaling pathway|IEA|GO:0007186|MGI|na//biological process|central nervous system development|IGI|GO:0007417|MGI|12435628//biological process|determination of left/right symmetry|IMP|GO:0007368|MGI|12421714//biological process|development|IEA|GO:0007275|MGI|na//cell…	0.0159214	0.999628
Mm.288739	C030018L16Rik		0.0120215	0.999632
Mm.290734	Zfyve20	molecular function|zinc ion binding|ISS|GO:0008270|MGI|12466851	0.020835	0.999633
Mm.151948	Myo1d	molecular function|ATP binding|ISS|GO:0005524|MGI|12466851//cellular component|cytoskeleton|IEA|GO:0005856|MGI|na//biological process|cytoskeleton organization and biogenesis|IEA|GO:0007010|MGI|na//molecular function|motor activity|ISS|GO:0003774|MGI|12466851//cellular component|myosin|ISS|GO:0016459|MGI|12466851	0.0123045	0.999634
Mm.35817	D11Ertd498e		0.024233	0.999636
Mm.350993			0.0191327	0.999637
Mm.113877	Glra2	cellular component|integral to membrane|IEA|GO:0016021|MGI|na//molecular function|ion channel activity|IEA|GO:0005216|MGI|na//biological process|ion transport|IEA|GO:0006811|MGI|na//cellular component|membrane fraction|IEA|GO:0005624|MGI|na//molecular function|receptor activity|IEA|GO:0004872|MGI|na//biological process|synaptic transmission|IEA|GO:0007268|MGI|na//biological process|transport|IEA|…	0.0303563	0.999638
Mm.201455	Scamp1	biological process|exocytosis|IMP|GO:0006887|MGI|10551807//cellular component|integral to membrane|TAS|GO:0016021|MGI|12466851//biological process|protein transport|IEA|GO:0015031|MGI|na//cellular component|synaptic vesicle|TAS|GO:0008021|MGI|10551807//cellular component|synaptic vesicle membrane|IDA|GO:0030672|MGI|12192047//biological process|transport|IEA|GO:0006810|MGI|na//cellular component|z…	0.0109352	0.999638
Mm.202966	8030499H02Rik	molecular function|GTPase activity|ISS|GO:0003924|MGI|12466851//cellular component|heterotrimeric G-protein complex|ISS|GO:0005834|MGI|12466851//cellular component|nucleus|IEA|GO:0005634|MGI|na//biological process|perception of sound|ISS|GO:0007605|MGI|12466851//biological process|regulation of transcription, DNA-dependent|IEA|GO:0006355|MGI|na//biological process|signal transduction|ISS|GO:00071…	0.0156496	0.999639
Mm.256765	Nfkb1	molecular function|DNA binding|IDA|GO:0003677|MGI|11976687,12198705,12618484,15845452//biological process|apoptosis|IEA|GO:0006915|MGI|na//biological process|lymph gland development|TAS|GO:0007515|MGI|10687308//biological process|negative regulation of interleukin-12 biosynthesis|IDA|GO:0045083|MGI|14568984//biological process|negative regulation of transcription, DNA-dependent|IDA|GO:0045892|MGI…	0.0103951	0.99964
Mm.275071	Jun	molecular function|DNA binding|IDA|GO:0003677|MGI|12798298//biological process|cellular physiological process|IMP|GO:0050875|MGI|11818961//cellular component|intracellular|IEA|GO:0005622|MGI|na//biological process|leading edge cell differentiation|IMP|GO:0035026|MGI|12791271//cellular component|nucleus|IDA|GO:0005634|MGI|12050152//biological process|positive regulation of transcription from RNA p…	0.0184448	0.999643
Mm.280805	Hip1	cellular component|Golgi apparatus|ISS|GO:0005794|MGI|11788820//biological process|apoptosis|ISS|GO:0006915|MGI|11788820//biological process|caspase activation|ISS|GO:0006919|MGI|11788820//molecular function|clathrin binding|ISS|GO:0030276|MGI|11577110//biological process|clathrin cage assembly|ISS|GO:0048268|MGI|11577110//cellular component|clathrin-coated vesicle|ISS|GO:0030136|MGI|11577110//ce…	0.0124609	0.999645
Mm.196692	Grip1	biological process|intracellular signaling cascade|ISS|GO:0007242|MGI|12466851//cellular component|lipid raft|IDA|GO:0045121|MGI|10197531//cellular component|membrane|IEA|GO:0016020|MGI|na//molecular function|protein binding|IPI|GO:0005515|MGI|14730302//biological process|protein localization|IMP|GO:0008104|MGI|14730302//biological process|synaptic transmission|IEA|GO:0007268|MGI|na	0.0181597	0.999646
Mm.243841	4930511M06Rik		0.0212204	0.999646
Mm.331089	Pdgfc	cellular component|extracellular region|IDA|GO:0005576|MGI|10806482//cellular component|extracellular space|TAS|GO:0005615|MGI|12466851//biological process|organogenesis|IGI|GO:0009887|MGI|15361870//biological process|organogenesis|IMP|GO:0009887|MGI|15361870//molecular function|platelet-derived growth factor receptor binding|IDA|GO:0005161|MGI|10806482,15372073//biological process|platelet-deriv…	0.00608754	0.999649
Mm.44218	2610042O14Rik	cellular component|Golgi apparatus|IEA|GO:0005794|MGI|na//cellular component|integral to membrane|TAS|GO:0016021|MGI|12466851//biological process|protein transport|IEA|GO:0015031|MGI|na//biological process|transport|IEA|GO:0006810|MGI|na	0.0188221	0.999653
Mm.157442	Hgd	biological process|L-phenylalanine catabolism|IEA|GO:0006559|MGI|na//molecular function|homogentisate 1,2-dioxygenase activity|IEA|GO:0004411|MGI|na//molecular function|oxidoreductase activity|IEA|GO:0016491|MGI|na//molecular function|oxidoreductase activity, acting on single donors with incorporation of molecular oxygen, incorporation of two atoms of oxygen|IEA|GO:0016702|MGI|na//biological proc…	0.02195	0.999654
Mm.302755	Tnrc9	molecular function|DNA binding|IEA|GO:0003677|MGI|na//cellular component|nucleus|IEA|GO:0005634|MGI|na	0.0205398	0.999656
Mm.287982	C1d	molecular function|DNA binding|IDA|GO:0003677|MGI|9469821//molecular function|ligand-dependent nuclear receptor binding|IDA|GO:0016922|MGI|9405624//biological process|negative regulation of transcription|IDA|GO:0016481|MGI|9405624//molecular function|protein binding|IPI|GO:0005515|MGI|9405624//molecular function|receptor activity|IEA|GO:0004872|MGI|na//molecular function|transcription corepressor…	0.0166313	0.999658
Mm.1457	Ddah2	biological process|arginine catabolism|ISS|GO:0006527|MGI|10493931,12466851//molecular function|catalytic activity|ISS|GO:0003824|MGI|12466851//molecular function|dimethylargininase activity|ISS|GO:0016403|MGI|12466851//molecular function|hydrolase activity|ISS|GO:0016787|MGI|12466851//biological process|nitric oxide biosynthesis|ISS|GO:0006809|MGI|12466851//biological process|nitric oxide mediat…	0.0131855	0.99966
Mm.44236	Fbxo7	biological process|ubiquitin cycle|IEA|GO:0006512|MGI|na	0.00940515	0.999665
Mm.30071	Laptm4a	cellular component|integral to membrane|TAS|GO:0016021|MGI|12466851//biological process|transport|IEA|GO:0006810|MGI|na	0.00743922	0.99967
Mm.12468	Gbas	biological process|biological process unknown|ND|GO:0000004|MGI|na//cellular component|extracellular space|TAS|GO:0005615|MGI|12466851//cellular component|mitochondrion|IDA|GO:0005739|MGI|14651853//molecular function|molecular function unknown|ND|GO:0005554|MGI|na	0.00891197	0.999672
Mm.328360	4631422O05Rik		0.0144969	0.999674
Mm.105343	5830411G16Rik		0.0156147	0.999676
Mm.146262	B230315F11Rik	molecular function|binding|ISS|GO:0005488|MGI|12466851//cellular component|inner membrane|IEA|GO:0019866|MGI|na//cellular component|integral to membrane|IEA|GO:0016021|MGI|na//cellular component|membrane|IEA|GO:0016020|MGI|na//cellular component|mitochondrial inner membrane|ISS|GO:0005743|MGI|12466851//cellular component|mitochondrion|IEA|GO:0005739|MGI|na//biological process|transport|ISS|GO:000…	0.0174418	0.999676
Mm.284587	2700084L22Rik	molecular function|ligase activity|IEA|GO:0016874|MGI|na//molecular function|ubiquitin conjugating enzyme activity|ISS|GO:0004840|MGI|12466851//biological process|ubiquitin cycle|ISS|GO:0006512|MGI|12466851	0.0119211	0.999677
Mm.150314	Prickle1		0.0161689	0.99968
Mm.3401	Pcsk5	molecular function|ATP binding|IEA|GO:0005524|MGI|na//cellular component|extracellular space|TAS|GO:0005615|MGI|12466851//molecular function|hydrolase activity|IEA|GO:0016787|MGI|na//cellular component|integral to membrane|TAS|GO:0016021|MGI|12466851//cellular component|membrane|IEA|GO:0016020|MGI|na//molecular function|peptidase activity|IEA|GO:0008233|MGI|na//biological process|protein amino ac…	0.0138029	0.999684
Mm.313185	Cdca4	biological process|biological process unknown|ND|GO:0000004|MGI|na//cellular component|cellular component unknown|ND|GO:0008372|MGI|na//molecular function|molecular function unknown|ND|GO:0005554|MGI|na	0.0179617	0.999687
Mm.341608	Lig3	biological process|DNA repair|IEA|GO:0006281|MGI|na//cellular component|nucleus|IEA|GO:0005634|MGI|na//biological process|response to DNA damage stimulus|IEA|GO:0006974|MGI|na	0.00628948	0.999688
Mm.34916	Hace1	molecular function|ligase activity|IEA|GO:0016874|MGI|na	0.011816	0.999689
Mm.235303	C85627		0.0376552	0.999694
Mm.29466	Klf7	molecular function|DNA binding|IEA|GO:0003677|MGI|na//molecular function|nucleic acid binding|IEA|GO:0003676|MGI|na//cellular component|nucleus|IEA|GO:0005634|MGI|na//biological process|regulation of transcription, DNA-dependent|IEA|GO:0006355|MGI|na//biological process|transcription|IEA|GO:0006350|MGI|na//molecular function|zinc ion binding|IEA|GO:0008270|MGI|na	0.0105663	0.999704
Mm.28427	BC021395		0.00972699	0.999708
Mm.23047	C630016B22Rik	cellular component|integral to membrane|IEA|GO:0016021|MGI|na	0.0129122	0.999709
Mm.27660	Rbm12	molecular function|RNA binding|IEA|GO:0003723|MGI|na//biological process|mRNA processing|IEA|GO:0006397|MGI|na//biological process|nuclear mRNA splicing, via spliceosome|IEA|GO:0000398|MGI|na//molecular function|nucleic acid binding|IEA|GO:0003676|MGI|na//cellular component|nucleus|IEA|GO:0005634|MGI|na	0.0130034	0.999709
Mm.24201	Narfl		0.0128465	0.99971
Mm.9806	1810036I24Rik	cellular component|integral to membrane|IEA|GO:0016021|MGI|na	0.0132293	0.999714
Mm.133401	Arid1b	biological process|biological process unknown|ND|GO:0000004|MGI|na//cellular component|cellular component unknown|ND|GO:0008372|MGI|na//molecular function|molecular function unknown|ND|GO:0005554|MGI|na	0.00566409	0.999715
Mm.247073	Kit	molecular function|ATP binding|IEA|GO:0005524|MGI|na//biological process|autophosphorylation|TAS|GO:0046777|MGI|12140361//biological process|cell differentiation|TAS|GO:0030154|MGI|12140361//biological process|cell proliferation|TAS|GO:0008283|MGI|12140361//biological process|cellular physiological process|TAS|GO:0050875|MGI|12140361//biological process|chemotaxis|TAS|GO:0006935|MGI|12140361//bio…	0.00526181	0.999715
Mm.227983	1110059P08Rik		0.0066918	0.999722
Mm.330109	1500015J03Rik	biological process|regulation of transcription from RNA polymerase II promoter|ISS|GO:0006357|MGI|na//cellular component|transcription factor complex|ISS|GO:0005667|MGI|na//molecular function|transcription regulator activity|ISS|GO:0030528|MGI|na	0.0158729	0.99973
Mm.329700	Gng3	biological process|G-protein coupled receptor protein signaling pathway|ISS|GO:0007186|MGI|2122451//molecular function|GTPase activity|ISS|GO:0003924|MGI|2122451,10570481,12466851//biological process|activation of MAPK|ISS|GO:0000187|MGI|12466851//cellular component|heterotrimeric G-protein complex|ISS|GO:0005834|MGI|2122451,10570481//molecular function|signal transducer activity|ISS|GO:0004871|M…	0.0230288	0.999735
Mm.334631	2410193C02Rik	molecular function|bile acid:sodium symporter activity|ISS|GO:0008508|MGI|12466851//cellular component|integral to membrane|TAS|GO:0016021|MGI|12466851//cellular component|membrane|ISS|GO:0016020|MGI|12466851//biological process|sodium ion transport|ISS|GO:0006814|MGI|12466851	0.0115379	0.99974
Mm.379279	Mm.379279	biological process|biological process unknown|ND|GO:0000004|MGI|na//cellular component|cellular component unknown|ND|GO:0008372|MGI|na//molecular function|molecular function unknown|ND|GO:0005554|MGI|na	0.0158474	0.999742
Mm.45539	1700034M03Rik		0.0214812	0.999752
Mm.258915	Nol8		0.00775059	0.999756
Mm.381637	Man2a2		0.0282658	0.999757
Mm.381439	Mm.381439		0.0143708	0.999757
Mm.380039	BC042775		0.0268648	0.999759
Mm.350577			0.0290479	0.999762
Mm.5045	Slc16a2	molecular function|carrier activity|IEA|GO:0005386|MGI|na//cellular component|integral to membrane|TAS|GO:0016021|MGI|12466851//cellular component|integral to plasma membrane|IEA|GO:0005887|MGI|na//molecular function|symporter activity|IEA|GO:0015293|MGI|na//biological process|transport|IEA|GO:0006810|MGI|na//molecular function|transporter activity|IEA|GO:0005215|MGI|na	0.0288838	0.999776
Mm.25923	D17Ertd488e	biological process|biological process unknown|ND|GO:0000004|MGI|na//cellular component|cellular component unknown|ND|GO:0008372|MGI|na//molecular function|molecular function unknown|ND|GO:0005554|MGI|na	0.021552	0.999778
Mm.386760	Fdft1	biological process|biosynthesis|IEA|GO:0009058|MGI|na//molecular function|catalytic activity|IEA|GO:0003824|MGI|na//biological process|cholesterol biosynthesis|IEA|GO:0006695|MGI|na//cellular component|endoplasmic reticulum|IEA|GO:0005783|MGI|na//molecular function|farnesyl-diphosphate farnesyltransferase activity|IEA|GO:0004310|MGI|na//cellular component|integral to membrane|IEA|GO:0016021|MGI|n…	0.0254313	0.999779
Mm.273806	Sfpq		0.0162478	0.999779
Mm.331698	C87499		0.0102798	0.999782
Mm.359030	Hcfc1r1		0.0123448	0.999783
Mm.46746	2010306G19Rik	molecular function|heat shock protein binding|IEA|GO:0031072|MGI|na//biological process|protein folding|IEA|GO:0006457|MGI|na//molecular function|unfolded protein binding|IEA|GO:0051082|MGI|na	0.0322393	0.999786
Mm.356496	Arhgap18	molecular function|GTPase activator activity|IEA|GO:0005096|MGI|na//biological process|biological process unknown|ND|GO:0000004|MGI|na//cellular component|cellular component unknown|ND|GO:0008372|MGI|na	0.0113893	0.999786
Mm.259468	9830169C18Rik		0.0151884	0.99979
Mm.291225	A930005I04Rik		0.0343572	0.999792
Mm.206371	MGC38812		0.0199908	0.999797
Mm.4420	Ptpn21	molecular function|binding|IEA|GO:0005488|MGI|na//molecular function|cysteine-type endopeptidase activity|ISS|GO:0004197|MGI|12466851//cellular component|cytoskeleton|IEA|GO:0005856|MGI|na//molecular function|hydrolase activity|IEA|GO:0016787|MGI|na//molecular function|phosphoprotein phosphatase activity|IEA|GO:0004721|MGI|na//biological process|protein amino acid dephosphorylation|IEA|GO:0006470…	0.0134023	0.999798
Mm.24375	Ttpa		0.0152638	0.999808
Mm.28722	Oog3	biological process|biological process unknown|ND|GO:0000004|MGI|na//cellular component|cellular component unknown|ND|GO:0008372|MGI|na//molecular function|molecular function unknown|ND|GO:0005554|MGI|na	0.023601	0.99981
Mm.339792	Cpeb4	biological process|mRNA processing|IEA|GO:0006397|MGI|na//biological process|nuclear mRNA splicing, via spliceosome|IEA|GO:0000398|MGI|na//molecular function|nucleic acid binding|ISS|GO:0003676|MGI|12466851	0.0208913	0.99981
Mm.200997	5830472F04Rik		0.00976298	0.999811
Mm.241056	Cdo1	biological process|L-cysteine catabolism to taurine|TAS|GO:0019452|MGI|11602353//biological process|L-cysteine metabolism|IEA|GO:0046439|MGI|na//molecular function|cysteine dioxygenase activity|TAS|GO:0017172|MGI|11602353//cellular component|cytosol|IDA|GO:0005829|MGI|11602353//molecular function|electron carrier activity|ISS|GO:0009055|MGI|12466851//molecular function|iron ion binding|IEA|GO:000…	0.0293656	0.999813
Mm.383213	1110008L16Rik		0.0187231	0.999814
Mm.248313	Rab12	molecular function|GTP binding|IEA|GO:0005525|MGI|na//cellular component|intracellular|IEA|GO:0005622|MGI|na//biological process|protein transport|IEA|GO:0015031|MGI|na//biological process|small GTPase mediated signal transduction|IEA|GO:0007264|MGI|na//biological process|transport|IEA|GO:0006810|MGI|na	0.0165803	0.999815
Mm.283406	2810433K01Rik		0.02606	0.999818
Mm.316000	Cyp7b1	biological process|cholesterol metabolism|IEA|GO:0008203|MGI|na//biological process|electron transport|IEA|GO:0006118|MGI|na//cellular component|endoplasmic reticulum|IEA|GO:0005783|MGI|na//cellular component|extracellular space|TAS|GO:0005615|MGI|12466851//cellular component|integral to membrane|TAS|GO:0016021|MGI|12466851//biological process|lipid metabolism|IEA|GO:0006629|MGI|na//cellular comp…	0.0212324	0.999824
Mm.240881	Grm7	biological process|G-protein coupled receptor protein signaling pathway|TAS|GO:0007186|MGI|12466851//biological process|behavioral fear response|IMP|GO:0001662|MGI|9920659//molecular function|calcium channel regulator activity|IDA|GO:0005246|MGI|11584003//biological process|conditioned taste aversion|IMP|GO:0001661|MGI|9920659//cellular component|extracellular space|TAS|GO:0005615|MGI|12466851//m…	0.0295873	0.999827
Mm.345945			0.0209429	0.999836
Mm.12057	C130086A10		0.0284545	0.999838
Mm.183110	Tk2	molecular function|ATP binding|IEA|GO:0005524|MGI|na//biological process|DNA metabolism|IEA|GO:0006259|MGI|na//molecular function|kinase activity|IEA|GO:0016301|MGI|na//cellular component|mitochondrion|IDA|GO:0005739|MGI|10571069//biological process|nucleobase, nucleoside, nucleotide and nucleic acid metabolism|IEA|GO:0006139|MGI|na//molecular function|phosphotransferase activity, alcohol group a…	0.027019	0.999839
Mm.246398	Tiparp	cellular component|cellular component unknown|ND|GO:0008372|MGI|na//molecular function|molecular function unknown|ND|GO:0005554|MGI|na//biological process|protein amino acid ADP-ribosylation|IDA|GO:0006471|MGI|11716501	0.0130986	0.999848
Mm.41035	Unc13c	cellular component|cellular component unknown|ND|GO:0008372|MGI|na//molecular function|non-kinase phorbol ester receptor activity|TAS|GO:0001566|MGI|11150314//biological process|synaptic transmission|IMP|GO:0007268|MGI|11150314	0.0131254	0.999851
Mm.22256	Mocs1	biological process|Mo-molybdopterin cofactor biosynthesis|ISS|GO:0006777|MGI|12466851	0.00823215	0.999854
Mm.18503	Ninj1	biological process|cell adhesion|IEA|GO:0007155|MGI|na//cellular component|integral to membrane|TAS|GO:0016021|MGI|12466851//molecular function|protein binding|IEA|GO:0005515|MGI|na//biological process|tissue regeneration|IEA|GO:0042246|MGI|na	0.0173428	0.999865
Mm.283565	4732418C07Rik	molecular function|calcium ion binding|ISS|GO:0005509|MGI|12466851	0.00657183	0.999869
Mm.247080	Lsm7		0.0111726	0.999872
Mm.14663	Atp5l		0.0160215	0.999873
Mm.332218	Pclo	biological process|cAMP-mediated signaling|IDA|GO:0019933|MGI|12401793//molecular function|calcium ion binding|IEA|GO:0005509|MGI|na//molecular function|calcium-dependent phospholipid binding|IEA|GO:0005544|MGI|na//biological process|cytoskeleton organization and biogenesis|IDA|GO:0007010|MGI|10508862//biological process|insulin secretion|IDA|GO:0030073|MGI|12401793//molecular function|metal ion …	0.0263284	0.999876
Mm.35796	Evi5		0.0143542	0.999877
Mm.356578	Meis1	molecular function|DNA binding|IDA|GO:0003677|MGI|9315626,12183364,15465489//molecular function|RNA polymerase II transcription factor activity, enhancer binding|IDA|GO:0003705|MGI|10373562//cellular component|nucleus|IDA|GO:0005634|MGI|9315626,15617687//molecular function|protein binding|IPI|GO:0005515|MGI|9315626,10373562,15466398,15617687//biological process|regulation of transcription|IEA|GO:…	0.0124987	0.999877
Mm.37801	Shcbp1	molecular function|SH2 domain binding|IDA|GO:0042169|MGI|10086341//molecular function|protein binding|IPI|GO:0005515|MGI|10086341	0.0253044	0.999882
Mm.332661	Cutl2	molecular function|DNA binding|IEA|GO:0003677|MGI|na//cellular component|nucleus|IEA|GO:0005634|MGI|na//biological process|regulation of transcription, DNA-dependent|IEA|GO:0006355|MGI|na//biological process|transcription|IEA|GO:0006350|MGI|na//molecular function|transcription factor activity|IEA|GO:0003700|MGI|na	0.00971678	0.999883
Mm.87724	Fhod1		0.015075	0.999884
Mm.353432			0.0303728	0.999891
Mm.252918	1600012F09Rik		0.0183556	0.999892
Mm.294882	F11r	biological process|cell adhesion|IDA|GO:0007155|MGI|15494378//biological process|epithelial cell differentiation|IDA|GO:0030855|MGI|15494378//cellular component|integral to membrane|IEA|GO:0016021|MGI|na//molecular function|protein binding|IPI|GO:0005515|MGI|11689568//cellular component|tight junction|IDA|GO:0005923|MGI|15494378	0.0114083	0.999893
Mm.372467			0.0187929	0.999893
Mm.248478	Samhd1	molecular function|3',5'-cyclic-nucleotide phosphodiesterase activity|IEA|GO:0004114|MGI|na//molecular function|catalytic activity|IEA|GO:0003824|MGI|na//biological process|immune response|IEA|GO:0006955|MGI|na//biological process|signal transduction|IEA|GO:0007165|MGI|na	0.0118162	0.999895
Mm.21482	Clns1a	biological process|chloride transport|IEA|GO:0006821|MGI|na//cellular component|nucleus|IEA|GO:0005634|MGI|na//biological process|regulation of cell volume|IEA|GO:0006884|MGI|na	0.0171826	0.999895
Mm.353059			0.0256684	0.999896
Mm.86472	1200014M14Rik		0.0270162	0.9999
Mm.260374	Sema5a	biological process|axon guidance|IMP|GO:0007411|MGI|12506007//molecular function|axon guidance receptor activity|IDA|GO:0008046|MGI|12506007//biological process|branching morphogenesis|IMP|GO:0001763|MGI|15743826//biological process|cell differentiation|IEA|GO:0030154|MGI|na//biological process|development|IEA|GO:0007275|MGI|na//cellular component|extracellular space|TAS|GO:0005615|MGI|12466851//…	0.0191025	0.999903
Mm.250256	Enpp2	molecular function|catalytic activity|IEA|GO:0003824|MGI|na//molecular function|endonuclease activity|IEA|GO:0004519|MGI|na//cellular component|extracellular space|TAS|GO:0005615|MGI|12466851//molecular function|hydrolase activity|IEA|GO:0016787|MGI|na//cellular component|integral to membrane|IEA|GO:0016021|MGI|na//cellular component|integral to plasma membrane|ISS|GO:0005887|MGI|10473125//molecu…	0.0106539	0.999904
Mm.186748	9530059O14Rik		0.0314626	0.999904
Mm.269993	1500009M05Rik		0.0186321	0.999906
Mm.158705	9530020D24Rik		0.0274704	0.999908
Mm.11869	AI427122	molecular function|actin binding|ISS|GO:0003779|MGI|12466851	0.035499	0.999908
Mm.22030	AL022832	biological process|protein ubiquitination|IEA|GO:0016567|MGI|na//biological process|regulation of transcription, DNA-dependent|IEA|GO:0006355|MGI|na//biological process|transcription|IEA|GO:0006350|MGI|na//cellular component|ubiquitin ligase complex|IEA|GO:0000151|MGI|na//molecular function|ubiquitin-protein ligase activity|IEA|GO:0004842|MGI|na//molecular function|zinc ion binding|IEA|GO:0008270…	0.00666837	0.99991
Mm.272472	Hat1	biological process|DNA packaging|ISS|GO:0006323|MGI|12466851//molecular function|acyltransferase activity|ISS|GO:0008415|MGI|12466851//molecular function|histone acetyltransferase activity|ISS|GO:0004402|MGI|12466851//biological process|internal protein amino acid acetylation|ISS|GO:0006475|MGI|12466851//cellular component|nucleus|ISS|GO:0005634|MGI|12466851//molecular function|protein binding|IS…	0.0142703	0.999911
Mm.76649	Vcam1	biological process|cell adhesion|IDA|GO:0007155|MGI|12021259//biological process|cell-cell adhesion|IEA|GO:0016337|MGI|na//cellular component|extracellular space|TAS|GO:0005615|MGI|12466851//cellular component|integral to membrane|TAS|GO:0016021|MGI|12466851//cellular component|membrane|IEA|GO:0016020|MGI|na//cellular component|plasma membrane|IEA|GO:0005886|MGI|na//molecular function|protein bin…	0.0259869	0.999911
Mm.334467	Brf2	biological process|biological process unknown|ND|GO:0000004|MGI|na//cellular component|cellular component unknown|ND|GO:0008372|MGI|na//molecular function|translation initiation factor activity|IEA|GO:0003743|MGI|na	0.0275384	0.999912
Mm.313181	Gna14	biological process|G-protein coupled receptor protein signaling pathway|ISS|GO:0007186|MGI|2508088//molecular function|GTP binding|IEA|GO:0005525|MGI|na//molecular function|GTPase activity|ISS|GO:0003924|MGI|2508088//cellular component|heterotrimeric G-protein complex|ISS|GO:0005834|MGI|2508088//biological process|protein amino acid ADP-ribosylation|ISS|GO:0006471|MGI|12466851//molecular function…	0.010433	0.999914
Mm.360473	3010021M21Rik	biological process|protein modification|ISS|GO:0006464|MGI|12466851//molecular function|ubiquitin conjugating enzyme activity|ISS|GO:0004840|MGI|12466851//biological process|ubiquitin cycle|ISS|GO:0006512|MGI|12466851	0.0136125	0.999916
Mm.269151			0.012281	0.999919
Mm.326980	B230312B02Rik		0.0159738	0.99992
Mm.279692	Dnaja2	molecular function|heat shock protein binding|IEA|GO:0031072|MGI|na//cellular component|membrane|IEA|GO:0016020|MGI|na//biological process|protein folding|IEA|GO:0006457|MGI|na//molecular function|unfolded protein binding|IEA|GO:0051082|MGI|na	0.0092249	0.999921
Mm.38594	Arnt2	molecular function|DNA binding|IDA|GO:0003677|MGI|14701734//cellular component|nucleus|IEA|GO:0005634|MGI|na//biological process|positive regulation of transcription from RNA polymerase II promoter|IDA|GO:0045944|MGI|14701734//biological process|positive regulation of transcription from RNA polymerase II promoter|IGI|GO:0045944|MGI|14701734//molecular function|protein heterodimerization activity|…	0.0159801	0.999923
Mm.26840	2700073G19Rik		0.0115039	0.999927
Mm.272226	Msh4	molecular function|ATP binding|ISS|GO:0005524|MGI|12466851//molecular function|DNA binding|ISS|GO:0003677|MGI|12466851//biological process|DNA metabolism|IEA|GO:0006259|MGI|na//biological process|DNA repair|IEA|GO:0006281|MGI|na//cellular component|condensed chromosome|IDA|GO:0000793|MGI|10809667//molecular function|damaged DNA binding|IEA|GO:0003684|MGI|na//biological process|female gamete gener…	0.0172148	0.999928
Mm.35168	Tdrd3	molecular function|nucleic acid binding|ISS|GO:0003676|MGI|12466851	0.0111714	0.999928
Mm.46016	Pcolce2	cellular component|extracellular space|TAS|GO:0005615|MGI|12466851//molecular function|heparin binding|IEA|GO:0008201|MGI|na	0.00986515	0.999928
Mm.334861	Icsbp1	molecular function|DNA binding|IEA|GO:0003677|MGI|na//biological process|immune response|IMP|GO:0006955|MGI|12393690//biological process|myeloid cell differentiation|IMP|GO:0030099|MGI|12393690//cellular component|nucleus|IEA|GO:0005634|MGI|na//biological process|regulation of transcription, DNA-dependent|TAS|GO:0006355|MGI|12393690//biological process|transcription|IEA|GO:0006350|MGI|na//molecul…	0.0163052	0.99993
Mm.235081	Bid	biological process|apoptosis|IDA|GO:0006915|MGI|12011074//cellular component|cytoplasm|IEA|GO:0005737|MGI|na//biological process|positive regulation of apoptosis|IEA|GO:0043065|MGI|na//biological process|regulation of apoptosis|ISS|GO:0042981|MGI|12819136	0.0225803	0.99993
Mm.362399	Mm.362399		0.0187086	0.999933
Mm.46847	4930469P12Rik		0.0341195	0.999936
Mm.28518	Tnfrsf12a	biological process|angiogenesis|IEA|GO:0001525|MGI|na//biological process|apoptosis|IEA|GO:0006915|MGI|na//biological process|cell adhesion|IDA|GO:0007155|MGI|10551889//biological process|cell death|IDA|GO:0008219|MGI|12821115//biological process|cell differentiation|IEA|GO:0030154|MGI|na//cellular component|cell surface|IDA|GO:0009986|MGI|12821115//biological process|development|IEA|GO:0007275|M…	0.0275374	0.999942
Mm.272646	Cited4	cellular component|cytoplasm|IDA|GO:0005737|MGI|12504852//cellular component|nucleus|IDA|GO:0005634|MGI|12504852//biological process|positive regulation of transcription|IDA|GO:0045941|MGI|12504852//molecular function|transcription coactivator activity|IDA|GO:0003713|MGI|12504852//molecular function|transcription coactivator activity|IPI|GO:0003713|MGI|12504852	0.0149083	0.999943
Mm.11434	Tcf19	cellular component|nucleus|IEA|GO:0005634|MGI|na//biological process|regulation of transcription, DNA-dependent|IEA|GO:0006355|MGI|na//molecular function|transcription factor activity|IEA|GO:0003700|MGI|na//cellular component|transcription factor complex|IEA|GO:0005667|MGI|na	0.0148791	0.999944
Mm.269991	4933426L22Rik		0.0225435	0.999948
Mm.296008	Mrpl24		0.017859	0.99995
Mm.2077	E330034G19Rik		0.0107322	0.999953
Mm.334807	BC060632		0.0194275	0.999955
Mm.284649	BC005662	molecular function|acyltransferase activity|IEA|GO:0008415|MGI|na//molecular function|calcium ion binding|IEA|GO:0005509|MGI|na//molecular function|transferase activity|IEA|GO:0016740|MGI|na	0.0107633	0.999955
Mm.126450	A830008O07Rik		0.0355214	0.999957
Mm.258352	4121402D02Rik		0.0184791	0.999957
Mm.249005	Zfp294	biological process|protein ubiquitination|IEA|GO:0016567|MGI|na//cellular component|ubiquitin ligase complex|IEA|GO:0000151|MGI|na//molecular function|ubiquitin-protein ligase activity|IEA|GO:0004842|MGI|na//molecular function|zinc ion binding|IEA|GO:0008270|MGI|na	0.0278	0.99996
Mm.196210	D10Wsu102e		0.0105917	0.99996
Mm.379894	Fbxo13	biological process|ubiquitin cycle|IEA|GO:0006512|MGI|na	0.0361555	0.999962
Mm.12553	Rfc3	molecular function|ATP binding|IEA|GO:0005524|MGI|na//molecular function|DNA binding|ISS|GO:0003677|MGI|12466851//biological process|DNA replication|ISS|GO:0006260|MGI|12466851//cellular component|DNA replication factor C complex|ISS|GO:0005663|MGI|12466851//molecular function|nucleotide binding|ISS|GO:0000166|MGI|12466851//cellular component|nucleus|IEA|GO:0005634|MGI|na	0.0231525	0.999962
Mm.240421	Usp30	molecular function|cysteine-type endopeptidase activity|ISS|GO:0004197|MGI|12466851//molecular function|cysteine-type peptidase activity|IEA|GO:0008234|MGI|na//molecular function|hydrolase activity|IEA|GO:0016787|MGI|na//molecular function|peptidase activity|IEA|GO:0008233|MGI|na//biological process|ubiquitin cycle|IEA|GO:0006512|MGI|na//molecular function|ubiquitin thiolesterase activity|ISS|GO:…	0.0145713	0.999962
Mm.291537	Mm.291537	biological process|immune response|IEA|GO:0006955|MGI|na	0.0284343	0.999966
Mm.383203	D16Ertd502e	molecular function|hydrolase activity|IEA|GO:0016787|MGI|na//molecular function|hydrolase activity, acting on carbon-nitrogen (but not peptide) bonds|ISS|GO:0016810|MGI|12466851//cellular component|mitochondrion|IDA|GO:0005739|MGI|14651853//biological process|nitrogen compound metabolism|ISS|GO:0006807|MGI|12466851	0.0246455	0.999969
Mm.21649	9430034D17Rik	molecular function|DNA binding|IEA|GO:0003677|MGI|na//molecular function|double-stranded RNA binding|IEA|GO:0003725|MGI|na//cellular component|intracellular|IEA|GO:0005622|MGI|na//molecular function|nucleic acid binding|IEA|GO:0003676|MGI|na//cellular component|nucleus|IEA|GO:0005634|MGI|na//biological process|regulation of transcription, DNA-dependent|IEA|GO:0006355|MGI|na//biological process|tr…	0.0235215	0.999974
Mm.323997	Rbpms	molecular function|RNA binding|IEA|GO:0003723|MGI|na//biological process|mRNA processing|IEA|GO:0006397|MGI|na//biological process|nuclear mRNA splicing, via spliceosome|IEA|GO:0000398|MGI|na//molecular function|nucleic acid binding|IEA|GO:0003676|MGI|na	0.00913709	0.999977
Mm.336134	LOC636104		0.0185705	0.999978
Mm.795	Csf1	molecular function|cytokine activity|IEA|GO:0005125|MGI|na//cellular component|extracellular space|TAS|GO:0005615|MGI|12466851//molecular function|growth factor activity|IEA|GO:0008083|MGI|na//cellular component|integral to membrane|TAS|GO:0016021|MGI|12466851//biological process|positive regulation of body size|IMP|GO:0040018|MGI|12865350//biological process|positive regulation of odontogenesis …	0.0219221	0.999978
Mm.130054	Ntrk2	molecular function|ATP binding|IEA|GO:0005524|MGI|na//biological process|cell differentiation|IEA|GO:0030154|MGI|na//cellular component|cytosol|IDA|GO:0005829|MGI|11083466//biological process|development|IEA|GO:0007275|MGI|na//biological process|feeding behavior|IMP|GO:0007631|MGI|12796784//cellular component|integral to membrane|IEA|GO:0016021|MGI|na//molecular function|kinase activity|IEA|GO:00…	0.0220356	0.999982
Mm.247203	Pcdhga12	molecular function|calcium ion binding|IEA|GO:0005509|MGI|na//biological process|calcium-dependent cell-cell adhesion|ISS|GO:0016339|MGI|10403819//biological process|cell adhesion|IEA|GO:0007155|MGI|na//cellular component|integral to membrane|IEA|GO:0016021|MGI|na//cellular component|plasma membrane|ISS|GO:0005886|MGI|10403819//molecular function|protein binding|IEA|GO:0005515|MGI|na	0.00585215	0.999984
Mm.386860	C730042F17Rik	cellular component|integral to membrane|TAS|GO:0016021|MGI|12466851//biological process|protein targeting|ISS|GO:0006605|MGI|12466851	0.0152329	0.999987
Mm.282851	D6Ertd527e		0.014489	0.999988
Mm.279568	LOC240444		0.00949025	0.999988
Mm.26127	2210401J11Rik		0.024647	0.99999
Mm.282706	6330409N04Rik		0.0163004	0.999996
Mm.29891	Foxo1	molecular function|DNA binding|IDA|GO:0003677|MGI|12488434//biological process|blood vessel development|IMP|GO:0001568|MGI|14978268,15184386//cellular component|cytoplasm|IDA|GO:0005737|MGI|12488434,12857750//biological process|insulin receptor signaling pathway|IMP|GO:0008286|MGI|12488434//cellular component|nucleus|IDA|GO:0005634|MGI|12488434,12857750//biological process|regulation of cell prol…	0.0104424	0.999997
Mm.209856	Slc4a8	biological process|anion transport|ISS|GO:0006820|MGI|12466851//molecular function|inorganic anion exchanger activity|ISS|GO:0005452|MGI|12466851//cellular component|integral to membrane|TAS|GO:0016021|MGI|12466851//cellular component|membrane|ISS|GO:0016020|MGI|12466851	0.0142284	0.999998
