# Supplementary material for: AGEMAP: A Gene Expression Database for Aging in Mice
Source: PLoS Genet. 2007 Nov 30;3(11):e201. doi: 10.1371/journal.pgen.0030201 (PMC2098796; doi:10.1371/journal.pgen.0030201)
Supplement: Table S5 — (197 KB XLS) [file pgen.0030201.st005.xls]

## Sheet: Sheet1
Supplemental Table 5: 314 genes age-regulated in multiple mouse tissues
a Coefficient defined as amount of change in Z-normalized expression per month. Expression data are log2 transformed and normalized by using a Z-transformation, as explained mathematically in Cheadle et al. (2003).
b The Empirical Meta-analysis value refers to the value calculated by -2 ln (PRODUCT (pi..pN)) for genes or gene sets decreasing with age and -2 ln (PRODUCT (1-pi..1-pN)) for genes or gene sets increasing with age. A high value indicates a gene or gene set age-regulated amongst several tissues. See text.
c The Empirical Meta-analysis p-value is generated by inputting the Empirical Meta-analysis value into the chi-square distribution with 2N degrees of freedom. See text.
Genes age-downregulated in multiple tissues			Adrenals	Cerebellum	Eye	Gonads	Heart	Lung	Spleen	Spinal Cord	Thymus
Mouse Unigene	Gene Name	Gene Ontology	Age Coef.a	Age Coef.	Age Coef.	Age Coef.	Age Coef.	Age Coef.	Age Coef.	Age Coef.	Age Coef.		Empirical Meta-analysis Valueb	Empirical Meta-analysis p-value <c
Mm.277792	Col1a2	biological process|cell adhesion|IEA|GO:0007155|MGI|na//cellular component|collagen|IEA|GO:0005581|MGI|na//cellular component|cytoplasm|IEA|GO:0005737|MGI|na//cellular component|extracellular matrix (sensu Metazoa)|IEA|GO:0005578|MGI|na//molecular function|extracellular matrix structural constituent|IEA|GO:0005201|MGI|na//molecular function|extracellular matrix structural constituent conferring t…	-0.0047854	0.00222577	-0.0210733	-0.00740268	-0.00682928	-0.0108375	-0.00557702	-0.000677576	0.000385678		112.298	2.34e-15
Mm.291442	Sparc	cellular component|basement membrane|IEA|GO:0005604|MGI|na//molecular function|calcium ion binding|IEA|GO:0005509|MGI|na//cellular component|extracellular matrix (sensu Metazoa)|IEA|GO:0005578|MGI|na//cellular component|extracellular space|TAS|GO:0005615|MGI|12466851	-0.00830309	-0.000358451	-0.00670386	-0.00689753	-0.00468279	-0.0124366	-0.00412295	0.00547818	-0.00980912		93.9675	5.56e-12
Mm.222536	Slc25a17	molecular function|binding|IEA|GO:0005488|MGI|na//molecular function|carrier activity|IEA|GO:0005386|MGI|na//cellular component|integral to membrane|TAS|GO:0016021|MGI|12466851//cellular component|membrane|IEA|GO:0016020|MGI|na//cellular component|mitochondrial inner membrane|IEA|GO:0005743|MGI|na//biological process|mitochondrial transport|IEA|GO:0006839|MGI|na//cellular component|mitochondrion|…	-0.00449239	-0.0101677	0.00339676	-0.00844721	-0.00693845	-0.0137477	-0.00344222	0.000939438	-0.00475506		72.5558	3.32e-08
Mm.21772	Smarcd2	biological process|chromatin modification|IEA|GO:0016568|MGI|na//cellular component|nucleus|IEA|GO:0005634|MGI|na//biological process|regulation of transcription, DNA-dependent|IEA|GO:0006355|MGI|na//biological process|transcription|IEA|GO:0006350|MGI|na	-0.00503058	-0.00653043	-0.004111	-0.00429916	-0.00203915	-0.0163073	-0.00945764	0.00425327	-0.013206		71.946	4.22e-08
Mm.117365	Mesdc2	cellular component|extracellular space|TAS|GO:0005615|MGI|12466851	-0.00681623	0.00375626	-3.74e-05	-0.00867762	-0.0068655	-0.0164118	-0.00854961	0.00112353	-0.00980669		71.494	5.04e-08
Mm.3444	Brd2	cellular component|cytoplasm|IDA|GO:0005737|MGI|15063089//cellular component|nucleus|IDA|GO:0005634|MGI|12466851,15063089//cellular component|nucleus|ISS|GO:0005634|MGI|12466851,15063089//molecular function|protein serine/threonine kinase activity|ISS|GO:0004674|MGI|12466851//biological process|spermatogenesis|ISS|GO:0007283|MGI|12466851	-0.00550538	-0.00453755	0.00395313	0.000862037	0.00167197	-0.0104589	-0.00524955	-0.000953159	-0.0106103		68.4886	1.626e-07
Mm.316652	Hmgcr	biological process|biosynthesis|IEA|GO:0009058|MGI|na//biological process|cholesterol biosynthesis|IEA|GO:0006695|MGI|na//biological process|embryonic development|IMP|GO:0009790|MGI|12920113//cellular component|endoplasmic reticulum|IEA|GO:0005783|MGI|na//cellular component|endoplasmic reticulum membrane|IEA|GO:0005789|MGI|na//molecular function|hydroxymethylglutaryl-CoA reductase (NADPH) activit…	-0.00397261	0.00164977	0.000414871	-0.00828193	-0.0075499	-0.0177108	-0.00836098	0.00277863	-0.0141823		68.104	1.886e-07
Mm.258	Atp5g1		-0.00475861	-0.00472148	0.00447947	-0.00292791	-0.00489978	-0.0156029	-0.00844629	0.00310446	-0.00528402		65.3449	5.44e-07
Mm.212703	Mdh1	molecular function|L-lactate dehydrogenase activity|IEA|GO:0004459|MGI|na//molecular function|L-malate dehydrogenase activity|IEA|GO:0030060|MGI|na//cellular component|cytosol|ISS|GO:0005829|MGI|na//biological process|glycolysis|IEA|GO:0006096|MGI|na//molecular function|malate dehydrogenase activity|IEA|GO:0016615|MGI|na//biological process|malate metabolism|IEA|GO:0006108|MGI|na//molecular funct…	-0.0033495	-0.00231506	-0.0211369	-0.00390076	-0.00487691	-0.00304283	0.00277856	0.00305156	-0.00448079		65.3334	5.48e-07
Mm.292208	Hdgf	biological process|cellular physiological process|IDA|GO:0050875|MGI|15140875//cellular component|extracellular space|IDA|GO:0005615|MGI|15140875//molecular function|growth factor activity|ISS|GO:0008083|MGI|9299445//molecular function|heparin binding|IEA|GO:0008201|MGI|na//cellular component|nucleus|IDA|GO:0005634|MGI|14572309	-0.00278223	-0.00196468	0.000843939	-0.00530714	-0.000216108	-0.000243329	-0.00275706	0.000722558	-0.012539		63.9097	9.42e-07
Mm.12758	Fkbp4	molecular function|isomerase activity|IEA|GO:0016853|MGI|na//cellular component|nucleus|IEA|GO:0005634|MGI|na//molecular function|peptidyl-prolyl cis-trans isomerase activity|IEA|GO:0003755|MGI|na//biological process|protein folding|IEA|GO:0006457|MGI|na	-0.00252571	-0.00188622	0.000335847	-0.00595867	-0.00573408	-0.000118652	-0.00398819	0.00316328	-0.0055318		63.0578	1.3e-06
Mm.6988	Alad	biological process|heme biosynthesis|IEA|GO:0006783|MGI|na//molecular function|lyase activity|IEA|GO:0016829|MGI|na//molecular function|porphobilinogen synthase activity|IEA|GO:0004655|MGI|na//biological process|porphyrin biosynthesis|IEA|GO:0006779|MGI|na	-0.00369026	0.00877498	-0.0162779	-0.0132737	-0.00558725	0.00107578	-0.0084684	0.00502041	-0.00152403		61.5626	2.28e-06
Mm.26870	Phf6	molecular function|DNA binding|IEA|GO:0003677|MGI|na//cellular component|nucleus|IEA|GO:0005634|MGI|na//biological process|regulation of transcription, DNA-dependent|IEA|GO:0006355|MGI|na//biological process|transcription|IEA|GO:0006350|MGI|na	-0.00855883	-0.0049004	-0.00241032	-0.00462469	-0.00892831	-0.0243168	-0.0105796	0.00613897	0.00234136		61.4849	2.34e-06
Mm.371577	Rps17	cellular component|cytosolic small ribosomal subunit (sensu Eukaryota)|ISS|GO:0005843|MGI|7748157//cellular component|intracellular|IEA|GO:0005622|MGI|na//biological process|protein biosynthesis|ISS|GO:0006412|MGI|7748157//cellular component|ribonucleoprotein complex|IEA|GO:0030529|MGI|na//cellular component|ribosome|IEA|GO:0005840|MGI|na//molecular function|structural constituent of ribosome|ISS…	-0.00364231	-0.00253537	0.00122344	-0.00417135	-0.0032643	-0.01031	-0.00447279	0.003398	-0.0132556		60.6619	3.2e-06
Mm.911	Hmgn2		-0.00592589	0.0024066	0.00302453	-0.00718609	-0.00807643	-0.0149104	-0.00428091	0.00784446	-0.0381005		60.4435	3.46e-06
Mm.379036	Tuba2		-0.00651314	-0.00642954	0.000939159	-0.0122388	-0.00280408	-0.00957863	-0.00651616	0.00357858	-0.0350931		59.6107	4.72e-06
Mm.291928	Catnb	molecular function|DNA binding|IDA|GO:0003677|MGI|12235125//biological process|Wnt receptor signaling pathway|IDA|GO:0016055|MGI|12235125,12464179,12717450//cellular component|adherens junction|IDA|GO:0005912|MGI|12203715,12695331//molecular function|alpha-catenin binding|IPI|GO:0045294|MGI|12432063//cellular component|apical part of cell|IDA|GO:0045177|MGI|14758363,15037549//cellular component|b…	-0.00121791	-0.000472954	-0.00233702	-0.0158139	-0.00691163	-0.0173693	-0.0102024	0.00506698	-0.0136966		58.997	5.94e-06
Mm.376925	Npm1		-0.00195517	0.000450164	-0.0085994	-0.00912392	-0.000108844	-0.00453947	0.000221198	0.00210517	-0.0169305		58.6347	6.78e-06
Mm.22786		cellular component|nucleus|IDA|GO:0005634|MGI|11331580//molecular function|protein binding|IPI|GO:0005515|MGI|11331580	-0.0050237	-0.00339838	0.00198044	-0.00520821	-0.00480846	-0.0118735	-0.0044055	-0.000222406	0.00140423		58.2329	7.88e-06
Mm.378890	Bnip3	biological process|apoptosis|ISS|GO:0006915|MGI|7954800,12819136//cellular component|integral to membrane|TAS|GO:0016021|MGI|12466851//cellular component|mitochondrial membrane|IEA|GO:0005740|MGI|na//cellular component|mitochondrion|IDA|GO:0005739|MGI|14651853//cellular component|mitochondrion|ISS|GO:0005739|MGI|14651853//biological process|positive regulation of apoptosis|IEA|GO:0043065|MGI|na//…	-0.00613947	-0.000704066	-0.0129512	-0.00698348	6.77e-05	-0.000900522	0.00455636	-0.0012306	-0.0092539		57.6735	9.68e-06
Mm.28919	Dstn	molecular function|actin binding|IEA|GO:0003779|MGI|na//cellular component|intracellular|IEA|GO:0005622|MGI|na	-0.00749986	-0.00227509	-0.00252179	-0.00243303	-0.00559385	-0.0206131	-0.00921946	0.00405724	-0.00015093		57.5199	1.024e-05
Mm.181860	2310057H16Rik	molecular function|GTP binding|IEA|GO:0005525|MGI|na//molecular function|GTPase activity|IEA|GO:0003924|MGI|na//cellular component|cytoplasm|IEA|GO:0005737|MGI|na//cellular component|microtubule|ISS|GO:0005874|MGI|12466851//biological process|microtubule-based movement|ISS|GO:0007018|MGI|12466851//biological process|microtubule-based process|ISS|GO:0007017|MGI|12466851//cellular component|protein…	-0.00432303	0.00522246	-0.00364679	-0.0049125	-0.00651197	0.00293806	-0.00461333	0.00129434	-0.0217292		57.1006	1.194e-05
Mm.378879	Actg	cellular component|actin cytoskeleton|IDA|GO:0015629|MGI|15194427//cellular component|actin filament|IEA|GO:0005884|MGI|na//cellular component|costamere|TAS|GO:0043034|MGI|15194427//cellular component|cytoskeleton|IEA|GO:0005856|MGI|na//molecular function|motor activity|IEA|GO:0003774|MGI|na//cellular component|myofibril|IDA|GO:0030016|MGI|15194427//molecular function|protein binding|IEA|GO:00055…	-0.00332263	0.00301657	0.00834381	-0.00641299	-0.00404543	-0.0109934	-0.00364369	0.00155851	-0.0236578		57.0665	1.208e-05
Mm.244236	Prkcl2	molecular function|ATP binding|ISS|GO:0005524|MGI|12466851//cellular component|cytoplasm|IDA|GO:0005737|MGI|12783890//cellular component|intracellular|ISS|GO:0005622|MGI|12466851//molecular function|kinase activity|IEA|GO:0016301|MGI|na//cellular component|nucleus|IDA|GO:0005634|MGI|12783890//biological process|protein amino acid phosphorylation|ISS|GO:0006468|MGI|12466851//molecular function|pro…	-0.00417486	-0.00734219	-0.0104314	-0.00208401	0.000574735	-0.00112654	0.00115569	0.00414278	-0.0121663		56.9063	1.282e-05
Mm.5246	Ppia	cellular component|cytosol|IDA|GO:0005829|MGI|12927782//molecular function|isomerase activity|IEA|GO:0016853|MGI|na//molecular function|peptidyl-prolyl cis-trans isomerase activity|IEA|GO:0003755|MGI|na//biological process|protein folding|IEA|GO:0006457|MGI|na	-0.00747215	-0.0034148	-0.00341731	-0.011292	-0.00361218	-0.00377492	-0.000878683	0.00713701	-0.0287283		56.8774	1.294e-05
Mm.8	Usf1	molecular function|DNA binding|IEA|GO:0003677|MGI|na//cellular component|nucleus|IEA|GO:0005634|MGI|na//biological process|regulation of transcription, DNA-dependent|IEA|GO:0006355|MGI|na//biological process|transcription|IEA|GO:0006350|MGI|na//molecular function|transcription factor activity|IEA|GO:0003700|MGI|na//cellular component|transcription factor complex|IEA|GO:0005667|MGI|na	-0.00374101	-5.05e-05	-0.00910626	0.005154	-0.00843333	-0.0173799	-0.00994584	0.00230265	-0.000476021		56.4757	1.5e-05
Mm.331666	Stmn1		0.0017947	-0.00253446	0.00334103	-0.00328813	-0.00254978	-0.0143547	-0.00770505	0.0035089	-0.0271329		56.4165	1.532e-05
Mm.130362		molecular function|ATP binding|IEA|GO:0005524|MGI|na//molecular function|DNA binding|IEA|GO:0003677|MGI|na//biological process|DNA metabolism|IEA|GO:0006259|MGI|na//molecular function|DNA topoisomerase (ATP-hydrolyzing) activity|IEA|GO:0003918|MGI|na//molecular function|DNA topoisomerase activity|IEA|GO:0003916|MGI|na//biological process|DNA topological change|IEA|GO:0006265|MGI|na//cellular comp…	-0.00731183	-0.00386499	-0.00508942	0.00348643	-0.00519674	-0.0100268	-0.00550263	0.00245295	0.00161861		56.2877	1.606e-05
Mm.273538	Tubb5	molecular function|GTP binding|IEA|GO:0005525|MGI|na//molecular function|GTPase activity|IEA|GO:0003924|MGI|na//cellular component|cytoplasm|IEA|GO:0005737|MGI|na//cellular component|microtubule|IDA|GO:0005874|MGI|15121885//biological process|microtubule-based movement|IEA|GO:0007018|MGI|na//biological process|microtubule-based process|IDA|GO:0007017|MGI|15121885//biological process|mitotic spind…	-0.00162966	0.00524085	-0.00446738	-0.0025091	-0.00379083	0.00119505	-0.00239478	0.00177103	-0.0148058		55.915	1.838e-05
Mm.4189	Ccna2	biological process|cell cycle|IEA|GO:0007049|MGI|na//molecular function|cyclin-dependent protein kinase regulator activity|IEA|GO:0016538|MGI|na//biological process|cytokinesis|IEA|GO:0000910|MGI|na//cellular component|cytoplasm|IDA|GO:0005737|MGI|15159393//biological process|mitosis|IEA|GO:0007067|MGI|na//cellular component|nucleus|IDA|GO:0005634|MGI|15159393//biological process|regulation of ce…	1.72e-05	-0.00331288	-0.00919261	-0.000566233	-0.00302189	-0.00316788	-0.0137437	0.000203566	-0.0113683		55.3371	2.26e-05
Mm.381963			-0.00193774	0.000553122	-0.00255863	-0.00293693	-0.00634021	-0.0135377	-0.00872537	-0.000378468	0.000656453		55.3247	2.28e-05
Mm.379278	Ga17		-0.00296788	-0.000381712	0.0083096	-0.00782342	-0.00249786	-0.00998831	-0.00363446	0.000518226	-0.00689389		54.6949	2.86e-05
Mm.383255	1500034E06Rik	cellular component|nucleus|IEA|GO:0005634|MGI|na//cellular component|ribonucleoprotein complex|IEA|GO:0030529|MGI|na	-0.00186762	0.00470961	-0.00759064	-0.00451556	-0.00712906	-0.0130063	-0.00804409	0.00445426	-0.00526691		54.6559	2.9e-05
Mm.44530		molecular function|cation channel activity|ISS|GO:0005261|MGI|12466851//biological process|cation transport|ISS|GO:0006812|MGI|12466851//cellular component|extracellular space|TAS|GO:0005615|MGI|12466851//cellular component|integral to membrane|TAS|GO:0016021|MGI|12466851//molecular function|ion channel activity|ISS|GO:0005216|MGI|12466851//biological process|ion transport|ISS|GO:0006811|MGI|1246…	-0.00914065	0.00514469	0.00578498	-0.0102018	-0.000675177	-0.00461262	-0.00512231	-0.000167551	-0.0168338		54.4573	3.12e-05
Mm.274222	Chaf1b	biological process|DNA repair|IEA|GO:0006281|MGI|na//biological process|DNA replication|IEA|GO:0006260|MGI|na//biological process|G-protein coupled receptor protein signaling pathway|IEA|GO:0007186|MGI|na//biological process|cell cycle|IEA|GO:0007049|MGI|na//cellular component|heterotrimeric G-protein complex|IEA|GO:0005834|MGI|na//cellular component|nucleus|IEA|GO:0005634|MGI|na//biological proc…	-0.00573742	0.000901115	0.00327168	-0.0113215	-0.00280796	-0.0019335	0.00119018	0.00504926	-0.0174669		54.4089	3.16e-05
Mm.31525			-0.0039509	-0.00163655	-0.00175322	0.000176549	-0.00488405	-0.0047057	-0.00403244	0.00194496	-0.00808414		54.2417	3.36e-05
Mm.247764	Pxf	cellular component|membrane|IEA|GO:0016020|MGI|na//cellular component|peroxisome|IEA|GO:0005777|MGI|na//biological process|peroxisome organization and biogenesis|IEA|GO:0007031|MGI|na	-0.000619465	0.000240455	0.00449858	-0.00756208	-0.00922334	-0.0118518	-0.00612833	0.00543078	-0.0061903		54.0351	3.62e-05
Mm.2050	Rpl15		-0.00506123	-0.00457603	-0.00116034	-0.00910548	-0.00343626	0.000408811	-0.00140024	0.00460146	-0.0195616		54.0324	3.62e-05
Mm.246493	Thrap4	cellular component|mediator complex|IDA|GO:0000119|MGI|12093747//molecular function|receptor activity|IEA|GO:0004872|MGI|na//biological process|transcription from RNA polymerase II promoter|IMP|GO:0006366|MGI|12093747	-0.0028263	0.00381907	-0.000204563	-0.00559108	-0.00437574	-0.0047932	-0.0027284	0.0103709	-0.0168191		53.6306	4.18e-05
Mm.330525	2310003F16Rik		-0.00193416	-0.00227175	-0.00443673	-0.00727605	-0.00973477	-0.0170367	-0.0101522	-0.00126008	-0.00220839		53.4266	4.5e-05
Mm.296792	Psmd2		-0.00803937	-0.00427889	0.00479723	-0.00388606	-0.00431068	-0.020958	-0.00964646	0.00149678	-0.00705312		53.3747	4.6e-05
Mm.23666	Slc13a4	cellular component|membrane|ISS|GO:0016020|MGI|12466851//biological process|sodium ion transport|ISS|GO:0006814|MGI|12466851//molecular function|transporter activity|ISS|GO:0005215|MGI|12466851	-0.00657023	-0.00712936	0.00085249	-0.0110579	-0.00296287	-0.000758304	-0.00134221	0.00368483	-0.0250023		53.358	4.62e-05
Mm.354198	D12Ertd771e	cellular component|nucleus|IEA|GO:0005634|MGI|na	-0.00533668	0.00303517	-0.0150301	-0.0116664	-0.00156607	-0.00328725	-0.000941378	0.004286	-0.00546394		52.9439	5.36e-05
Mm.12508			0.0065347	-0.00938591	-0.00407295	-0.00631074	0.00428503	-0.00166429	-0.00508902	-0.00220152	-0.0136805		52.7845	5.66e-05
Mm.239793	BC040205	molecular function|DNA binding|IDA|GO:0003677|MGI|15169884//biological process|negative regulation of transcription from RNA polymerase II promoter|IDA|GO:0000122|MGI|15169884//cellular component|nucleus|IDA|GO:0005634|MGI|15169884//molecular function|protein binding|IPI|GO:0005515|MGI|15169884	-0.00413507	-0.00539464	-0.0010912	-0.00292968	-0.00456112	-0.00927396	-0.0056471	0.00319128	-0.00149376		52.6479	5.94e-05
Mm.19355	Rpl35a	cellular component|intracellular|IEA|GO:0005622|MGI|na//biological process|protein biosynthesis|IEA|GO:0006412|MGI|na//cellular component|ribonucleoprotein complex|IEA|GO:0030529|MGI|na//cellular component|ribosome|IEA|GO:0005840|MGI|na//molecular function|structural constituent of ribosome|IEA|GO:0003735|MGI|na//molecular function|tRNA binding|ISS|GO:0000049|MGI|12466851	-0.00741238	-0.00110666	-0.00400569	-0.00645067	-0.00635231	-0.00669904	-0.00275277	0.00502062	-0.0119383		52.5412	6.18e-05
Mm.3414	Ptpn13	molecular function|binding|IEA|GO:0005488|MGI|na//cellular component|cytoplasm|IDA|GO:0005737|MGI|10526152//cellular component|cytoskeleton|ISS|GO:0005856|MGI|12466851//molecular function|hydrolase activity|IEA|GO:0016787|MGI|na//biological process|intracellular signaling cascade|ISS|GO:0007242|MGI|12466851//cellular component|nucleus|IDA|GO:0005634|MGI|10526152//molecular function|phosphoprotein…	-0.00458476	-0.00353028	-0.00398334	-0.00447141	-0.000856936	-0.0166759	-0.00840718	0.00530275	-0.00883255		52.319	6.68e-05
Mm.299167	2010003J03Rik		-0.00579676	-0.00351323	-0.00269239	0.000291574	-0.00954132	-0.021477	-0.00909504	0.00373162	0.00839694		52.2315	6.9e-05
Mm.102574	Pctk1	molecular function|ATP binding|IEA|GO:0005524|MGI|na//molecular function|kinase activity|IEA|GO:0016301|MGI|na//biological process|protein amino acid phosphorylation|IEA|GO:0006468|MGI|na//molecular function|protein kinase activity|IEA|GO:0004672|MGI|na//molecular function|protein serine/threonine kinase activity|IEA|GO:0004674|MGI|na//molecular function|protein-tyrosine kinase activity|ISS|GO:00…	-0.00401979	-0.00319954	0.00395218	-0.00213752	-0.00087627	-0.00839207	-0.00464742	0.00221156	-0.00441188		52.1906	7e-05
Mm.335391	Ryk	molecular function|ATP binding|IEA|GO:0005524|MGI|na//molecular function|Wnt receptor activity|IPI|GO:0042813|MGI|15454084//molecular function|Wnt-protein binding|IPI|GO:0017147|MGI|15520276//biological process|axonogenesis|IGI|GO:0007409|MGI|15454084//cellular component|integral to membrane|IEA|GO:0016021|MGI|na//molecular function|kinase activity|IEA|GO:0016301|MGI|na//biological process|protei…	-0.00799783	-0.00451722	0.00339418	-0.00631789	-0.00111696	-0.00464749	-0.00566454	0.00225948	-0.00509528		52.1777	7.02e-05
Mm.247762	Eef1g		0.00128274	0.00392923	-0.00442716	-0.00161648	-0.00458637	-0.00958502	-0.0063935	0.00382958	-0.00543557		52.1615	7.06e-05
Mm.21414	Ccs	molecular function|copper ion binding|IEA|GO:0005507|MGI|na//biological process|copper ion transport|IEA|GO:0006825|MGI|na//molecular function|copper ion transporter activity|IEA|GO:0005375|MGI|na//molecular function|copper, zinc superoxide dismutase activity|IEA|GO:0004785|MGI|na//molecular function|metal ion binding|IEA|GO:0046872|MGI|na//biological process|metal ion transport|IEA|GO:0030001|MG…	-3.7e-05	-0.000329375	-0.000861509	-0.00340151	-0.00284942	-0.00802305	-0.00292452	-0.000625205	-0.00727538		52.0677	7.3e-05
Mm.283592			0.00184663	0.00262847	-0.00568755	-0.00561528	-0.00956168	-0.0116484	-0.00552151	-0.0039224	-0.0028322		52.0542	7.34e-05
Mm.287226	D430028G21Rik		0.000330559	0.0016928	-0.00487621	-0.00279475	-0.00731913	-0.0133264	-0.00632949	0.000793016	-0.00574321		51.835	7.94e-05
Mm.42855	Ptov1		-0.00398262	0.00524373	-0.00199108	-0.00265644	-0.00321951	-0.00873317	-0.00450423	0.00236653	-0.00684159		51.5627	8.74e-05
Mm.196607	Eif5a	biological process|immune response|IEA|GO:0006955|MGI|na	-4.4e-05	-0.000168155	0.00550974	-0.00188543	-0.00334749	-0.014889	-0.00246488	-0.00062166	-0.0161336		51.5224	8.86e-05
Mm.238973	Atp5b	molecular function|ATP binding|IEA|GO:0005524|MGI|na//biological process|ATP biosynthesis|IEA|GO:0006754|MGI|na//biological process|ATP synthesis coupled proton transport|IEA|GO:0015986|MGI|na//molecular function|hydrogen ion transporter activity|IEA|GO:0015078|MGI|na//molecular function|hydrogen-exporting ATPase activity, phosphorylative mechanism|IEA|GO:0008553|MGI|na//cellular component|hydrog…	-0.00204688	-0.000775092	0.00505964	-0.00557884	-0.00780108	-0.0127326	-0.00840067	0.0055583	-0.00806304		51.4209	9.18e-05
Mm.386752	Aup1	molecular function|acyltransferase activity|IEA|GO:0008415|MGI|na//cellular component|integral to membrane|TAS|GO:0016021|MGI|12466851//biological process|metabolism|IEA|GO:0008152|MGI|na	-0.00209536	-0.00408996	0.00660257	-0.00227394	-0.00471376	-0.00878841	-0.00753112	0.00290397	-0.0032755		51.3547	9.4e-05
Mm.1777	Hspd1		-0.0143511	0.00335899	0.0118446	-0.00872257	-0.00604152	-0.0139166	-0.00907121	-0.00302555	-0.00996551		51.2401	9.78e-05
Mm.226554	Tfb1m	molecular function|methyltransferase activity|IEA|GO:0008168|MGI|na//molecular function|transferase activity|IEA|GO:0016740|MGI|na	-0.00657265	-0.00179967	0.00531959	-0.0041143	-0.00375857	-0.0138707	-0.00733204	0.00305127	-0.000356336		51.1652	0.0001004
Mm.256034	Cct3	molecular function|ATP binding|IEA|GO:0005524|MGI|na//biological process|cellular protein metabolism|IEA|GO:0044267|MGI|na//molecular function|protein binding|IEA|GO:0005515|MGI|na//biological process|protein folding|IEA|GO:0006457|MGI|na//molecular function|unfolded protein binding|IEA|GO:0051082|MGI|na	0.000454207	-0.00217967	0.00114175	-0.00948822	0.00184734	-0.00230296	-0.00295947	-0.000374663	-0.0111399		51.1078	0.0001024
Mm.31643	Prkrip1	molecular function|double-stranded RNA binding|IDA|GO:0003725|MGI|12679338//biological process|negative regulation of phosphorylation|IDA|GO:0042326|MGI|12679338//biological process|negative regulation of protein kinase activity|IDA|GO:0006469|MGI|12679338//cellular component|nucleolus|IDA|GO:0005730|MGI|12679338//molecular function|protein binding|IPI|GO:0005515|MGI|12679338//molecular function|…	-0.00542101	-0.00470705	0.00184741	-0.00114533	-0.00442664	-0.0104689	-0.00662682	0.00155677	-0.000194814		50.9248	0.0001092
Mm.236300	2310028N02Rik	cellular component|integral to membrane|TAS|GO:0016021|MGI|12466851	0.00210591	0.0049792	-0.00703748	0.000855481	-0.00803852	-0.0190703	-0.0101874	0.00350481	0.00106732		50.9177	0.0001096
Mm.334999	Ckap4	biological process|biological process unknown|ND|GO:0000004|MGI|na//cellular component|cell surface|ISS|GO:0009986|MGI|na//cellular component|endoplasmic reticulum|IDA|GO:0005783|MGI|14645249//cellular component|endoplasmic reticulum|ISS|GO:0005783|MGI|14645249//molecular function|protein binding|ISS|GO:0005515|MGI|na	-0.00364949	-0.00159539	0.000382295	-0.00141253	-0.00276417	-0.00738898	-0.00539177	-0.00102558	-0.00303868		50.5655	0.000124
Mm.378955	Kpna2	biological process|intracellular protein transport|IEA|GO:0006886|MGI|na//cellular component|nucleus|IEA|GO:0005634|MGI|na//molecular function|protein binding|IPI|GO:0005515|MGI|12477715//biological process|protein transport|IEA|GO:0015031|MGI|na//molecular function|protein transporter activity|IEA|GO:0008565|MGI|na//biological process|protein-nucleus import|IEA|GO:0006606|MGI|na//biological proc…	0.00193206	-0.00285343	-0.00324092	-0.0064437	-0.00207124	-0.0012744	-0.00852682	-0.00561786	-0.0136216		50.5493	0.0001246
Mm.31941		molecular function|DNA binding|IEA|GO:0003677|MGI|na//biological process|regulation of transcription, DNA-dependent|IEA|GO:0006355|MGI|na//biological process|ubiquitin cycle|IEA|GO:0006512|MGI|na	-0.000784845	0.000117769	-0.00308655	-0.00149348	-0.00578569	-4.16e-05	-0.00283306	-0.00129825	-0.00474127		50.5266	0.0001256
Mm.28140	Tbc1d10		-0.00913553	0.00245385	0.00303274	-0.00933715	-0.0085482	-0.0102948	-0.00545044	-0.00346847	-0.00251885		50.4527	0.000129
Mm.13694	Oat	cellular component|mitochondrion|IDA|GO:0005739|MGI|14651853//molecular function|ornithine-oxo-acid transaminase activity|IEA|GO:0004587|MGI|na//molecular function|pyridoxal phosphate binding|IEA|GO:0030170|MGI|na//molecular function|transaminase activity|IEA|GO:0008483|MGI|na//molecular function|transferase activity|IEA|GO:0016740|MGI|na	9.6e-05	-0.00195401	0.00150629	-0.00440781	-0.00293588	-0.00295141	-0.00430608	0.00242958	-0.00528851		50.133	0.0001442
Mm.157452	Rps2	cellular component|intracellular|IEA|GO:0005622|MGI|na//biological process|protein biosynthesis|IEA|GO:0006412|MGI|na//cellular component|ribonucleoprotein complex|IEA|GO:0030529|MGI|na//cellular component|ribosome|IEA|GO:0005840|MGI|na//cellular component|small ribosomal subunit|IEA|GO:0015935|MGI|na//molecular function|structural constituent of ribosome|IEA|GO:0003735|MGI|na	-0.00174393	-0.0052535	-0.00207411	-0.00304421	-0.00612785	-0.00363689	-0.00320837	0.00323756	-0.0135052		50.1225	0.0001446
Mm.272024	Mad2l1bp	biological process|mitotic spindle checkpoint|ISS|GO:0007094|MGI|12456649,14568551//cellular component|nucleus|ISS|GO:0005634|MGI|12456649//molecular function|protein binding|ISS|GO:0005515|MGI|12456649//biological process|regulation of exit from mitosis|IEA|GO:0007096|MGI|na	-0.00243968	0.00335992	-0.00240379	-0.00592889	-0.00692364	-0.00966319	-0.00507532	0.00486101	-0.00870415		50.0678	0.0001474
Mm.280842	Hnrpab	molecular function|DNA binding|IEA|GO:0003677|MGI|na//molecular function|RNA binding|IEA|GO:0003723|MGI|na//biological process|RNA processing|IEA|GO:0006396|MGI|na//biological process|mRNA processing|IEA|GO:0006397|MGI|na//biological process|nuclear mRNA splicing, via spliceosome|IEA|GO:0000398|MGI|na//molecular function|nucleic acid binding|IEA|GO:0003676|MGI|na//cellular component|nucleus|IEA|G…	0.00155879	0.00327801	0.00517095	-0.00928463	-0.0069637	-1.31e-05	-0.00217969	-0.00164834	-0.023506		49.9786	0.000152
Mm.24117	D8Ertd319e	molecular function|1-acylglycerol-3-phosphate O-acyltransferase activity|IEA|GO:0003841|MGI|na//molecular function|acyltransferase activity|IEA|GO:0008415|MGI|na//cellular component|integral to membrane|IEA|GO:0016021|MGI|na//biological process|metabolism|IEA|GO:0008152|MGI|na//biological process|phospholipid biosynthesis|IEA|GO:0008654|MGI|na//molecular function|transferase activity|IEA|GO:00167…	0.00841786	0.00111739	-0.0184511	-0.0107031	-0.00659876	-0.0246173	-0.0146107	0.0054635	-0.00496467		49.8526	0.000159
Mm.257785	Prdm16		-0.00746092	-0.00310568	0.0013199	-0.00399185	-0.00122388	-0.00612334	-0.00507464	0.000322499	-0.00187711		49.8415	0.0001596
Mm.1620	Anxa5	biological process|blood coagulation|IEA|GO:0007596|MGI|na//molecular function|calcium ion binding|IEA|GO:0005509|MGI|na//molecular function|calcium-dependent phospholipid binding|IEA|GO:0005544|MGI|na	-0.00424614	0.00025774	-0.000786453	-0.0062232	-0.00624032	-0.00423473	-0.00419649	0.00342085	-0.00800202		49.7006	0.0001676
Mm.36291	C030036P15Rik	molecular function|binding|IEA|GO:0005488|MGI|na	-0.00603298	-0.00595842	0.00232396	-0.00214272	-0.00624772	-0.00940736	0.000319968	0.00044731	-0.004062		49.6881	0.0001682
Mm.266215	Xpr1	molecular function|receptor activity|IEA|GO:0004872|MGI|na	-0.0021817	-0.00433831	-0.00418204	0.00417378	-0.00548216	-0.00801398	-0.0040728	-0.000393956	0.00174207		49.6345	0.0001714
Mm.43778	Rps14	molecular function|RNA binding|ISS|GO:0003723|MGI|12466851//cellular component|cytosolic ribosome (sensu Eukaryota)|IEA|GO:0005830|MGI|na//cellular component|cytosolic small ribosomal subunit (sensu Eukaryota)|ISS|GO:0005843|MGI|12466851//cellular component|intracellular|ISS|GO:0005622|MGI|12466851//biological process|protein biosynthesis|ISS|GO:0006412|MGI|12466851//cellular component|ribonucleo…	-0.0102612	0.00576757	0.00192653	-0.011161	0.00436078	0.00444411	0.0041889	0.00477924	-0.020477		49.5477	0.0001766
Mm.229109	Abcd4	molecular function|ATP binding|IEA|GO:0005524|MGI|na//molecular function|ATPase activity|IEA|GO:0016887|MGI|na//molecular function|ATPase activity, coupled to transmembrane movement of substances|IEA|GO:0042626|MGI|na//cellular component|integral to membrane|TAS|GO:0016021|MGI|12466851//cellular component|membrane|IEA|GO:0016020|MGI|na//molecular function|nucleoside-triphosphatase activity|IEA|GO…	-0.00561051	-0.00234533	-0.00139529	0.00111933	-0.0038223	-0.00950746	-0.00533136	-0.000528849	0.00237741		49.4939	0.00018
Mm.275154			-0.00509134	-0.000709479	0.00138546	-0.00790299	-0.00577371	-0.0041251	-0.000533796	0.00127085	-0.022879		49.4334	0.0001838
Mm.266767	Vapa	biological process|biological process unknown|ND|GO:0000004|MGI|na//cellular component|endoplasmic reticulum|IDA|GO:0005783|MGI|10655491//cellular component|integral to membrane|TAS|GO:0016021|MGI|12466851//cellular component|microtubule|IDA|GO:0005874|MGI|10655491//molecular function|structural molecule activity|IEA|GO:0005198|MGI|na	-0.00700235	-0.00158249	-0.00348451	-0.00700074	-0.000836175	-0.00124807	-5.84e-06	-0.00452132	-0.00559416		49.4092	0.0001854
Mm.145091	Aldh3a2	molecular function|aldehyde dehydrogenase (NAD) activity|IEA|GO:0004029|MGI|na//cellular component|endoplasmic reticulum|IEA|GO:0005783|MGI|na//cellular component|integral to membrane|TAS|GO:0016021|MGI|12466851//biological process|metabolism|IEA|GO:0008152|MGI|na//cellular component|microsome|IEA|GO:0005792|MGI|na//molecular function|oxidoreductase activity|IEA|GO:0016491|MGI|na	-0.0046965	0.00298298	0.0110923	-0.00672278	-0.00436159	-0.0131431	-0.00775156	0.00197457	-0.00648415		49.3849	0.000187
Mm.272533	Gtf2h2		-0.000245317	-0.0040375	-0.00112388	-0.0129685	-0.00221603	-0.0200781	-0.00528999	-0.00268368	-0.00277422		49.3658	0.0001882
Mm.275745	Clca1	biological process|chloride transport|IDA|GO:0006821|MGI|9822685//cellular component|integral to plasma membrane|IDA|GO:0005887|MGI|4309975//molecular function|intracellular calcium activated chloride channel activity|IDA|GO:0005229|MGI|9822685	-0.00666149	0.00174962	-0.00776393	-0.00488477	-0.00238881	-0.00243668	0.00427154	0.00212352	-0.0066194		49.3496	0.0001892
Mm.188105	2300006M17Rik		-0.00609469	-0.00300575	0.00251523	-0.00577998	-7.84e-08	-0.00807192	-0.00380658	-0.000504091	-0.00872615		49.31	0.0001918
Mm.383786			-0.00621342	-0.0024207	-0.00279175	-0.00639197	-0.00337853	-0.012704	0.000455334	0.00427504	-0.0078267		49.0844	0.000207394
Mm.297334	Ube2d3		-0.00470477	-0.0073209	-0.00473783	-0.00196454	-0.000134482	-0.00119383	-0.00278759	-0.00137041	-0.0103333		49.0529	0.000209664
Mm.28540	1810043O07Rik	biological process|chromatin modification|IEA|GO:0016568|MGI|na//biological process|electron transport|IEA|GO:0006118|MGI|na//cellular component|nucleus|IEA|GO:0005634|MGI|na//molecular function|oxidoreductase activity|IEA|GO:0016491|MGI|na//biological process|regulation of transcription, DNA-dependent|IEA|GO:0006355|MGI|na//biological process|transcription|IEA|GO:0006350|MGI|na	-0.00547883	-0.00666859	-0.00359312	-0.00925295	-0.00400711	-0.00282265	-0.00065718	0.00683203	-0.0250519		49.0518	0.000209742
Mm.25779	Sf3a3	biological process|mRNA processing|IEA|GO:0006397|MGI|na//biological process|nuclear mRNA splicing, via spliceosome|IEA|GO:0000398|MGI|na//molecular function|nucleic acid binding|IEA|GO:0003676|MGI|na//cellular component|nucleus|IEA|GO:0005634|MGI|na//cellular component|spliceosome complex|IEA|GO:0005681|MGI|na//molecular function|zinc ion binding|IEA|GO:0008270|MGI|na	-0.0188428	0.00329513	-0.010925	-0.0153912	0.00165932	-0.0181866	-0.00981446	0.000377839	-0.013512		48.9526	0.000217046
Mm.326004	Eef1a1	molecular function|GTP binding|IEA|GO:0005525|MGI|na//cellular component|cytoplasm|IDA|GO:0005737|MGI|15013623//biological process|protein biosynthesis|IEA|GO:0006412|MGI|na//molecular function|translation elongation factor activity|IEA|GO:0003746|MGI|na//biological process|translational elongation|IEA|GO:0006414|MGI|na	-0.0047707	-0.000538411	0.0038046	-0.00708599	-0.00327487	-0.00412221	-0.000182662	0.00325456	-0.0172242		48.9098	0.00022028
Mm.182931	Paics	biological process|'de novo' IMP biosynthesis|IEA|GO:0006189|MGI|na//molecular function|carboxy-lyase activity|IEA|GO:0016831|MGI|na//molecular function|catalytic activity|IEA|GO:0003824|MGI|na//molecular function|ligase activity|IEA|GO:0016874|MGI|na//molecular function|lyase activity|IEA|GO:0016829|MGI|na//molecular function|phosphoribosylaminoimidazole carboxylase activity|IEA|GO:0004638|MGI|n…	-0.00223565	-0.00392214	-0.000770228	-0.00442185	-0.0015779	-0.00997135	-0.00424304	0.00688733	-0.017895		48.8905	0.000221746
Mm.34871	Idb2	cellular component|cytoplasm|IDA|GO:0005737|MGI|12878164//biological process|development|IEA|GO:0007275|MGI|na//biological process|heart development|IGI|GO:0007507|MGI|15472070//biological process|lymph gland development|TAS|GO:0007515|MGI|10687308//cellular component|nucleus|IDA|GO:0005634|MGI|12878164	-0.00727241	-0.00630342	0.00419535	-0.00231814	-0.000701936	-0.00353245	-0.00196872	0.00210405	-0.00614458		48.8834	0.00022229
Mm.279839	Rps7		-0.0073345	-0.00213011	0.00118865	-0.00591909	-0.00640362	-0.00813935	-0.00579699	0.00387331	-0.0188753		48.8674	0.000223524
Mm.241601	Arid4a	biological process|biological process unknown|ND|GO:0000004|MGI|na//cellular component|cellular component unknown|ND|GO:0008372|MGI|na//molecular function|molecular function unknown|ND|GO:0005554|MGI|na	-0.00271301	-0.0023794	-0.00369899	-0.00059028	-0.0044971	-0.0171828	-0.00925452	0.00132432	-0.000899253		48.8644	0.000223754
Mm.43777	Rab2l	molecular function|guanyl-nucleotide exchange factor activity|ISS|GO:0005085|MGI|12466851//biological process|intracellular signaling cascade|ISS|GO:0007242|MGI|12466851//biological process|neuropeptide signaling pathway|ISS|GO:0007218|MGI|12466851//biological process|signal transduction|IEA|GO:0007165|MGI|na//biological process|small GTPase mediated signal transduction|ISS|GO:0007264|MGI|12466851	0.00214193	0.00077189	-0.00430857	-0.00243386	-0.00448836	-0.016184	-0.0089053	0.00292532	-0.00236435		48.8504	0.000224836
Mm.286375	Emilin1	biological process|cell adhesion|IEA|GO:0007155|MGI|na//cellular component|cytoplasm|IEA|GO:0005737|MGI|na//cellular component|extracellular matrix (sensu Metazoa)|IDA|GO:0005578|MGI|14701737//molecular function|extracellular matrix constituent conferring elasticity|IMP|GO:0030023|MGI|14701737//cellular component|extracellular space|TAS|GO:0005615|MGI|12466851//biological process|phosphate transp…	-0.00504495	0.00727329	0.00502374	-0.00276162	-0.00464082	-0.0167886	-0.0100876	-0.000897751	-0.00307004		48.8433	0.000225392
Mm.352239	Scoc	cellular component|integral to membrane|TAS|GO:0016021|MGI|12466851	-0.00486816	-0.0013849	0.000671113	-0.00233087	-0.00376434	-0.0187327	-0.010828	0.00272974	-0.0016935		48.8156	0.000227554
Mm.234195	Rcbtb1	molecular function|protein binding|ISS|GO:0005515|MGI|12466851	-0.0117672	-0.00134816	0.00186855	0.00481609	-0.00228759	-0.00541583	-0.0031278	0.00256328	-0.011738		48.8038	0.00022848
Mm.246440	Smbp	cellular component|extracellular space|TAS|GO:0005615|MGI|12466851//cellular component|integral to membrane|TAS|GO:0016021|MGI|12466851//biological process|transport|ISS|GO:0006810|MGI|12466851//molecular function|transporter activity|ISS|GO:0005215|MGI|12466851	-0.00616937	0.00240724	-0.00732278	-0.00690746	0.00287383	-0.011043	-0.00603514	0.00262391	-0.0029453		48.747	0.000232992
Mm.252255	Psma2	cellular component|cytosol|IEA|GO:0005829|MGI|na//molecular function|endopeptidase activity|IEA|GO:0004175|MGI|na//molecular function|hydrolase activity|IEA|GO:0016787|MGI|na//molecular function|peptidase activity|IEA|GO:0008233|MGI|na//cellular component|proteasome core complex (sensu Eukaryota)|IEA|GO:0005839|MGI|na//molecular function|threonine endopeptidase activity|IEA|GO:0004298|MGI|na//bio…	-0.00316572	-0.0055262	-0.00255785	-0.000878035	-0.00607753	-0.0211611	-0.00908845	0.00300985	-0.00830789		48.7315	0.00023424
Mm.247844	BC024816	cellular component|condensed nuclear chromosome, pericentric region|IDA|GO:0000780|MGI|15145825//molecular function|histone lysine N-methyltransferase activity (H4-K20 specific)|IDA|GO:0042799|MGI|15145825//biological process|histone methylation|IDA|GO:0016571|MGI|15145825//cellular component|nucleus|IEA|GO:0005634|MGI|na	-0.00550398	-0.00651719	0.00311771	-0.0035531	-0.0047504	-0.0151305	-0.00526636	-0.00174902	-0.0027991		48.6533	0.000240632
Mm.10314	Atp5g2	biological process|ATP synthesis coupled proton transport|IEA|GO:0015986|MGI|na//molecular function|hydrogen ion transporter activity|IEA|GO:0015078|MGI|na//biological process|hydrogen transport|ISS|GO:0006818|MGI|12466851//molecular function|hydrogen-exporting ATPase activity, phosphorylative mechanism|ISS|GO:0008553|MGI|12466851//molecular function|hydrogen-transporting ATP synthase activity, r…	-0.0025603	-0.00115299	0.00479072	-0.00792488	-0.00299048	-0.00215719	0.00435387	0.00225924	-0.00885769		48.6186	0.000243528
Mm.29304	Adamts10	cellular component|extracellular matrix|IEA|GO:0031012|MGI|na//cellular component|extracellular matrix (sensu Metazoa)|ISS|GO:0005578|MGI|12466851//cellular component|extracellular space|TAS|GO:0005615|MGI|12466851//molecular function|hydrolase activity|ISS|GO:0016787|MGI|12466851//biological process|integrin-mediated signaling pathway|IEA|GO:0007229|MGI|na//molecular function|metalloendopeptidas…	-0.00495372	-0.00387808	0.0012066	-0.0049358	0.00297083	0.000873482	-0.00169544	-0.00168432	-0.00707672		48.6118	0.000244098
Mm.379379	Thrap3	cellular component|mediator complex|IDA|GO:0000119|MGI|12093747//cellular component|mediator complex|ISS|GO:0000119|MGI|12093747//biological process|positive regulation of transcription from RNA polymerase II promoter|ISS|GO:0045944|MGI|na//molecular function|receptor activity|IEA|GO:0004872|MGI|na//molecular function|transcription coactivator activity|ISS|GO:0003713|MGI|na//biological process|tr…	-0.000628021	0.00168494	-0.0163781	-0.00579914	-0.00390599	-0.00944029	-0.00967594	0.00181473	0.00149309		48.4514	0.000257942
Mm.11778			0.00177421	-0.00915716	-0.0183846	0.0074082	-0.00205491	-0.00551857	0.00133755	-0.00214182	0.00902585		48.4416	0.000258814
Mm.22515		cellular component|extracellular matrix (sensu Metazoa)|ISS|GO:0005578|MGI|12466851//cellular component|extracellular space|TAS|GO:0005615|MGI|12466851//cellular component|integral to plasma membrane|ISS|GO:0005887|MGI|7657705//cellular component|membrane|IEA|GO:0016020|MGI|na//biological process|negative regulation of growth|IMP|GO:0045926|MGI|11846487//biological process|organogenesis|IMP|GO:00…	-0.00430517	-0.00319195	-0.00168168	-0.0028059	-0.00219442	-0.00616271	-0.00235197	0.00138357	-0.00512572		48.413	0.000261366
Mm.37531		biological process|DNA recombination|IEA|GO:0006310|MGI|na//biological process|DNA repair|IEA|GO:0006281|MGI|na//biological process|double-strand break repair|IMP|GO:0006302|MGI|11751629//cellular component|nucleus|IEA|GO:0005634|MGI|na//biological process|response to DNA damage stimulus|IEA|GO:0006974|MGI|na	7.25e-05	0.00172971	0.00256289	-0.00233106	-0.00176334	-0.00678577	-0.00364468	0.00587665	-0.009635		48.3421	0.000267804
Mm.29296	Sec13l1	biological process|intracellular protein transport|ISS|GO:0006886|MGI|12466851//biological process|protein transport|ISS|GO:0015031|MGI|12466851//molecular function|protein transporter activity|ISS|GO:0008565|MGI|12466851//biological process|transport|ISS|GO:0006810|MGI|12466851	-0.0103277	-0.00418754	0.000350846	-0.00837802	-0.00549077	-0.00563749	-0.000104642	0.00822615	-0.0276454		48.1609	0.000284976
Mm.277735	Col1a1	biological process|cell adhesion|IEA|GO:0007155|MGI|na//cellular component|collagen|IEA|GO:0005581|MGI|na//cellular component|cytoplasm|IEA|GO:0005737|MGI|na//cellular component|extracellular matrix (sensu Metazoa)|IEA|GO:0005578|MGI|na//molecular function|extracellular matrix structural constituent|IEA|GO:0005201|MGI|na//molecular function|extracellular matrix structural constituent conferring t…	-0.00323147	-0.00463923	0.00356413	-0.00504425	0.00501186	-0.00885967	-0.0085979	-0.00147115	-0.0042892		48.1024	0.000290748
Mm.248656	AA673488		0.000769738	-0.0011684	-0.00276313	-0.000165583	-0.00596741	-0.0162366	-0.00827273	0.0081393	-0.00563098		48.0966	0.000291332
Mm.315959	Pols	molecular function|DNA binding|IEA|GO:0003677|MGI|na//biological process|DNA metabolism|IEA|GO:0006259|MGI|na//molecular function|DNA-directed DNA polymerase activity|IEA|GO:0003887|MGI|na//biological process|cell cycle|IEA|GO:0007049|MGI|na//biological process|cytokinesis|IEA|GO:0000910|MGI|na//biological process|mitosis|IEA|GO:0007067|MGI|na//molecular function|nucleic acid binding|IEA|GO:00036…	-0.00350592	0.000314332	0.00573101	-0.00507246	-0.00445688	-0.0188694	-0.0105685	0.00566418	-0.00127623		48.0575	0.000295254
Mm.23834	9130022A11Rik		-0.0057767	0.00390154	0.00432029	-0.00822353	-0.00377625	-0.0112777	-0.00249941	0.00307034	-0.0210421		47.9895	0.000302212
Mm.3879	Hif1a	molecular function|DNA binding|IDA|GO:0003677|MGI|15456877//biological process|angiogenesis|IMP|GO:0001525|MGI|15073147//biological process|cell differentiation|IMP|GO:0030154|MGI|15073147//cellular component|flagellum (sensu Eukaryota)|IDA|GO:0009434|MGI|11818497//cellular component|nucleus|IDA|GO:0005634|MGI|15016652,15456877//molecular function|protein binding|IPI|GO:0005515|MGI|11782478//biol…	0.00180412	-0.011381	-0.0262767	-0.00554728	-0.00245289	-0.0773798	-0.0123778	-0.0254747	-0.007765		47.9687	0.000304368
Mm.263913		biological process|S phase of mitotic cell cycle|ISS|GO:0000084|MGI|11162633//molecular function|molecular function unknown|ND|GO:0005554|MGI|na//cellular component|nucleus|IDA|GO:0005634|MGI|10716735,11162633,14703996//cellular component|nucleus|ISS|GO:0005634|MGI|10716735,11162633,14703996	-0.00152	-0.00326136	-0.00172853	-0.00328837	0.000192085	0.000212372	-0.00172003	-0.00610695	-0.0105793		47.7845	0.000324148
Mm.276802	Snrpg	molecular function|RNA binding|ISS|GO:0003723|MGI|12466851//molecular function|RNA splicing factor activity, transesterification mechanism|ISS|GO:0031202|MGI|12466851//biological process|mRNA processing|ISS|GO:0006397|MGI|12466851//biological process|nuclear mRNA splicing, via spliceosome|ISS|GO:0000398|MGI|12466851//cellular component|nucleus|ISS|GO:0005634|MGI|12466851//cellular component|ribon…	-0.00972508	-0.00558668	-0.0038144	-0.00398324	0.00134494	-0.0122947	-0.00974237	-0.0024464	-0.0175976		47.7575	0.00032716
Mm.4283	Bop1	cellular component|nucleolus|IDA|GO:0005730|MGI|10891491//cellular component|nucleus|IEA|GO:0005634|MGI|na//biological process|rRNA processing|IMP|GO:0006364|MGI|10891491//molecular function|ribonucleoprotein binding|IDA|GO:0043021|MGI|10891491//biological process|ribosomal large subunit biogenesis|IMP|GO:0042273|MGI|10891491//biological process|ribosome biogenesis|IEA|GO:0007046|MGI|na	0.00720721	0.00210481	-0.011215	0.00467193	-0.00504968	-0.00936282	-0.00542131	0.00109067	0.000256623		47.7572	0.000327184
Mm.300594	Surf4	cellular component|endoplasmic reticulum|IEA|GO:0005783|MGI|na//cellular component|integral to membrane|IEA|GO:0016021|MGI|na	-0.00938811	-0.00353421	-0.000834845	-0.00806452	-0.00368978	0.000604744	-0.00631626	0.00369902	-0.00610153		47.7489	0.00032812
Mm.233181	4933407C03Rik		-0.00532231	0.00276399	-0.00375568	-0.00591127	-0.0104218	-0.0292395	-0.0106404	0.00355411	-0.000670783		47.6883	0.000334978
Mm.287425		molecular function|carbonate dehydratase activity|IEA|GO:0004089|MGI|na//cellular component|extracellular space|TAS|GO:0005615|MGI|12466851//molecular function|hydrolase activity|IEA|GO:0016787|MGI|na//cellular component|integral to membrane|TAS|GO:0016021|MGI|12466851//biological process|one-carbon compound metabolism|IEA|GO:0006730|MGI|na//molecular function|phosphoprotein phosphatase activity|…	-0.00497219	0.00259785	-0.000450051	-0.0011391	-0.00038964	-0.00526848	-0.00318839	-0.000276816	0.00193654		47.6113	0.00034389
Mm.128733	D0H4S114	molecular function|protein binding|IPI|GO:0005515|MGI|14985127//biological process|regulation of transforming growth factor beta receptor signaling pathway|IDA|GO:0017015|MGI|14985127	6.59e-05	0.000757882	0.000415981	-0.00164525	-0.00436196	-0.0126233	-0.00955069	0.0184529	-0.0090935		47.5067	0.000356382
Mm.182944	Scnm1	biological process|RNA splicing|IMP|GO:0008380|MGI|12920299//molecular function|ion channel activity|IEA|GO:0005216|MGI|na//cellular component|nucleus|IDA|GO:0005634|MGI|12920299	-0.00428369	-0.0020368	0.00519341	-0.00289091	-0.00441875	-0.0147608	-0.00455578	0.00428267	-0.00184449		47.4977	0.000357472
Mm.207121			-0.00471901	0.0149873	0.00145103	-0.00531241	0.000248146	-0.00258058	-0.00126538	-0.00321238	-0.00696088		47.4749	0.00036026
Mm.20945	Rgs19ip1		-0.00541989	-0.00303817	0.00148253	0.00113183	-0.00543062	-0.0159272	-0.00621168	0.00173286	0.00313707		47.4145	0.000367742
Mm.133551	Atp5j2	biological process|ATP biosynthesis|IEA|GO:0006754|MGI|na//molecular function|hydrogen ion transporter activity|IEA|GO:0015078|MGI|na//molecular function|hydrogen-transporting ATP synthase activity, rotational mechanism|IEA|GO:0046933|MGI|na//molecular function|hydrogen-transporting ATPase activity, rotational mechanism|IEA|GO:0046961|MGI|na//cellular component|integral to membrane|TAS|GO:0016021…	-0.00369626	4.51e-05	-0.00145046	-0.00946802	-0.00441433	-0.0120609	-0.0081208	0.00250443	-0.0113503		47.4005	0.0003695
Mm.248517	Taf6	molecular function|DNA binding|IEA|GO:0003677|MGI|na//cellular component|nucleus|IEA|GO:0005634|MGI|na//biological process|regulation of transcription, DNA-dependent|IEA|GO:0006355|MGI|na//biological process|transcription|IEA|GO:0006350|MGI|na//cellular component|transcription factor TFIID complex|ISS|GO:0005669|MGI|14580349//biological process|transcription initiation|IEA|GO:0006352|MGI|na//mole…	-0.0044882	-0.000325151	0.000874435	-0.0014833	-0.00463006	-0.0183918	-0.00880511	0.00192947	0.00193406		47.3601	0.000374614
Mm.9392	Golga3	cellular component|ER-Golgi intermediate compartment|IDA|GO:0005793|MGI|12036294//cellular component|Golgi apparatus|IEA|GO:0005794|MGI|na//cellular component|Golgi membrane|IDA|GO:0000139|MGI|11042173//biological process|cell differentiation|IEA|GO:0030154|MGI|na//biological process|development|IEA|GO:0007275|MGI|na//molecular function|protein binding|IPI|GO:0005515|MGI|12036294//biological proc…	-0.00227172	-0.0105218	-0.0017549	0.00351942	-0.00958467	-0.0389216	-0.00954747	0.00244725	-0.00447459		47.3009	0.000382236
Mm.38235	Rp9h	cellular component|nucleus|IEA|GO:0005634|MGI|na	0.00320319	0.00537563	-0.00833317	0.0015121	-0.00798382	-0.0171549	-0.00987694	0.00545745	-0.00418978		47.2921	0.000383384
Mm.151018	Rtl1		-0.00502635	-0.000712022	0.00413745	-0.00667562	0.00109597	-0.0081212	-0.00136762	0.00314816	-0.00791532		47.2566	0.00038804
Mm.22832			-0.0222717	0.002375	0.00869036	-0.00623003	-0.00234909	-0.00529434	-0.00374824	0.000663272	0.00148366		47.2478	0.0003892
Mm.332247			-0.00531291	0.0053267	-0.00628222	-0.000872226	-0.00336042	-0.0125346	-0.00814413	0.000730993	-0.00094879		47.2415	0.000390036
Mm.90218		cellular component|apical part of cell|IDA|GO:0045177|MGI|14758363//biological process|intracellular signaling cascade|ISS|GO:0007242|MGI|12466851	-0.000316303	-0.000808269	-0.000467606	0.000206128	-0.0022034	-0.00206996	0.000121991	-2.8e-06	-0.00237784		47.2022	0.000395276
Mm.295875	1500006O09Rik		-0.00181512	0.00280162	-0.00450625	-0.00248524	-0.00802417	-0.00444027	-0.00412076	0.00177628	-0.00604517		47.1617	0.000400752
Mm.102903			-0.00423307	-0.000592111	-0.00101148	0.00113755	-0.00794244	-0.0197048	-0.00800541	0.00331736	0.00227439		47.1601	0.000400972
Mm.157360			-0.00310897	0.000848836	-0.000294322	-0.00669633	-0.000910208	-0.00586414	-0.0021043	0.00501966	-0.00915893		47.122	0.000406192
Mm.275426		cellular component|intracellular|IEA|GO:0005622|MGI|na//molecular function|ligase activity|IEA|GO:0016874|MGI|na//cellular component|nucleus|IEA|GO:0005634|MGI|na//biological process|protein modification|IEA|GO:0006464|MGI|na//biological process|ubiquitin cycle|IEA|GO:0006512|MGI|na//molecular function|ubiquitin-protein ligase activity|IEA|GO:0004842|MGI|na	0.00523026	-0.00222163	0.00394531	-0.000413682	-0.00272734	-0.00640027	-0.00377674	0.000250727	-0.0036486		47.028	0.000419366
Mm.157190	Hmga2	molecular function|DNA binding|IEA|GO:0003677|MGI|na//biological process|DNA packaging|IEA|GO:0006323|MGI|na//cellular component|chromatin|IEA|GO:0000785|MGI|na//cellular component|chromosome|IEA|GO:0005694|MGI|na//biological process|chromosome organization and biogenesis (sensu Eukaryota)|IEA|GO:0007001|MGI|na//cellular component|nuclear chromosome|IDA|GO:0000228|MGI|11555636//cellular component…	-0.00412742	-0.00227782	0.00327709	-0.0031394	-0.00186255	-0.00549956	-0.00183211	0.00241805	-0.00631026		46.9576	0.000429498
Mm.1457	Ddah2	biological process|arginine catabolism|ISS|GO:0006527|MGI|10493931,12466851//molecular function|catalytic activity|ISS|GO:0003824|MGI|12466851//molecular function|dimethylargininase activity|ISS|GO:0016403|MGI|12466851//molecular function|hydrolase activity|ISS|GO:0016787|MGI|12466851//biological process|nitric oxide biosynthesis|ISS|GO:0006809|MGI|12466851//biological process|nitric oxide mediat…	-0.00388249	0.00306093	0.00175369	-0.00683622	-0.00832889	-0.0123425	-0.00780103	-0.000207668	0.0131855		46.9315	0.000433318
Mm.271937	Rps6kb2	molecular function|ATP binding|IEA|GO:0005524|MGI|na//molecular function|kinase activity|IEA|GO:0016301|MGI|na//biological process|protein amino acid phosphorylation|IEA|GO:0006468|MGI|na//molecular function|protein kinase activity|IEA|GO:0004672|MGI|na//molecular function|protein serine/threonine kinase activity|IEA|GO:0004674|MGI|na//molecular function|protein-tyrosine kinase activity|ISS|GO:00…	-0.0027098	7.7e-05	-0.00125983	-0.00322491	-0.00727085	-0.0112646	-0.00471017	0.00433976	0.00304747		46.9163	0.000435546
Mm.294478	Commd7	biological process|biological process unknown|ND|GO:0000004|MGI|na//cellular component|cellular component unknown|ND|GO:0008372|MGI|na//molecular function|molecular function unknown|ND|GO:0005554|MGI|na	-0.00505668	0.00381316	-0.00477549	-0.0103642	-0.0108494	-0.00472667	-0.00178407	-0.00136427	-0.00894914		46.866	0.000443038
Mm.6358			-0.00806338	-0.00243081	-0.00820939	-0.000833993	-0.014107	-0.0307086	-0.0128799	0.00311099	0.0132247		46.8138	0.000450936
Mm.3406	Tcfe2a	molecular function|DNA binding|IDA|GO:0003677|MGI|14757642,15509787//cellular component|nucleus|IDA|GO:0005634|MGI|12200424,14573534//molecular function|protein binding|IPI|GO:0005515|MGI|12200424,12297495,14757642,15351717,15655114//molecular function|protein binding|TAS|GO:0005515|MGI|12200424,12297495,14757642,15351717,15655114//molecular function|protein heterodimerization activity|IPI|GO:004…	-0.000558669	-0.000388012	-0.00399045	-0.00455498	-0.00291497	-0.00451167	-0.00415735	0.00899714	-0.00766671		46.752	0.000460478
Mm.339846		cellular component|integral to membrane|TAS|GO:0016021|MGI|12466851//cellular component|integral to plasma membrane|ISS|GO:0005887|MGI|10625539	-0.00336807	-0.00245998	0.00316822	-0.00137809	-0.0012691	-0.00791446	-0.00295587	-0.000704575	-0.00311606		46.6794	0.000471918
Mm.357521	Mical3	biological process|aromatic compound metabolism|IEA|GO:0006725|MGI|na//cellular component|cytoskeleton|IEA|GO:0005856|MGI|na//biological process|electron transport|IEA|GO:0006118|MGI|na//biological process|metabolism|IEA|GO:0008152|MGI|na//molecular function|monooxygenase activity|IEA|GO:0004497|MGI|na//molecular function|oxidoreductase activity|IEA|GO:0016491|MGI|na//molecular function|zinc ion …	-0.00675337	-0.00300025	0.000406327	-0.006267	-0.00156952	0.00082977	-0.00250517	0.00573333	-0.0158949		46.6461	0.000477268
Mm.11350			0.000785768	-0.00117608	-0.00102253	0.000259645	-0.00536667	-0.0136541	-0.00851188	6.26e-05	-0.00324474		46.5629	0.000490866
Mm.351579	5730551F12Rik	molecular function|DNA binding|IEA|GO:0003677|MGI|na//cellular component|nucleus|IEA|GO:0005634|MGI|na//biological process|regulation of protein biosynthesis|IEA|GO:0006417|MGI|na//biological process|regulation of transcription, DNA-dependent|IEA|GO:0006355|MGI|na//biological process|regulation of translation|IEA|GO:0006445|MGI|na//biological process|transcription|IEA|GO:0006350|MGI|na	-0.00514357	-0.00523993	-0.00263304	-0.00302713	-0.00108909	0.000613769	0.00207787	-0.00145248	-0.00635912		46.5375	0.000495098
Mm.287857	Plagl1	biological process|apoptosis|IEA|GO:0006915|MGI|na//molecular function|nucleic acid binding|IEA|GO:0003676|MGI|na//biological process|regulation of cell cycle|IEA|GO:0000074|MGI|na	-0.00292254	-0.0048138	-0.00332185	-0.0017025	-0.00152366	-0.0124473	-0.00728182	0.00667843	-0.00751323		46.5278	0.000496728
Mm.890	Hoxb1	molecular function|DNA binding|IEA|GO:0003677|MGI|na//biological process|development|IEA|GO:0007275|MGI|na//cellular component|nucleus|IEA|GO:0005634|MGI|na//biological process|organogenesis|IEA|GO:0009887|MGI|na//biological process|pattern specification|IEA|GO:0007389|MGI|na//biological process|regulation of transcription, DNA-dependent|IEA|GO:0006355|MGI|na//biological process|transcription|IEA…	-0.00913065	-0.00552129	0.00477053	-0.00332714	-0.00555813	-0.00348849	-0.00843997	0.00234137	-0.00669873		46.4679	0.000506862
Mm.3532	Tmsb10	molecular function|actin binding|IEA|GO:0003779|MGI|na//biological process|actin cytoskeleton organization and biogenesis|TAS|GO:0030036|MGI|8925915//molecular function|actin monomer binding|TAS|GO:0003785|MGI|8925915//cellular component|cytoplasm|IC|GO:0005737|MGI|8925915//cellular component|cytoskeleton|IEA|GO:0005856|MGI|na//biological process|cytoskeleton organization and biogenesis|IEA|GO:00…	0.0021245	-0.0097601	-0.00567522	-0.0078627	-0.000983473	-0.00972609	-0.00129654	0.00582239	-0.0206454		46.4263	0.000514028
Mm.28124	Gfer	cellular component|mitochondrion|IDA|GO:0005739|MGI|14651853	-0.00549049	-0.00484776	-0.00144908	-0.000474955	-0.00556926	-0.0206544	-0.00993885	0.00316532	0.0026346		46.3654	0.000524704
Mm.261681	2510015F01Rik	molecular function|5'-nucleotidase activity|IEA|GO:0008253|MGI|na	-0.00429545	-0.000489851	-0.00670742	-0.00117284	0.00125594	-0.00648619	0.000559014	0.000951023	-0.00359868		46.3314	0.00053074
Mm.22521	1190004M21Rik	cellular component|nucleus|IEA|GO:0005634|MGI|na	-0.00090482	0.00170924	-0.00347929	-0.00237585	-0.00493052	-0.0117387	-0.00629069	0.00415663	-0.000738392		46.319	0.000532964
Mm.28853	1810010L20Rik	biological process|development|ISS|GO:0007275|MGI|12466851//cellular component|extracellular space|TAS|GO:0005615|MGI|12466851//cellular component|integral to membrane|TAS|GO:0016021|MGI|12466851//cellular component|nucleus|IEA|GO:0005634|MGI|na	-0.00102091	-0.00430202	0.00311617	-0.00265236	0.00282573	-0.0051759	-0.000866518	-0.000671755	-0.00447526		46.3189	0.000532988
Mm.29810	Ddx56	molecular function|ATP binding|IEA|GO:0005524|MGI|na//molecular function|ATP-dependent helicase activity|IEA|GO:0008026|MGI|na//molecular function|RNA binding|IEA|GO:0003723|MGI|na//molecular function|helicase activity|IEA|GO:0004386|MGI|na//molecular function|hydrolase activity|IEA|GO:0016787|MGI|na//molecular function|nucleic acid binding|IEA|GO:0003676|MGI|na//cellular component|nucleolus|IDA|…	-0.00660556	-0.00784501	-0.00633539	-1.59e-05	-0.0100908	-0.0288827	-0.00790594	0.00248316	0.00043121		46.2849	0.000539114
Mm.330160	Hspa5	molecular function|ATP binding|IEA|GO:0005524|MGI|na//biological process|ER-overload response|IDA|GO:0006983|MGI|11854325//cellular component|endoplasmic reticulum|IDA|GO:0005783|MGI|7679955,12826667,15294975//molecular function|protein binding|IPI|GO:0005515|MGI|12065409//biological process|protein folding|IEA|GO:0006457|MGI|na//biological process|response to unfolded protein|IEA|GO:0006986|MGI|…	-0.000516367	-0.00357453	0.000463032	-0.00700116	-0.00265114	-0.00664122	0.00136981	-0.000526672	-0.0077367		46.2768	0.00054059
Mm.275521	Wtap	cellular component|nucleoplasm|IDA|GO:0005654|MGI|11001926//cellular component|nucleus|IEA|GO:0005634|MGI|na	-0.00280919	0.000658756	-0.000958063	-0.00354761	-0.00934448	-0.0263226	-0.0134855	-0.000271654	-0.000244275		46.22	0.00055104
Mm.227598		molecular function|kinase activity|IEA|GO:0016301|MGI|na//cellular component|nucleus|IEA|GO:0005634|MGI|na	-0.00454956	-0.00194574	-0.000631036	-0.00453577	-0.00192628	-0.000950437	-0.000146176	0.000862474	-0.00430737		46.1978	0.000555172
Mm.302695			-0.00525819	-0.00582524	0.00243908	-0.00213396	-0.000130308	-0.00945082	-0.00403301	5.86e-05	0.00167938		45.9923	0.000594888
Mm.2180	Hspcb	molecular function|ATP binding|IEA|GO:0005524|MGI|na//cellular component|mitochondrion|IDA|GO:0005739|MGI|14651853//molecular function|protein binding|IPI|GO:0005515|MGI|11809749//biological process|protein folding|IEA|GO:0006457|MGI|na//biological process|response to heat|IEA|GO:0009408|MGI|na//biological process|response to unfolded protein|IEA|GO:0006986|MGI|na//molecular function|unfolded pro…	-0.00509438	-0.00330664	0.00230207	-0.00449661	0.00138374	-0.00195706	0.00205138	0.0018409	-0.0171832		45.9919	0.00059496
Mm.270511	Tcerg1	cellular component|nuclear matrix|ISS|GO:0016363|MGI|10578054//cellular component|nucleus|IEA|GO:0005634|MGI|na//biological process|regulation of transcription, DNA-dependent|IEA|GO:0006355|MGI|na//biological process|transcription|ISS|GO:0006350|MGI|10578054//molecular function|transcription factor activity|ISS|GO:0003700|MGI|10578054	-0.00848186	0.00355634	0.00828063	-0.00976912	6.72e-05	-0.00293505	-0.00410556	0.00257106	-0.00584168		45.9539	0.000602602
Mm.282556	Npc2	cellular component|extracellular space|TAS|GO:0005615|MGI|12466851	-0.0020504	-0.000858085	-0.00395558	-0.00126593	-0.000645639	-0.00115136	0.00480946	0.00421102	-0.00552937		45.9538	0.000602628
Mm.29473	Copz1	cellular component|COPI vesicle coat|ISS|GO:0030126|MGI|na//cellular component|COPI-coated vesicle|ISS|GO:0030137|MGI|na//cellular component|Golgi apparatus|ISS|GO:0005794|MGI|12466851//cellular component|clathrin vesicle coat|ISS|GO:0030125|MGI|12466851//biological process|intracellular protein transport|ISS|GO:0006886|MGI|12466851//cellular component|membrane|ISS|GO:0016020|MGI|12466851//biolog…	-0.00392236	-0.00260263	-0.00186526	-0.00214161	-1.97e-05	-0.0106211	-0.00255312	8.36e-05	-0.00537604		45.9499	0.000603416
Mm.212411	4932409F11Rik	molecular function|DNA binding|IEA|GO:0003677|MGI|na//biological process|regulation of transcription, DNA-dependent|IEA|GO:0006355|MGI|na	-0.00807864	0.00138676	-0.000717864	-0.00667953	-0.00416736	-0.0100762	-0.00801273	0.00252048	-0.00911976		45.9496	0.000603464
Mm.187470	AL024069		-0.00426263	-0.0057386	0.00265186	0.000942326	-0.00586899	-0.0208529	-0.00726631	-0.00107052	0.000628811		45.94	0.000605424
Mm.222825	1700015E05Rik	molecular function|DNA binding|IEA|GO:0003677|MGI|na//molecular function|arsenate reductase (thioredoxin) activity|ISS|GO:0030612|MGI|12466851//molecular function|calcium ion binding|ISS|GO:0005509|MGI|12466851//molecular function|catalytic activity|IEA|GO:0003824|MGI|na//biological process|electron transport|ISS|GO:0006118|MGI|12466851//molecular function|electron transporter activity|IEA|GO:000…	-0.00450492	-0.00278938	0.00187496	-0.00946113	-0.00274325	-0.00792513	0.00173674	0.00072612	-0.0083805		45.9149	0.00061055
Mm.185453	Eif4g2	molecular function|RNA binding|IEA|GO:0003723|MGI|na//cellular component|cytoplasm|IDA|GO:0005737|MGI|12388085//molecular function|nucleic acid binding|IEA|GO:0003676|MGI|na//biological process|protein biosynthesis|ISS|GO:0006412|MGI|12466851//biological process|regulation of protein biosynthesis|IEA|GO:0006417|MGI|na//biological process|regulation of translation|IEA|GO:0006445|MGI|na//biological…	-0.00152564	-0.00185968	0.00432481	-0.00438692	-0.000203703	-0.00159219	0.000760899	0.000459753	-0.0144241		45.8953	0.00061458
Mm.209568	Scp2		-0.00145378	-0.0018392	0.00303993	-0.00257934	-0.00440017	-0.0130231	-0.00644263	0.00410782	-0.00195759		45.8895	0.00061577
Mm.10433	Aip	biological process|protein folding|IEA|GO:0006457|MGI|na//molecular function|transcription cofactor activity|IPI|GO:0003712|MGI|9083006//biological process|xenobiotic metabolism|IPI|GO:0006805|MGI|9083006	-0.0038839	-0.000910518	0.00675333	-0.00424445	-0.00203994	-0.0126044	-0.00444888	0.00172023	-0.00710331		45.8246	0.000629322
Mm.290079	Serpina6	molecular function|endopeptidase inhibitor activity|IEA|GO:0004866|MGI|na//cellular component|extracellular space|TAS|GO:0005615|MGI|12466851//molecular function|serine-type endopeptidase inhibitor activity|IEA|GO:0004867|MGI|na//molecular function|steroid binding|IEA|GO:0005496|MGI|na//biological process|transport|IEA|GO:0006810|MGI|na	-0.011688	-0.00291706	0.0020672	-0.000134985	-0.00930433	-0.0282821	-0.0137817	0.000424662	-0.00579399		45.8173	0.000630862
Mm.240619	Ccdc2	biological process|biological process unknown|ND|GO:0000004|MGI|na//cellular component|cellular component unknown|ND|GO:0008372|MGI|na//molecular function|molecular function unknown|ND|GO:0005554|MGI|na	-0.00865133	0.00300853	-0.00838503	-0.00322724	-0.00673187	-0.0116128	-0.00523659	0.00360951	0.00278811		45.8061	0.00063324
Mm.23296	E2f6	molecular function|DNA binding|IEA|GO:0003677|MGI|na//biological process|cell cycle|IEA|GO:0007049|MGI|na//molecular function|nucleic acid binding|IEA|GO:0003676|MGI|na//cellular component|nucleus|IEA|GO:0005634|MGI|na//biological process|regulation of cell cycle|IEA|GO:0000074|MGI|na//biological process|regulation of transcription, DNA-dependent|IEA|GO:0006355|MGI|na//biological process|transcri…	-0.00762796	-0.00114985	0.00375997	-0.00110388	-0.00741081	-0.0193351	-0.00831555	0.000616677	0.00195926		45.7823	0.00063831
Mm.171399		cellular component|centrosome|IDA|GO:0005813|MGI|12559564	-0.00781458	0.00354672	-0.0162454	-0.00709889	-0.00542526	-0.00395954	-0.000916879	0.00304931	-0.00605947		45.7239	0.000650934
Mm.311655	Satb1	molecular function|DNA binding|IDA|GO:0003677|MGI|12692553//biological process|establishment and/or maintenance of chromatin architecture|IDA|GO:0006325|MGI|12692553//biological process|histone methylation|IDA|GO:0016571|MGI|12692553//cellular component|nuclear heterochromatin|IDA|GO:0005720|MGI|12692553//cellular component|nucleus|IEA|GO:0005634|MGI|na//biological process|regulation of transcrip…	-0.000229418	-0.00761326	-0.00594607	0.000654728	0.00281003	-0.0106465	-0.00310346	0.00178592	-0.0182232		45.7228	0.000651174
Mm.41746	Rpo2tc1	molecular function|DNA binding|IEA|GO:0003677|MGI|na//cellular component|nucleus|IEA|GO:0005634|MGI|na//biological process|regulation of transcription, DNA-dependent|IEA|GO:0006355|MGI|na//biological process|transcription|IEA|GO:0006350|MGI|na//molecular function|transcription coactivator activity|IEA|GO:0003713|MGI|na	-0.00535205	-0.00335116	-0.000609072	-0.00766839	-0.000812572	0.00692169	0.00288467	0.00325809	-0.00991192		45.67	0.00066277
Mm.272722	Tusc3	cellular component|extracellular space|TAS|GO:0005615|MGI|12466851//cellular component|integral to membrane|TAS|GO:0016021|MGI|12466851//cellular component|mitochondrion|IDA|GO:0005739|MGI|14651853	0.0015228	-0.00245713	-0.000543969	-0.00421648	-0.00264565	-0.00982557	-0.0111215	-0.000413385	0.00102265		45.6037	0.000677658
Mm.260474	LOC381062		-0.0046453	0.00236792	0.000935082	-0.00762066	-0.00702581	-0.0102689	-0.0050841	-0.000429163	-0.00714456		45.5385	0.000692588
Mm.276338	Rbm14	cellular component|cellular component unknown|ND|GO:0008372|MGI|na//biological process|mRNA processing|IEA|GO:0006397|MGI|na//molecular function|molecular function unknown|ND|GO:0005554|MGI|na//biological process|nuclear mRNA splicing, via spliceosome|IEA|GO:0000398|MGI|na	-0.00169089	-0.00416996	0.00113561	-0.00376516	0.00241782	-0.00118611	0.000756244	-0.00113206	-0.0102977		45.522	0.000696432
Mm.683			-0.0058293	0.00245912	0.00105655	-0.00514857	-0.00406972	-0.00638195	-0.00119205	0.00285383	-0.0215699		45.5219	0.000696442
Mm.264016			-0.00405161	-0.0118116	0.00193271	-0.00287438	-0.00174772	3.04e-06	-0.000661834	-0.0056185	-0.00422517		45.5073	0.000699868
Mm.374437	Ptp4a1	molecular function|protein tyrosine phosphatase activity|IEA|GO:0004725|MGI|na	-0.00112702	0.000124781	-0.00249623	-0.000729477	-0.00619708	-0.00706575	-0.008085	-0.0046312	0.000744641		45.4564	0.000711872
Mm.173826	4933427L07Rik	biological process|biological process unknown|ND|GO:0000004|MGI|na//cellular component|cellular component unknown|ND|GO:0008372|MGI|na//molecular function|molecular function unknown|ND|GO:0005554|MGI|na	-0.00342604	-0.00143968	-0.00231516	-0.00997062	-0.00525555	0.00169339	-0.002411	-0.000605459	-0.00618012		45.4526	0.000712756
Mm.213025	Acta2	cellular component|actin filament|IEA|GO:0005884|MGI|na//cellular component|cytoskeleton|IEA|GO:0005856|MGI|na//biological process|cytoskeleton organization and biogenesis|IEA|GO:0007010|MGI|na//molecular function|motor activity|IEA|GO:0003774|MGI|na//biological process|muscle development|IEA|GO:0007517|MGI|na//molecular function|protein binding|IEA|GO:0005515|MGI|na//molecular function|structura…	-0.0104985	0.000192566	0.0102202	-0.0049776	-0.00610315	-0.00445224	0.00362359	-0.000628061	-0.024956		45.4368	0.000716544
Mm.201248	Uxs1	cellular component|integral to membrane|TAS|GO:0016021|MGI|12466851	0.0018618	-0.000281369	0.00129154	-9.66e-05	-0.00586186	-0.0143976	-0.00579676	-0.000897816	-0.00422969		45.3805	0.000730146
Mm.3248	Tgfb1i1	biological process|cell fate commitment|IGI|GO:0045165|MGI|15687259//biological process|epithelial cell differentiation|IGI|GO:0030855|MGI|15687259//cellular component|focal adhesion|IDA|GO:0005925|MGI|11784865//biological process|morphogenesis of embryonic epithelium|IMP|GO:0016331|MGI|15687259//biological process|negative regulation of fat cell differentiation|IGI|GO:0045599|MGI|15687259//molec…	-0.000701096	0.00094274	0.00188453	-0.000590603	-0.00708729	-0.0184468	-0.0114081	0.00889808	-0.00309094		45.3474	0.000738256
Mm.2152	2600017A12Rik	biological process|mRNA processing|IEA|GO:0006397|MGI|na//biological process|nuclear mRNA splicing, via spliceosome|IEA|GO:0000398|MGI|na//molecular function|translation elongation factor activity|IEA|GO:0003746|MGI|na	-0.00412144	-0.0107745	-0.00157729	-0.00676808	-0.00691561	0.000624837	-0.0047715	0.00467608	-0.00639446		45.3052	0.00074871
Mm.378914	Ewsh	molecular function|DNA binding|ISS|GO:0003677|MGI|12466851//molecular function|RNA binding|IEA|GO:0003723|MGI|na//molecular function|calmodulin binding|IEA|GO:0005516|MGI|na//biological process|mRNA processing|IEA|GO:0006397|MGI|na//biological process|nuclear mRNA splicing, via spliceosome|IEA|GO:0000398|MGI|na//molecular function|nucleic acid binding|IEA|GO:0003676|MGI|na//cellular component|nuc…	-0.00666963	-0.00629815	-0.00110897	-0.000167832	-0.00102707	0.000504547	-0.00109982	0.00107051	-0.00876729		45.2797	0.000755122
Mm.23963	Plcd	molecular function|calcium ion binding|ISS|GO:0005509|MGI|12466851//molecular function|hydrolase activity|ISS|GO:0016787|MGI|12466851//biological process|intracellular signaling cascade|ISS|GO:0007242|MGI|12466851//biological process|lipid catabolism|ISS|GO:0016042|MGI|12466851//biological process|lipid metabolism|ISS|GO:0006629|MGI|12466851//molecular function|phosphoinositide phospholipase C ac…	0.00250883	-0.00320715	-0.00336855	0.00422977	-0.00692181	-0.0188511	-0.00626924	0.000978544	-0.000147634		45.2635	0.0007592
Mm.273155	2610110G12Rik	molecular function|acyltransferase activity|IEA|GO:0008415|MGI|na//molecular function|transferase activity|IEA|GO:0016740|MGI|na	-0.000617317	0.00419822	-0.00329902	-0.00595666	0.000583817	-0.0104243	-0.00459205	-0.00203542	-0.0154474		45.2564	0.00076101
Mm.240490	1200009K13Rik	molecular function|RNA binding|IEA|GO:0003723|MGI|na//cellular component|nucleus|IEA|GO:0005634|MGI|na	-0.00265678	0.000289511	0.00130885	-0.0047199	-0.00127801	-0.00357754	-0.00228508	0.00488217	-0.00627441		45.209	0.000773128
Mm.2136	Noc4	cellular component|mitochondrion|IDA|GO:0005739|MGI|14651853	-0.00457848	0.00495605	-0.00297979	-0.00600879	-0.00115625	-0.00695632	-0.00423735	0.000627838	-0.0133367		45.1905	0.000777898
Mm.3285	3110056O03Rik	molecular function|calcium ion binding|ISS|GO:0005509|MGI|12466851//cellular component|integral to membrane|TAS|GO:0016021|MGI|12466851//molecular function|peptidase activity|ISS|GO:0008233|MGI|12466851//biological process|proteolysis and peptidolysis|ISS|GO:0006508|MGI|12466851	0.00273635	0.000957985	0.00219364	0.000750943	-0.00751243	-0.0161942	-0.00611713	0.000936825	-0.00179011		45.1563	0.000786826
Mm.29821	Prdx3	molecular function|antioxidant activity|IEA|GO:0016209|MGI|na//cellular component|extracellular space|TAS|GO:0005615|MGI|12466851//cellular component|mitochondrion|IDA|GO:0005739|MGI|14651853//molecular function|oxidoreductase activity|IEA|GO:0016491|MGI|na//molecular function|peroxidase activity|IEA|GO:0004601|MGI|na	-0.00325799	0.000474072	0.00762351	-0.00622538	0.00221379	-0.0106222	-0.00494523	-0.0028475	-0.00791228		45.1496	0.000788568
Mm.247636	Hmgn1	molecular function|calcium ion binding|IEA|GO:0005509|MGI|na//cellular component|cytoskeleton|IEA|GO:0005856|MGI|na//biological process|cytoskeleton organization and biogenesis|IEA|GO:0007010|MGI|na//molecular function|motor activity|IEA|GO:0003774|MGI|na//biological process|muscle development|IEA|GO:0007517|MGI|na//cellular component|myosin|IEA|GO:0016459|MGI|na	-0.00864987	-0.00308396	-0.000335107	-0.00286824	-0.00138511	-0.00109479	-0.000457316	0.000355166	-0.00592739		45.1366	0.000791984
Mm.323358	4732495E13Rik	cellular component|integral to membrane|TAS|GO:0016021|MGI|12466851	0.00444405	-0.00107483	-0.00178981	-0.00237535	-0.00532999	-0.0133801	-0.00613331	0.000929701	-0.000590704		45.1086	0.000799418
Mm.281804		molecular function|high affinity oligopeptide transporter activity|IDA|GO:0015334|MGI|11027540//cellular component|integral to membrane|TAS|GO:0016021|MGI|12466851//cellular component|integral to plasma membrane|IDA|GO:0005887|MGI|11027540//cellular component|membrane|ISS|GO:0016020|MGI|12466851//cellular component|membrane fraction|IDA|GO:0005624|MGI|11027540//biological process|oligopeptide tra…	0.000378675	-0.00417135	-0.00261946	0.00278525	-0.00374042	-0.00810739	-0.00288296	-0.000951689	-0.0088659		45.0655	0.000810954
Mm.10756	Pfdn2	cellular component|cytosol|TAS|GO:0005829|MGI|9630229//biological process|protein folding|IDA|GO:0006457|MGI|9630229//molecular function|unfolded protein binding|IEA|GO:0051082|MGI|na	-0.00641704	-0.0121752	-0.00157959	-0.00471319	-0.00296686	0.00120202	0.00109709	-0.000285882	-0.00364279		45.0495	0.000815284
Mm.658	Slc25a5		-0.00431301	-0.00106317	0.00710121	-0.0111668	-0.00962504	-0.00249469	-0.00226656	0.00355437	-0.0273491		45.0178	0.000823942
Mm.110597			-0.00410273	-0.00123739	-0.00278832	0.000982519	-0.00770184	-0.0198548	-0.0101933	0.00402068	0.00538339		44.9373	0.000846284
Mm.121878	Tpm1	molecular function|actin binding|IEA|GO:0003779|MGI|na//cellular component|cytoskeleton|IEA|GO:0005856|MGI|na//biological process|muscle contraction|IEA|GO:0006936|MGI|na//biological process|muscle development|IEA|GO:0007517|MGI|na//cellular component|muscle thin filament tropomyosin|TAS|GO:0005862|MGI|8618961//molecular function|structural constituent of cytoskeleton|TAS|GO:0005200|MGI|8618961	-0.0018741	0.000139896	0.0137734	-0.00811032	-0.000791618	-0.00474902	-0.00425309	-0.000620746	-0.00465438		44.8717	0.000864932
Mm.379097	Rpl23	cellular component|cytosolic ribosome (sensu Eukaryota)|ISS|GO:0005830|MGI|11124519//cellular component|intracellular|ISS|GO:0005622|MGI|12466851//cellular component|nucleolus|IDA|GO:0005730|MGI|11809816//biological process|protein biosynthesis|ISS|GO:0006412|MGI|11124519,12466851//cellular component|ribonucleoprotein complex|IEA|GO:0030529|MGI|na//biological process|ribosomal protein-nucleus imp…	0.00402962	0.0110725	-0.00801856	-0.00298686	-0.0085905	-0.00396242	-0.00689405	0.00541047	-0.0155495		44.8418	0.00087357
Mm.188669	2600009E05Rik		-0.00532048	-0.00034989	-0.00839313	-0.000693567	-0.00936811	-0.0193631	-0.0102286	0.0048052	0.00354323		44.8274	0.000877754
Mm.29148	2400008B06Rik	molecular function|RNA binding|ISS|GO:0003723|MGI|12466851//biological process|mRNA processing|IEA|GO:0006397|MGI|na//biological process|nuclear mRNA splicing, via spliceosome|IEA|GO:0000398|MGI|na//molecular function|nucleic acid binding|ISS|GO:0003676|MGI|12466851	-0.000155553	-0.00277603	-0.00476031	0.000698	-0.00240973	-0.0100839	-0.00605386	0.00148235	-0.00378313		44.802	0.00088519
Mm.238817	0610025G13Rik		-0.00189601	0.00185874	-0.00185214	-0.00346271	-0.00447665	-0.0051014	-0.00229622	0.00223761	-0.00704436		44.7181	0.000910154
Mm.281011		molecular function|ATP binding|IEA|GO:0005524|MGI|na//molecular function|DNA binding|ISS|GO:0003677|MGI|12466851//molecular function|kinase activity|IEA|GO:0016301|MGI|na//molecular function|nuclease activity|ISS|GO:0004518|MGI|12466851//biological process|nucleotide-excision repair|ISS|GO:0006289|MGI|12466851//biological process|protein amino acid phosphorylation|ISS|GO:0006468|MGI|12466851//mol…	-0.00215297	-0.00341453	0.00503658	-0.00352434	-0.00196331	-0.0084957	-0.00213684	-0.000571524	0.00209457		44.7005	0.000915486
Mm.1444	Cops7a	biological process|biological process unknown|ND|GO:0000004|MGI|na//molecular function|molecular function unknown|ND|GO:0005554|MGI|na//cellular component|nucleus|IEA|GO:0005634|MGI|na//cellular component|signalosome complex|IEA|GO:0008180|MGI|na	-0.00485163	-0.00386091	0.00788947	-0.0043711	0.00314993	-0.00348333	0.00291048	-0.00134106	-0.00839089		44.6876	0.000919414
Mm.33870	Elp4	biological process|biological process unknown|ND|GO:0000004|MGI|na//cellular component|cellular component unknown|ND|GO:0008372|MGI|na//molecular function|molecular function unknown|ND|GO:0005554|MGI|na	-0.000713189	0.000738643	-0.00071054	6.94e-06	-0.0073839	-0.0170558	-0.00959982	0.0145224	0.000872632		44.654	0.000929716
Mm.290786	Rpl41		-0.00257746	0.00189679	-0.00707125	-0.00750511	-0.00625574	-0.00138477	0.00167543	0.00438664	-0.0163243		44.6516	0.00093043
Mm.339951		molecular function|oxidoreductase activity|IEA|GO:0016491|MGI|na	0.000319295	-0.00776764	0.00324454	0.00312879	-0.00101458	-0.0178178	-0.00369362	-0.00658004	0.0108099		44.6477	0.000931662
Mm.347545	BC023296		-0.00199816	0.000330021	0.00513658	-0.00336866	-0.00205838	-0.0145685	-0.0057989	0.00161487	-0.00295913		44.6245	0.000938826
Mm.331	Ubc	cellular component|nucleus|IEA|GO:0005634|MGI|na//biological process|protein modification|IEA|GO:0006464|MGI|na	-0.00249454	0.0044373	0.00253952	-0.00681982	-0.00348571	-0.00914947	-0.00308257	0.00418779	-0.0230951		44.5672	0.00095681
Mm.180063	0610038F07Rik	cellular component|extracellular space|TAS|GO:0005615|MGI|12466851	0.00162989	0.00450861	-0.00450628	0.000244294	-0.00410023	-0.00701437	-0.00661954	0.00493407	-0.00561009		44.5611	0.00095874
Mm.22565	9130011J15Rik		-0.000706988	-0.000724409	-0.00544582	0.00185409	-0.00232683	-0.00824305	-0.00422656	-0.00073786	0.00246758		44.5151	0.000973474
Mm.336734	Txn1		-0.00189602	-0.0014801	-0.00275471	-0.00228188	-0.00452878	-0.00565657	-0.00210732	0.00451673	-0.00831898		44.482	0.000984166
Genes age-upregulated in multiple tissues			Adrenals	Cerebellum	Eye	Gonads	Heart	Lung	Spleen	Spinal Cord	Thymus
Mouse Unigene	Gene Name	Gene Ontology	Age Coef.a	Age Coef.	Age Coef.	Age Coef.	Age Coef.	Age Coef.	Age Coef.	Age Coef.	Age Coef.		Empirical Meta-analysis Valueb	Empirical Meta-analysis p-value <c
Mm.342177	Igh-6	cellular component|B cell receptor complex|IDA|GO:0019815|MGI|1373499,7477352,8418208,8552190,8626447,10704460,12882831,14557413,14662849//biological process|B cell receptor signaling pathway|IDA|GO:0050853|MGI|1373499,8626447//biological process|activation of MAPK|IDA|GO:0000187|MGI|8626447//molecular function|antigen binding|IDA|GO:0003823|MGI|7688139,8047141,8418208,8552190,10704460,12882831//…	0.00369598	0.0249571	0.00541816	0.0119503	0.00178572	0.0613582	0.0446674	0.0134246	0.0239096		105.148	5e-14
Mm.231395	Ctsd	molecular function|aspartic-type endopeptidase activity|IEA|GO:0004190|MGI|na//molecular function|cathepsin D activity|IEA|GO:0004192|MGI|na//molecular function|hydrolase activity|IEA|GO:0016787|MGI|na//cellular component|lysosome|IDA|GO:0005764|MGI|12775715//cellular component|mitochondrion|IDA|GO:0005739|MGI|14651853//molecular function|pepsin A activity|IEA|GO:0004194|MGI|na//molecular functio…	0.000257243	0.000351227	0.0149482	0.00526033	0.00647657	0.00635615	0.0136762	0.0185108	-0.00740909		100.418	3.72e-13
Mm.322738		molecular function|5-oxoprolinase (ATP-hydrolyzing) activity|IEA|GO:0017168|MGI|na//molecular function|catalytic activity|IEA|GO:0003824|MGI|na//molecular function|hydrolase activity|IEA|GO:0016787|MGI|na	0.00111431	0.0305838	-0.00248757	0.0120215	0.0032	0.0117125	0.0130916	0.00617588	0.00241135		71.0733	5.94e-08
Mm.336134			0.00309358	-0.000342287	-0.00139063	0.00101919	0.00329183	0.00739041	0.022461	-0.00260932	0.0185705		66.9131	2.98e-07
Mm.25921			-0.00132172	0.0163093	-0.000438216	-0.00522324	0.00118595	0.0180308	0.0163124	-0.0010173	0.00797749		66.446	3.58e-07
Mm.301039	Ncoa1	molecular function|acyltransferase activity|IEA|GO:0008415|MGI|na//molecular function|chromatin binding|IDA|GO:0003682|MGI|12446761//molecular function|histone acetyltransferase activity|IEA|GO:0004402|MGI|na//cellular component|nucleus|IEA|GO:0005634|MGI|na//biological process|positive regulation of transcription|ISS|GO:0045941|MGI|11891224//molecular function|protein binding|IPI|GO:0005515|MGI|…	0.0056622	-0.00184158	0.0098599	-0.00304567	0.00272536	0.00753861	0.00739544	-0.000791786	0.00387033		63.144	1.258e-06
Mm.154783	B3galt5	cellular component|Golgi apparatus|IEA|GO:0005794|MGI|na//cellular component|extracellular space|TAS|GO:0005615|MGI|12466851//molecular function|galactosyltransferase activity|IEA|GO:0008378|MGI|na//cellular component|integral to membrane|IEA|GO:0016021|MGI|na//cellular component|membrane|IEA|GO:0016020|MGI|na//biological process|protein amino acid glycosylation|IEA|GO:0006486|MGI|na//molecular f…	0.00948972	0.000961652	-0.00286557	0.0042266	0.00654307	0.00582316	0.0212025	0.000408765	0.0150067		62.7241	1.474e-06
Mm.379140	2310016E02Rik		0.00601944	-0.00163867	0.0108074	0.00439501	0.00414576	0.00292654	0.00668357	0.00280658	-0.00490918		60.7361	3.12e-06
Mm.27259	AL022610	cellular component|nucleus|ISS|GO:0005634|MGI|na//molecular function|tubulin binding|ISS|GO:0015631|MGI|na	0.00112493	0.00373702	0.00636857	0.000945943	0.00262593	0.0053032	0.00381357	0.00379	0.00168918		60.2334	3.76e-06
Mm.359043			0.00213074	-0.00137402	0.0112655	-0.0025353	0.00186264	0.00891624	0.00539236	0.000106545	0.00301072		59.2614	5.38e-06
Mm.132868	Rbbp5	cellular component|nucleus|ISS|GO:0005634|MGI|12466851	0.00218087	-0.00056172	0.0124773	0.00247903	0.00803483	0.00261766	0.0026071	-0.00523743	0.00826034		57.7358	9.46e-06
Mm.286149	Znrf2	biological process|biological process unknown|ND|GO:0000004|MGI|na//cellular component|cellular component unknown|ND|GO:0008372|MGI|na//molecular function|molecular function unknown|ND|GO:0005554|MGI|na	0.00134409	-0.000843618	-0.00169344	0.000388393	0.0015729	0.00599685	0.00814329	-0.00260647	0.00413125		57.521	1.022e-05
Mm.200497	Hadha	molecular function|catalytic activity|IEA|GO:0003824|MGI|na//molecular function|enoyl-CoA hydratase activity|TAS|GO:0004300|MGI|11390422//biological process|fatty acid beta-oxidation|IMP|GO:0006635|MGI|11390422//biological process|fatty acid metabolism|IEA|GO:0006631|MGI|na//molecular function|isomerase activity|IEA|GO:0016853|MGI|na//biological process|lipid metabolism|IEA|GO:0006629|MGI|na//mol…	-0.00312539	0.00817793	0.0152463	-0.00202334	0.00161688	0.00432047	0.0128424	0.0158436	-0.0150751		56.4721	1.502e-05
Mm.191892			0.00676518	0.000548053	0.00753437	-0.00556879	0.00987057	0.00341049	0.00278043	0.00132072	-0.00236213		56.0479	1.752e-05
Mm.360305	Igk-V8		0.00672112	-0.00350334	0.0119741	-0.00379689	0.00534088	0.00574918	0.0148292	-0.00175249	0.00117868		55.4757	2.16e-05
Mm.366840			0.00438425	-0.00588223	0.01212	-0.00292679	0.000697998	-0.000539121	0.00318879	-0.000880148	0.0105685		55.2606	2.34e-05
Mm.45106	Pigc	biological process|GPI anchor biosynthesis|ISS|GO:0006506|MGI|12466851//molecular function|catalytic activity|ISS|GO:0003824|MGI|12466851//cellular component|endoplasmic reticulum|ISS|GO:0005783|MGI|12466851//cellular component|endoplasmic reticulum membrane|ISS|GO:0005789|MGI|12466851//cellular component|integral to membrane|TAS|GO:0016021|MGI|12466851//molecular function|phosphatidylinositol N-…	0.00441105	0.00169763	0.00768388	-0.0069728	0.00722823	0.00346289	0.00356868	-0.000676324	0.00605636		55.0696	2.5e-05
Mm.386824	D030074E01Rik		0.00586836	-0.00024363	0.00708416	-0.00481066	0.00900779	0.00552625	0.00162844	0.0030796	-0.0028655		54.8994	2.66e-05
Mm.280768	L3mbtl2	biological process|chromatin modification|IEA|GO:0016568|MGI|na//cellular component|eukaryotic translation elongation factor 1 complex|ISS|GO:0005853|MGI|12466851//cellular component|nucleus|IDA|GO:0005634|MGI|14597177//biological process|regulation of transcription|IEA|GO:0045449|MGI|na//biological process|regulation of transcription, DNA-dependent|IEA|GO:0006355|MGI|na//biological process|trans…	0.0011444	-0.000643286	-0.00216828	0.00126306	-0.00110517	0.00685584	0.0193408	0.00222706	0.012077		54.7312	2.82e-05
Mm.32901	AI467484		0.00518564	0.00094407	0.00838992	-0.00438141	0.00430671	0.00459807	0.00512919	0.00206073	-0.00149184		54.6191	2.94e-05
Mm.225649			0.000322819	0.0173913	0.0108403	0.0026039	0.000762521	0.0123594	0.016742	0.00140668	0.0111239		54.2973	3.3e-05
Mm.214766	Ankrd6	molecular function|DNA binding|ISS|GO:0003677|MGI|12466851//biological process|regulation of transcription, DNA-dependent|ISS|GO:0006355|MGI|12466851//molecular function|transcription factor activity|ISS|GO:0003700|MGI|12466851	0.0001983	0.00193137	0.00935568	-0.00390715	0.00870766	0.00356845	0.00196276	-0.00136224	-0.00129506		54.0031	3.66e-05
Mm.232472	Kcnab3	cellular component|integral to membrane|IEA|GO:0016021|MGI|na//cellular component|integral to plasma membrane|IEA|GO:0005887|MGI|na//molecular function|ion channel activity|IEA|GO:0005216|MGI|na//biological process|ion transport|IEA|GO:0006811|MGI|na//molecular function|oxidoreductase activity|IEA|GO:0016491|MGI|na//molecular function|potassium channel activity|IEA|GO:0005267|MGI|na//biological p…	0.00825686	-0.00487954	0.0120218	-0.000491057	0.00955001	0.003884	0.00320546	-0.00328739	0.00311392		54.0025	3.66e-05
Mm.26621			0.0134769	0.00692437	-0.0102511	0.00893488	-0.00302474	0.00645304	0.00251864	-0.0085325	0.0213071		52.9345	5.38e-05
Mm.28756	Slc40a1	molecular function|binding|ISS|GO:0005488|MGI|12466851//cellular component|integral to membrane|TAS|GO:0016021|MGI|12466851//biological process|iron ion transport|IDA|GO:0006826|MGI|10828623//molecular function|iron ion transporter activity|IDA|GO:0005381|MGI|10828623//cellular component|mitochondrial inner membrane|ISS|GO:0005743|MGI|12466851//cellular component|synaptic vesicle|IDA|GO:0008021|M…	0.00565754	-0.000799856	0.00877601	-0.00348309	0.00728732	0.00381709	0.00226836	0.00169912	-0.000806574		52.7507	5.74e-05
Mm.279692	Dnaja2	molecular function|heat shock protein binding|IEA|GO:0031072|MGI|na//cellular component|membrane|IEA|GO:0016020|MGI|na//biological process|protein folding|IEA|GO:0006457|MGI|na//molecular function|unfolded protein binding|IEA|GO:0051082|MGI|na	0.00787866	-0.00198887	0.00579942	0.00293768	0.00138607	0.0034317	-0.000647908	0.000966255	0.0092249		52.1178	7.18e-05
Mm.150	Fcgr1	molecular function|IgG binding|IDA|GO:0019864|MGI|9551950,11911823,11911824//molecular function|IgG binding|IMP|GO:0019864|MGI|9551950,11911823,11911824//molecular function|IgG receptor activity|IMP|GO:0019770|MGI|9551950,11911823,11911824//biological process|antibody-dependent cellular cytotoxicity|IMP|GO:0001788|MGI|11911823,11911824//biological process|antigen presentation, exogenous antigen|I…	0.00426855	0.00345495	0.00325626	-0.00166818	0.000114123	0.0102983	0.00574289	0.00243393	0.00786032		51.6964	8.34e-05
Mm.9086		molecular function|carrier activity|IEA|GO:0005386|MGI|na//cellular component|integral to membrane|TAS|GO:0016021|MGI|12466851//cellular component|integral to plasma membrane|IEA|GO:0005887|MGI|na//molecular function|monocarboxylate porter activity|IEA|GO:0015355|MGI|na//biological process|organic anion transport|IEA|GO:0015711|MGI|na//molecular function|symporter activity|IEA|GO:0015293|MGI|na//…	0.00303152	-0.00156387	0.00399931	0.00261733	0.00239282	0.00164744	0.00191793	-0.00292237	0.00699318		51.6609	8.44e-05
Mm.33437	Gtl7	cellular component|nucleolus|IDA|GO:0005730|MGI|9701556	0.00280402	0.00156612	0.00207446	0.00300381	0.00199259	0.00310593	0.00089863	-0.00219377	0.00301558		51.51	8.9e-05
Mm.44610			0.00700588	-0.00365593	0.015293	0.0031846	0.0109383	0.00269664	0.00274922	0.00130363	0.00674879		51.4926	8.96e-05
Mm.347572	Pdhb		0.00465916	-0.00343342	0.0113799	-0.00338869	0.00475996	0.0028785	0.00446818	-0.00096553	0.00249857		51.4495	9.08e-05
Mm.191949	E030025C11Rik	molecular function|ATP binding|IEA|GO:0005524|MGI|na//molecular function|calcium- and calmodulin-dependent protein kinase activity|ISS|GO:0004685|MGI|na//molecular function|calmodulin binding|IEA|GO:0005516|MGI|na//cellular component|cytoplasm|ISS|GO:0005737|MGI|na//molecular function|kinase activity|IEA|GO:0016301|MGI|na//cellular component|nucleus|IEA|GO:0005634|MGI|na//biological process|prote…	0.00574997	-0.000409474	-0.00622401	0.00629327	-0.0030268	0.00424551	0.00252595	-0.00382059	0.0119593		51.4167	9.2e-05
Mm.148693	Dazap1	cellular component|NOT mitochondrion|IDA|GO:0005739|MGI|11604102//molecular function|RNA binding|ISS|GO:0003723|MGI|11604102//biological process|cell differentiation|IEA|GO:0030154|MGI|na//cellular component|cytoplasm|IDA|GO:0005737|MGI|11604102//biological process|development|IEA|GO:0007275|MGI|na//molecular function|nucleic acid binding|ISS|GO:0003676|MGI|12466851//cellular component|nucleus|IE…	0.0125378	0.00284966	-9.45e-05	-0.00107862	0.0112417	0.00477818	0.00208616	-0.00185757	0.00211929		51.2547	9.74e-05
Mm.348793		biological process|biological process unknown|ND|GO:0000004|MGI|na//cellular component|cellular component unknown|ND|GO:0008372|MGI|na//molecular function|molecular function unknown|ND|GO:0005554|MGI|na	0.00785727	0.00310009	0.00823864	0.0046414	0.00137744	0.00469164	0.00411533	-0.0029886	0.014677		51.0579	0.0001042
Mm.236004	Cog8	molecular function|ATP binding|ISS|GO:0005524|MGI|12466851//cellular component|membrane|IEA|GO:0016020|MGI|na//molecular function|nucleoside-triphosphatase activity|IEA|GO:0017111|MGI|na//molecular function|nucleotide binding|ISS|GO:0000166|MGI|12466851//biological process|protein transport|IEA|GO:0015031|MGI|na//biological process|transport|IEA|GO:0006810|MGI|na	0.00193037	-0.000442477	0.00367001	-0.00216721	0.00657748	0.0037348	0.00377643	-0.00113662	-0.00298974		50.9187	0.0001096
Mm.30927		biological process|apoptosis|ISS|GO:0006915|MGI|12466851//biological process|response to stress|ISS|GO:0006950|MGI|12466851	0.00843013	-0.000867423	-0.00345649	0.00066859	0.00462257	-0.000531969	0.00271655	-0.00350729	0.0036184		50.449	0.000129
Mm.282706	6330409N04Rik		0.000615789	-0.00314391	0.00733572	-0.00165288	0.000358268	0.00314324	0.00233425	-0.00272702	0.0163004		50.2784	0.000137
Mm.374825	Rps6kb1	molecular function|ATP binding|IEA|GO:0005524|MGI|na//cellular component|cytosolic ribosome (sensu Eukaryota)|IEA|GO:0005830|MGI|na//biological process|germ cell development|IDA|GO:0007281|MGI|12140361//molecular function|kinase activity|IEA|GO:0016301|MGI|na//biological process|protein amino acid phosphorylation|IEA|GO:0006468|MGI|na//molecular function|protein kinase activity|IEA|GO:0004672|MGI…	-0.00372744	0.00473678	0.0174552	0.00478538	0.00888148	-0.00134303	0.00614922	-0.00401203	0.00364803		50.1358	0.000144
Mm.273769	D030074E01Rik		0.00361213	-0.00286145	0.0108391	0.0016168	0.0110673	0.000901875	0.00242056	0.00310553	0.00819652		50.0659	0.0001476
Mm.299254		cellular component|adherens junction|IDA|GO:0005912|MGI|12203721//biological process|cell cycle|IEA|GO:0007049|MGI|na//cellular component|cell-cell adherens junction|IDA|GO:0005913|MGI|12515806//biological process|cell-cell adhesion|IC|GO:0016337|MGI|12515806//biological process|cytokinesis|IEA|GO:0000910|MGI|na//cellular component|membrane|IEA|GO:0016020|MGI|na//molecular function|protein bindin…	-0.000295287	0.00621828	-0.000748686	-0.0018265	0.00143775	0.00654361	0.007915	0.000689577	0.000241669		49.9555	0.0001534
Mm.275106	8430430L24Rik	molecular function|RNA binding|IEA|GO:0003723|MGI|na//biological process|mRNA processing|IEA|GO:0006397|MGI|na//biological process|nuclear mRNA splicing, via spliceosome|IEA|GO:0000398|MGI|na//molecular function|nucleic acid binding|ISS|GO:0003676|MGI|12466851	0.00523613	0.00191502	-0.0020735	0.0182892	-0.000861735	0.000358854	0.0123916	0.0104903	-0.000933681		49.8561	0.0001588
Mm.258910	Arfgap3	molecular function|GTPase activator activity|IEA|GO:0005096|MGI|na//biological process|protein transport|IEA|GO:0015031|MGI|na//biological process|regulation of GTPase activity|IEA|GO:0043087|MGI|na//biological process|transport|IEA|GO:0006810|MGI|na	0.00225996	-0.00751181	0.0120752	-0.00539	0.00424536	0.00351135	0.00681434	-0.000429958	0.0112613		49.8147	0.000161
Mm.386857	Msh6	biological process|ubiquitin cycle|IEA|GO:0006512|MGI|na//molecular function|ubiquitin-protein ligase activity|IEA|GO:0004842|MGI|na	0.0107605	-0.00176761	-0.00916238	0.00969228	0.00247527	0.00793797	0.00660938	0.00839221	0.00545177		49.6076	0.000173
Mm.282711	Pex3	cellular component|integral to membrane|IEA|GO:0016021|MGI|na//cellular component|integral to peroxisomal membrane|IEA|GO:0005779|MGI|na//cellular component|integral to plasma membrane|ISS|GO:0005887|MGI|10839463//cellular component|peroxisome|IEA|GO:0005777|MGI|na//biological process|peroxisome organization and biogenesis|IEA|GO:0007031|MGI|na	0.00210746	-0.0024972	0.00643168	0.000222398	0.00195071	0.0066109	0.00582049	-0.00163983	0.00490996		49.5376	0.0001772
Mm.211838	Slc5a10	cellular component|integral to membrane|IEA|GO:0016021|MGI|na//biological process|ion transport|IEA|GO:0006811|MGI|na//cellular component|membrane|ISS|GO:0016020|MGI|12466851//biological process|sodium ion transport|IEA|GO:0006814|MGI|na//molecular function|symporter activity|IEA|GO:0015293|MGI|na//biological process|transport|ISS|GO:0006810|MGI|12466851//molecular function|transporter activity|I…	0.0056622	-0.00727959	0.0133278	-0.00427288	0.00299123	0.000935107	0.00533265	0.00362061	0.00712006		49.53	0.0001778
Mm.83689	4833406I20Rik	molecular function|G-protein coupled receptor activity|ISS|GO:0004930|MGI|12466851//molecular function|G-protein coupled receptor activity, unknown ligand|TAS|GO:0016526|MGI|12466851//biological process|G-protein coupled receptor protein signaling pathway|TAS|GO:0007186|MGI|12466851//cellular component|integral to membrane|TAS|GO:0016021|MGI|12466851//cellular component|membrane|ISS|GO:0016020|MG…	0.00360727	-0.00862028	0.0113112	-0.00295468	0.00394491	-0.000139424	0.00524597	-0.00648988	0.0107017		49.4122	0.0001852
Mm.196424	Prlpe	cellular component|extracellular region|ISS|GO:0005576|MGI|12466851//cellular component|extracellular space|TAS|GO:0005615|MGI|12466851//molecular function|hormone activity|ISS|GO:0005179|MGI|12466851	0.00750559	0.00074245	0.00357663	0.00635516	-0.00069682	-0.00197421	0.000422602	0.0191378	-0.000599247		49.313	0.0001916
Mm.3059	Nsmaf	molecular function|death receptor binding|TAS|GO:0005123|MGI|10228161	-0.00204024	-0.00110074	0.00691848	0.00127194	0.00706396	0.00499657	0.00477078	0.00446599	-0.00464331		49.0287	0.00021142
Mm.263706		cellular component|integral to membrane|TAS|GO:0016021|MGI|12466851//cellular component|membrane|ISS|GO:0016020|MGI|12466851//biological process|transport|ISS|GO:0006810|MGI|12466851//molecular function|transporter activity|ISS|GO:0005215|MGI|12466851	0.00050666	-0.00314539	0.00650655	0.00719856	0.00840134	0.00391678	0.00345524	-0.00715159	0.0171939		49.0273	0.000211524
Mm.290950	5830475I06Rik	molecular function|DNA ligase (NAD+) activity|IEA|GO:0003911|MGI|na//biological process|DNA repair|IEA|GO:0006281|MGI|na//biological process|DNA replication|IEA|GO:0006260|MGI|na//molecular function|binding|IEA|GO:0005488|MGI|na//molecular function|catalytic activity|IEA|GO:0003824|MGI|na//biological process|cell cycle|IEA|GO:0007049|MGI|na//cellular component|cell wall (sensu Bacteria)|IEA|GO:00…	0.00468649	-0.000223299	0.0050893	-0.00566947	0.00790115	0.00700565	0.00361279	0.00268312	-0.00140958		48.926	0.000219052
Mm.133300	2810450M21Rik	cellular component|Golgi apparatus|IEA|GO:0005794|MGI|na//biological process|cell cycle|IEA|GO:0007049|MGI|na//cellular component|endoplasmic reticulum|IEA|GO:0005783|MGI|na//biological process|transport|IEA|GO:0006810|MGI|na	0.00246443	0.00158115	0.00224765	0.00493921	-0.00529649	0.00590991	0.00173083	-0.000937535	0.00630536		48.8414	0.000225534
Mm.371811	Ggps1		0.000946791	-0.00491898	0.0123766	-0.000163648	0.00556885	0.00281749	0.00277449	-0.00297266	0.00577015		48.802	0.000228622
Mm.276831		molecular function|amino acid permease activity|IEA|GO:0015359|MGI|na//biological process|amino acid transport|ISS|GO:0006865|MGI|10610726//molecular function|amino acid transporter activity|IEA|GO:0015171|MGI|na//molecular function|amino acid-polyamine transporter activity|ISS|GO:0005279|MGI|10610726//cellular component|integral to membrane|TAS|GO:0016021|MGI|12466851//cellular component|membran…	0.00123339	-0.00198101	0.0055063	0.00567823	0.00340219	-0.000356925	0.000466261	-0.00523099	0.0095067		48.797	0.000229012
Mm.38594	Arnt2	molecular function|DNA binding|IDA|GO:0003677|MGI|14701734//cellular component|nucleus|IEA|GO:0005634|MGI|na//biological process|positive regulation of transcription from RNA polymerase II promoter|IDA|GO:0045944|MGI|14701734//biological process|positive regulation of transcription from RNA polymerase II promoter|IGI|GO:0045944|MGI|14701734//molecular function|protein heterodimerization activity|…	0.00495812	0.00495347	0.0135974	0.0132174	0.0110741	0.00513256	-0.00160479	-0.00346382	0.0159801		48.79	0.000229566
Mm.174044	2700050L05Rik		0.00348856	-0.00113533	0.00183516	0.00359032	0.00440556	0.00124595	0.00149693	-0.00160276	0.00312604		48.7253	0.000234746
Mm.361980	Rpl10		-0.00302959	0.000513866	0.00650842	-0.00566306	0.00077122	0.00360182	0.00788309	0.0068562	-0.0145719		48.4075	0.000261858
Mm.282560	2810405F18Rik		0.00177233	-0.000391637	0.00633771	0.00159341	0.00512207	0.00414524	0.0051394	0.0021235	-0.00494755		48.0788	0.000293106
Mm.108596	2700075B01Rik		-0.00237813	-0.00472972	0.0134202	0.000212115	0.00356197	0.00445725	0.0012356	0.00469427	-0.000345864		47.9573	0.000305558
Mm.18603	Hdc		0.00386965	-0.00422766	0.00720559	-0.00267473	0.00509095	0.00766721	0.0038595	-0.00135934	0.00186648		47.9508	0.00030624
Mm.336326	BC022960		0.00949662	0.00241402	0.00536653	0.00474497	0.00335717	0.00167155	-0.00202637	-0.00485803	0.0111598		47.807	0.000321666
Mm.28622	Txndc5	biological process|electron transport|ISS|GO:0006118|MGI|12466851//molecular function|electron transporter activity|ISS|GO:0005489|MGI|12466851//cellular component|endoplasmic reticulum|IEA|GO:0005783|MGI|na//molecular function|isomerase activity|IEA|GO:0016853|MGI|na	-0.000214869	-0.00278597	0.00240016	0.00263888	-0.00121285	-0.000740609	0.0128846	0.00587673	0.00266671		47.6867	0.000335156
Mm.28264			0.00228316	0.00339753	0.000957816	-0.000548128	0.005755	0.00392249	0.00198356	0.000101626	0.00895324		47.421	0.00036693
Mm.28792	Ube3b	cellular component|intracellular|ISS|GO:0005622|MGI|12466851//molecular function|ligase activity|IEA|GO:0016874|MGI|na//biological process|protein modification|ISS|GO:0006464|MGI|12466851//biological process|ubiquitin cycle|ISS|GO:0006512|MGI|12466851//molecular function|ubiquitin-protein ligase activity|ISS|GO:0004842|MGI|12466851	0.00274659	0.00161317	0.00264171	-0.00522239	0.00180049	0.00447341	0.000842072	0.00475272	-0.00612171		47.0955	0.000409872
Mm.296106	Zmynd19		0.0105461	0.00934338	0.0184019	0.00528733	0.00300871	0.0126488	0.00323936	0.00928304	0.003535		47.0821	0.000411732
Mm.113877		cellular component|integral to membrane|IEA|GO:0016021|MGI|na//molecular function|ion channel activity|IEA|GO:0005216|MGI|na//biological process|ion transport|IEA|GO:0006811|MGI|na//cellular component|membrane fraction|IEA|GO:0005624|MGI|na//molecular function|receptor activity|IEA|GO:0004872|MGI|na//biological process|synaptic transmission|IEA|GO:0007268|MGI|na//biological process|transport|IEA|…	0.00436852	0.00377394	0.00637833	0.00772114	-0.0125909	0.00467551	-0.00102022	0.000854051	0.0303563		46.7732	0.000457174
Mm.149438	AI481402	molecular function|receptor activity|IEA|GO:0004872|MGI|na	0.00532648	-0.00129469	0.00525547	-0.00551553	0.00560069	0.000260749	0.00034581	0.000608249	0.0037258		46.6849	0.00047104
Mm.282851			0.0045527	0.0046457	0.00691881	0.00225055	0.00168224	-0.00337626	-0.0040704	0.00547975	0.014489		46.6768	0.00047234
Mm.276829	Slc39a4	cellular component|apical plasma membrane|IDA|GO:0016324|MGI|12801924,15358787//cellular component|cytoplasmic membrane-bound vesicle|IDA|GO:0016023|MGI|14612438//cellular component|endosome|IDA|GO:0005768|MGI|14612438//cellular component|integral to membrane|IEA|GO:0016021|MGI|na//cellular component|plasma membrane|IDA|GO:0005886|MGI|14612438//biological process|transport|IEA|GO:0006810|MGI|na//…	0.00823137	0.00350833	0.00200331	0.00152703	0.00618124	0.00387891	0.000886094	-0.000279721	0.00544812		46.6518	0.000476338
Mm.294882	F11r	biological process|cell adhesion|IDA|GO:0007155|MGI|15494378//biological process|epithelial cell differentiation|IDA|GO:0030855|MGI|15494378//cellular component|integral to membrane|IEA|GO:0016021|MGI|na//molecular function|protein binding|IPI|GO:0005515|MGI|11689568//cellular component|tight junction|IDA|GO:0005923|MGI|15494378	0.00213675	0.0023117	-0.000845599	0.00423737	-0.000864337	-0.00448557	0.00229154	-0.00132941	0.0114083		46.6259	0.00048053
Mm.124666	2700038N03Rik		0.00120814	0.0240035	-0.0103652	0.00409802	-5e-05	0.0096898	0.00772543	0.00355103	0.00388301		46.5827	0.000487604
Mm.232293	2700002L06Rik	molecular function|cysteine-type endopeptidase activity|ISS|GO:0004197|MGI|12466851//molecular function|cysteine-type peptidase activity|IEA|GO:0008234|MGI|na//molecular function|hydrolase activity|IEA|GO:0016787|MGI|na//cellular component|nucleus|IEA|GO:0005634|MGI|na//molecular function|peptidase activity|IEA|GO:0008233|MGI|na//biological process|ubiquitin cycle|IEA|GO:0006512|MGI|na//molecular…	0.000846874	-0.00311722	0.0118109	0.00197901	0.00921432	0.00649307	0.00335858	0.00257378	0.00375921		46.46	0.000508214
Mm.968	Nr1h2	molecular function|DNA binding|IDA|GO:0003677|MGI|14739254//biological process|cellular lipid metabolism|IDA|GO:0044255|MGI|14739254//molecular function|ligand-dependent nuclear receptor activity|IDA|GO:0004879|MGI|12466851,14739254//molecular function|ligand-dependent nuclear receptor activity|ISS|GO:0004879|MGI|12466851,14739254//cellular component|nucleus|IDA|GO:0005634|MGI|14739254//molecular…	0.00330657	-0.00447211	0.0121124	0.00194937	0.0061931	0.00129574	0.000325891	-0.00136383	0.0126303		46.437	0.00051217
Mm.29786	A730011O11Rik	biological process|cell cycle|IEA|GO:0007049|MGI|na//biological process|cytokinesis|IEA|GO:0000910|MGI|na//biological process|mitosis|IEA|GO:0007067|MGI|na//biological process|mitotic cell cycle|IEA|GO:0000278|MGI|na//biological process|mitotic chromosome condensation|IEA|GO:0007076|MGI|na//cellular component|nucleus|IEA|GO:0005634|MGI|na	0.00579812	-0.00122544	0.0130517	-0.00412712	0.0107643	0.00103879	-0.000520717	-0.00240965	0.00349191		46.4107	0.000516736
Mm.240108	Cog2	cellular component|Golgi apparatus|IEA|GO:0005794|MGI|na//biological process|Golgi organization and biogenesis|IEA|GO:0007030|MGI|na//cellular component|membrane|IEA|GO:0016020|MGI|na//biological process|protein transport|IEA|GO:0015031|MGI|na//molecular function|receptor activity|IEA|GO:0004872|MGI|na//biological process|transport|IEA|GO:0006810|MGI|na	0.00108188	0.00496124	0.010172	-0.00484513	0.0126143	0.00211334	0.00237424	0.00132869	-0.00153366		46.3888	0.000520568
Mm.274285	Opa1	molecular function|GTP binding|ISS|GO:0005525|MGI|11847212//molecular function|GTPase activity|IEA|GO:0003924|MGI|na//cellular component|mitochondrion|IDA|GO:0005739|MGI|11847212,14651853//molecular function|motor activity|IEA|GO:0003774|MGI|na	-0.00137772	0.000911194	0.00505049	-0.0018732	6.72e-06	0.00276209	0.00403975	0.00488076	-0.00294135		46.1761	0.000559234
Mm.4871	Timp3	cellular component|basement membrane|IDA|GO:0005604|MGI|12950084//molecular function|enzyme inhibitor activity|IEA|GO:0004857|MGI|na//cellular component|extracellular matrix (sensu Metazoa)|IEA|GO:0005578|MGI|na//molecular function|metalloendopeptidase inhibitor activity|IEA|GO:0008191|MGI|na	0.000451308	0.00558699	-0.00041918	0.0023099	0.00346984	0.00665552	-0.00048302	0.00327759	0.00663073		46.1405	0.00056598
Mm.3350		molecular function|actin binding|IDA|GO:0003779|MGI|14636561//cellular component|actin cytoskeleton|IDA|GO:0015629|MGI|14636561//molecular function|calcium ion binding|IEA|GO:0005509|MGI|na//biological process|cell cycle arrest|IEA|GO:0007050|MGI|na//biological process|cell motility|IMP|GO:0006928|MGI|14636561//cellular component|cytoskeleton|IEA|GO:0005856|MGI|na//biological process|establishmen…	0.00333772	-0.000793549	0.00726701	0.00299726	0.00275265	-0.00343115	0.000499789	0.000788751	0.00559105		46.1013	0.000573476
Mm.141021	Ifitm3	cellular component|cytoplasmic membrane-bound vesicle|IDA|GO:0016023|MGI|15184081//biological process|immune response|ISS|GO:0006955|MGI|12466851//cellular component|integral to membrane|ISS|GO:0016021|MGI|12466851//biological process|negative regulation of cell proliferation|IDA|GO:0008285|MGI|15184081	-0.000401372	0.00220134	0.00282967	0.000849078	-0.00151176	0.00173536	0.00665789	0.00461798	0.000289937		45.9944	0.000594464
Mm.296437			0.00270261	-0.00421995	0.0130382	0.00667799	-0.00118079	0.00160687	0.00666753	-0.000237679	0.0132858		45.9797	0.0005974
Mm.261994	1110001M19Rik		0.00240048	0.00624136	-0.00156546	0.0074153	-0.00316575	-0.00175533	0.00215144	0.0022068	0.00806402		45.9028	0.000613022
Mm.21185	Ap3b1	cellular component|Golgi apparatus|IEA|GO:0005794|MGI|na//cellular component|Golgi trans face|TAS|GO:0005802|MGI|9714600//biological process|antigen presentation, exogenous lipid antigen|IMP|GO:0048007|MGI|14557411//biological process|antigen processing|IMP|GO:0030333|MGI|14557411//molecular function|binding|IEA|GO:0005488|MGI|na//cellular component|coated pit|IEA|GO:0005905|MGI|na//biological pr…	-0.00076918	0.00209467	0.00369519	0.00171164	-0.000199007	0.00733643	0.00826564	-0.00231748	0.00438952		45.813	0.000631786
Mm.29270	BC034090		0.00776207	-0.00282873	0.0106309	-0.00490248	0.00438669	0.0049614	0.00405146	0.00256498	-0.00193681		45.7518	0.00064486
Mm.29515	Pdhb	molecular function|ATP binding|ISS|GO:0005524|MGI|12466851//biological process|intracellular signaling cascade|ISS|GO:0007242|MGI|12466851//molecular function|kinase activity|IEA|GO:0016301|MGI|na//biological process|protein amino acid phosphorylation|ISS|GO:0006468|MGI|12466851//molecular function|protein kinase activity|ISS|GO:0004672|MGI|12466851//molecular function|protein serine/threonine ki…	0.00137921	-0.00125686	0.00180364	-0.00181239	-0.00800468	0.00345363	0.00380963	0.00784956	0.00836642		45.7217	0.0006514
Mm.4498	Ptpn14	molecular function|binding|IEA|GO:0005488|MGI|na//cellular component|cytoskeleton|IEA|GO:0005856|MGI|na//molecular function|hydrolase activity|IEA|GO:0016787|MGI|na//molecular function|phosphoprotein phosphatase activity|IEA|GO:0004721|MGI|na//biological process|protein amino acid dephosphorylation|IEA|GO:0006470|MGI|na//molecular function|protein tyrosine phosphatase activity|IEA|GO:0004725|MGI|…	0.0031404	-0.00541658	0.0152124	-0.000224704	0.0048869	0.000612276	0.00359443	-0.000103604	0.00978825		45.7136	0.000653172
Mm.323925	5031439G07Rik		-0.000421423	0.00819019	-0.00336407	0.00271651	0.000279538	0.00385567	-0.00166122	0.00296208	0.00105093		45.7037	0.000655354
Mm.28712	Ndufs7	molecular function|NADH dehydrogenase (ubiquinone) activity|IEA|GO:0008137|MGI|na//molecular function|NADH dehydrogenase activity|IEA|GO:0003954|MGI|na//cellular component|extracellular space|TAS|GO:0005615|MGI|12466851//biological process|mitochondrial electron transport, NADH to ubiquinone|IEA|GO:0006120|MGI|na//cellular component|mitochondrion|IDA|GO:0005739|MGI|14651853//molecular function|ox…	-0.000971313	-0.00119424	0.00699743	-0.00102661	0.00142871	0.0065857	0.00416855	0.00231565	-0.00214917		45.6677	0.000663288
Mm.4933	Mcm6	molecular function|ATP binding|IEA|GO:0005524|MGI|na//molecular function|DNA binding|IEA|GO:0003677|MGI|na//biological process|DNA replication|IEA|GO:0006260|MGI|na//biological process|DNA replication initiation|IEA|GO:0006270|MGI|na//molecular function|DNA-dependent ATPase activity|IEA|GO:0008094|MGI|na//biological process|cell cycle|IEA|GO:0007049|MGI|na//cellular component|nucleus|IDA|GO:00056…	0.00372153	0.00543024	-0.000645214	-0.00153825	-0.00141281	0.00859086	0.00266109	0.00532495	-0.0123587		45.3023	0.000749452
Mm.356496	Arhgap18	molecular function|GTPase activator activity|IEA|GO:0005096|MGI|na//biological process|biological process unknown|ND|GO:0000004|MGI|na//cellular component|cellular component unknown|ND|GO:0008372|MGI|na	-0.00176214	-0.000308165	0.00240785	-0.00242343	-0.00157154	0.00408305	0.00863742	-0.00157653	0.0113893		45.2518	0.000762182
Mm.254463	BC043476	molecular function|DNA binding|IEA|GO:0003677|MGI|na//cellular component|nucleus|IEA|GO:0005634|MGI|na	-0.001093	-0.00567599	0.0121775	-0.00122015	-0.000386178	0.00181618	0.00363676	-0.00419524	0.0132905		45.2341	0.00076669
Mm.342551	BC022765		0.00488136	-0.00579844	0.00984143	-0.00105411	0.00706203	0.00443252	0.00358069	-0.00521606	-0.000504198		45.211	0.00077261
Mm.247203	Pcdhga12	molecular function|calcium ion binding|IEA|GO:0005509|MGI|na//biological process|calcium-dependent cell-cell adhesion|ISS|GO:0016339|MGI|10403819//biological process|cell adhesion|IEA|GO:0007155|MGI|na//cellular component|integral to membrane|IEA|GO:0016021|MGI|na//cellular component|plasma membrane|ISS|GO:0005886|MGI|10403819//molecular function|protein binding|IEA|GO:0005515|MGI|na	0.00471888	0.000351352	0.00106804	0.00237213	-0.000503419	-0.00428087	-0.00241494	0.00172291	0.00585215		45.1017	0.000801246
Mm.349186			0.0056316	-0.00221815	0.00974665	-0.00268353	0.00653559	0.00688561	0.00559117	-0.00116734	-0.00115729		45.1008	0.000801496
Mm.386797	Srrm2	molecular function|chymotrypsin activity|ISS|GO:0004263|MGI|12466851//cellular component|extracellular space|TAS|GO:0005615|MGI|12466851//cellular component|membrane|IDA|GO:0016020|MGI|14583634//molecular function|peptidase activity|IEA|GO:0008233|MGI|na//biological process|proteolysis and peptidolysis|IC|GO:0006508|MGI|12466851,14583634//biological process|proteolysis and peptidolysis|ISS|GO:000…	0.00172324	-0.00475649	0.0113531	0.00442728	0.01007	0.00051693	0.00413361	0.00294222	0.00991215		45.0403	0.000817794
Mm.364476			0.000186626	0.00260287	0.0160642	-0.00326679	0.00973193	0.00117642	0.000752823	0.00250929	0.00336222		45.003	0.000827996
Mm.1838	Vamp8	cellular component|early endosome|TAS|GO:0005769|MGI|9878266//cellular component|integral to membrane|TAS|GO:0016021|MGI|12466851//molecular function|protein binding|IPI|GO:0005515|MGI|14668490//biological process|vesicle-mediated transport|IEA|GO:0016192|MGI|na	-0.00348139	-0.00232687	0.00595221	0.0013532	0.00348064	0.00450108	0.005299	-0.00389019	0.0149166		44.9853	0.000832888
Mm.45688			-0.00145139	0.00130727	0.00636879	-0.00336501	0.00789568	0.00584927	0.00373159	-0.00482373	0.00346359		44.9798	0.000834406
Mm.206642	Mgat2	molecular function|alpha-1,6-mannosylglycoprotein 2-beta-N-acetylglucosaminyltransferase activity|IEA|GO:0008455|MGI|na//molecular function|transferase activity|IEA|GO:0016740|MGI|na//molecular function|transferase activity, transferring glycosyl groups|IEA|GO:0016757|MGI|na	0.00108	-0.000977586	0.0048468	0.00202973	0.00139734	0.00254385	0.00105623	0.0036336	0.00146458		44.966	0.000838264
Mm.290341	B230114J08Rik	cellular component|integral to membrane|TAS|GO:0016021|MGI|12466851	-0.00206892	-0.0026574	0.00664894	-0.000629253	0.0054091	0.00570937	0.00390971	-0.00203242	0.00280023		44.8577	0.000868952
Mm.37801	Shcbp1	molecular function|SH2 domain binding|IDA|GO:0042169|MGI|10086341//molecular function|protein binding|IPI|GO:0005515|MGI|10086341	0.00658916	-0.00252932	0.00785347	0.00244458	0.00423242	0.00404866	-0.000588095	0.00176669	0.0253044		44.7282	0.000907108
Mm.288474	Spp1	biological process|cell adhesion|IEA|GO:0007155|MGI|na//molecular function|cytokine activity|IEA|GO:0005125|MGI|na//cellular component|extracellular space|TAS|GO:0005615|MGI|12466851//biological process|ossification|IEA|GO:0001503|MGI|na//molecular function|protein binding|IEA|GO:0005515|MGI|na	-0.00532337	-0.00537941	0.0148989	0.00117953	0.00310588	0.005782	0.0018848	0.0153221	0.000547276		44.7277	0.000907264
Mm.288730		cellular component|DNA-directed RNA polymerase I complex|ISS|GO:0005736|MGI|12466851//cellular component|DNA-directed RNA polymerase II, core complex|ISS|GO:0005665|MGI|12466851//cellular component|DNA-directed RNA polymerase III complex|ISS|GO:0005666|MGI|12466851//molecular function|DNA-directed RNA polymerase activity|ISS|GO:0003899|MGI|12466851//molecular function|nucleotidyltransferase activ…	0.00481477	-0.00843159	0.0116309	-0.00820149	0.000297925	-0.000552667	0.0025407	0.000848856	0.01393		44.6959	0.00091687
Mm.27651	BC030932	molecular function|ATP binding|IEA|GO:0005524|MGI|na//molecular function|kinase activity|IEA|GO:0016301|MGI|na//molecular function|transferase activity|IEA|GO:0016740|MGI|na	0.00611247	0.00832687	-0.000480837	0.00429106	0.00348826	0.00848714	0.000851913	-0.00229847	0.00327158		44.6382	0.000934596
Mm.196332	AF229032	molecular function|RNA binding|IEA|GO:0003723|MGI|na//biological process|RNA processing|IEA|GO:0006396|MGI|na//molecular function|magnesium ion binding|IEA|GO:0000287|MGI|na//cellular component|mitochondrion|ISS|GO:0005739|MGI|11504732//molecular function|nucleotide binding|IEA|GO:0000166|MGI|na//molecular function|nucleotidyltransferase activity|IEA|GO:0016779|MGI|na//molecular function|tRNA ade…	0.00992689	-0.00436485	0.0122485	-0.00181593	0.00845847	0.00161576	5.38e-05	0.00102937	-0.000755668		44.6203	0.000940144
