# Supplementary material for: AGEMAP: A Gene Expression Database for Aging in Mice
Source: PLoS Genet. 2007 Nov 30;3(11):e201. doi: 10.1371/journal.pgen.0030201 (PMC2098796; doi:10.1371/journal.pgen.0030201)
Supplement: Table S6 — (40 KB XLS) [file pgen.0030201.st006.xls]

## Sheet: Sheet1
Supplemental Table 6: 84 gene sets age-regulated in multiple mouse tissues
a Z-Value denotes the Z-score calculated by the van der Waerden nonparametric test, and reflects the number of standard deviations that a set of genes is skewed from normal within the ranked set of all genes. See Zahn et al. (2006) for a complete mathematical description.
b The Empirical Meta-analysis value refers to the value calculated by -2 ln (PRODUCT (pi..pN)) for genes or gene sets decreasing with age and -2 ln (PRODUCT (1-pi..1-pN)) for genes or gene sets increasing with age. A high value indicates a gene or gene set age-regulated amongst several tissues. See text.
c The Empirical Meta-analysis p-value is generated by inputting the Empirical Meta-analysis value into the chi-square distribution with 2N degrees of freedom. See text.
Gene sets age-downregulated in multiple tissues		Adrenals	Cerebellum	Eye	Gonads	Heart	Lung	Spleen	Spinal Cord	Thymus
GO ID	GO Name	Z-Valuea	Z-Value	Z-Value	Z-Value	Z-Value	Z-Value	Z-Value	Z-Value	Z-Value		Empirical Meta-analysis Valueb	Empirical Meta-analysis p-value <c
GO:0009953	dorsal/ventral pattern formation	0.540103	0.42993	-1.41442	-2.55849	-1.85651	-2.88238	-3.33478	1.00137	-1.42657		72.4621	3.44804e-08
GO:0007517	muscle development	-2.33429	0.565053	0.743713	-2.23349	-2.17316	-1.72115	-0.736976	-0.195356	-1.48106		68.8567	1.40966e-07
GO:0006259	DNA metabolism	-2.90204	0.110537	-0.0924204	-1.48418	-2.0504	-2.02308	-1.82909	1.01934	-0.800096		68.0715	1.91053e-07
GO:0005198	structural molecule activity	0.142191	-1.07102	-2.05116	-1.43157	-0.982856	-1.26158	-1.04036	-0.678659	-1.71352		65.241	5.66953e-07
GO:0004527	exonuclease activity	-0.336193	0.0436868	-2.03391	-1.90153	-1.70903	-1.33795	-2.20641	2.33472	-2.21971		64.1347	8.64128e-07
GO:0005913	cell-cell adherens junction	-0.264288	0.787478	-0.957006	-1.24675	-1.7098	-0.847951	-0.679423	0.934976	-0.925756		62.589	1.55128e-06
GO:0006364	rRNA processing	0.370743	0.428933	-0.748242	-1.68142	-3.13915	-1.45424	-2.21335	1.52011	-1.51293		60.1993	3.79943e-06
GO:0006730	one-carbon compound metabolism	-0.987221	0.105508	-1.66833	-0.564722	-1.44322	-0.779187	-1.71252	0.412365	-0.890062		59.7871	4.42928e-06
GO:0005654	nucleoplasm	-1.09682	-0.47522	1.10737	-2.41423	0.596478	-2.21995	-0.624711	0.313283	-1.68921		58.6094	6.85204e-06
GO:0005874	microtubule	-1.33821	-0.851085	-0.407832	-0.969386	-0.0177919	-0.674934	-2.07164	-1.53976	-2.16109		56.6311	1.41647e-05
GO:0009408	response to heat	-1.2309	-0.0216094	0.33407	-2.83685	-0.539583	-1.26337	-2.9731	1.09205	-2.40111		55.6896	1.99513e-05
GO:0005201	extracellular matrix structural constituent	0.657487	-0.280128	-2.38529	-1.5998	-0.664331	-1.18372	-0.876172	-0.54047	-0.365219		55.5384	2.10754e-05
GO:0005496	steroid binding	-0.980831	0.560428	-0.813948	-0.119289	-1.39403	-1.94044	-1.83814	0.827376	-1.26422		55.3071	2.29175e-05
GO:0007218	neuropeptide signaling pathway	-2.82976	-0.847967	-0.702025	-1.22172	-0.160253	-0.782859	-0.695877	-0.364849	0.142105		53.5969	4.2404e-05
GO:0006413	translational initiation	-0.484974	1.89968	-1.01309	-1.58339	-1.52261	-0.123977	-1.22962	0.926679	-2.46675		53.5619	4.2937e-05
GO:0003887	DNA-directed DNA polymerase activity	-1.53779	1.23961	-0.819342	-1.31029	-0.649658	-1.57019	-1.35927	0.979824	-1.35225		53.4873	4.40989e-05
GO:0005525	GTP binding	-0.529713	-2.83623	-0.032901	-0.360501	0.0142048	-1.19107	-0.980777	-0.300316	-2.92308		53.4613	4.451e-05
GO:0000119	mediator complex	-1.06135	0.17492	-1.76345	-0.851512	-2.21294	-1.31218	-0.849503	1.06309	-0.443147		52.9672	5.30907e-05
GO:0030900	forebrain development	-0.938288	-0.926534	0.954749	-2.04916	0.0221607	-0.737515	-0.259354	-0.808482	-0.859464		52.2194	6.924e-05
GO:0006886	intracellular protein transport	0.884418	1.27731	-2.02441	-2.89913	-2.0244	-0.750457	-2.12476	0.945383	-2.8821		52.156	7.08128e-05
GO:0005856	cytoskeleton	-0.518003	-0.642695	-0.421934	-1.5627	0.864404	-2.08001	-0.287639	-0.162461	-2.3931		51.7761	8.09913e-05
GO:0003746	translation elongation factor activity	-1.80421	-0.541951	1.1045	-2.52019	-0.987014	0.156752	0.620225	-0.0141529	-1.81187		51.4633	9.04349e-05
GO:0001558	regulation of cell growth	0.107401	-0.839724	-1.53917	-1.53892	-1.97497	-0.346727	0.717325	0.765087	-0.718035		51.1358	0.000101476
GO:0016568	chromatin modification	0.480414	-0.226799	0.921001	-2.63967	-0.843726	-1.34763	-1.14656	1.13213	-2.7188		49.8057	0.000161521
GO:0030163	protein catabolism	1.36074	0.0368579	-1.27371	-1.35079	-0.854493	-0.592259	-1.15271	1.7041	-1.68285		49.7405	0.000165222
GO:0000776	kinetochore	-0.726308	-1.79634	-1.19698	-0.0633125	0.127519	-2.19113	-0.552069	-1.48663	2.13911		49.682	0.000168614
GO:0008104	protein localization	-0.456908	0.261317	-0.550813	-0.962045	-1.01409	-0.255715	-1.18208	0.000730558	-1.39118		49.3536	0.000188953
GO:0006281	DNA repair	-0.463177	-1.84512	-0.882374	-2.01669	1.44928	0.266436	-0.00240917	0.337949	-1.85456		49.2201	0.00019789
GO:0006412	protein biosynthesis	-0.731578	1.93253	-0.212435	-7.24173	-2.83687	-1.48757	-0.39386	6.43525	-10.7574		48.7831	0.000230111
GO:0005829	cytosol	-0.639297	1.31163	-0.18628	-4.12214	-1.76371	-2.46025	-3.18807	3.69055	-5.64574		48.0662	0.000294378
GO:0006310	DNA recombination	-0.174795	-1.08263	-0.127896	-0.842171	0.424301	-1.1968	-0.956066	0.703296	-1.15072		48.0437	0.000296652
GO:0007409	axonogenesis	-1.26826	-1.7255	-0.226346	-0.769607	-0.914681	-0.845115	-0.509901	0.507939	-0.806466		48.0377	0.000297263
GO:0007046	ribosome biogenesis	-0.820639	0.719505	-0.0125459	-4.89236	-1.79998	-1.76498	0.136379	4.1	-5.39916		47.5004	0.00035714
GO:0005200	structural constituent of cytoskeleton	-0.85099	0.496229	3.0378	-1.27445	-0.698122	-2.51942	-1.49251	0.535445	-4.63882		47.369	0.00037348
GO:0005720	nuclear heterochromatin	-0.304428	-0.0703767	-1.07484	0.034986	-1.13467	-1.39769	-1.72318	0.811842	-0.0739495		47.0757	0.000412635
GO:0003924	GTPase activity	-1.44998	-1.06714	0.642672	-0.698541	-0.969298	-0.611042	-1.27695	0.651394	-1.99797		46.7997	0.000453096
GO:0005681	spliceosome complex	-1.02884	0.152334	-2.89683	0.513612	0.0509408	-0.55751	-1.27428	0.315779	-1.34514		46.6949	0.000469456
GO:0016829	lyase activity	-1.59315	-0.107034	0.155986	-2.314	-1.34729	0.137356	-0.719605	1.58078	-1.64682		46.6727	0.000472982
GO:0004298	threonine endopeptidase activity	1.2013	1.30333	-1.204	-0.855965	-2.08591	-1.60128	-1.36215	2.63705	-4.01246		46.6463	0.000477227
GO:0005839	proteasome core complex (sensu Eukaryota)	1.2013	1.30333	-1.204	-0.855965	-2.08591	-1.60128	-1.36215	2.63705	-4.01246		46.6463	0.000477227
GO:0042981	regulation of apoptosis	-0.99272	-0.616879	-0.902859	-0.564818	0.724956	-0.215124	0.0100871	-0.969409	-1.02591		46.4083	0.000517156
GO:0006457	protein folding	0.846261	-0.367077	0.556314	-3.65381	-1.01776	-1.11265	-2.07099	2.34271	-4.14139		45.9618	0.000601011
GO:0003743	translation initiation factor activity	0.0554784	1.27767	-0.0336332	-1.69443	-2.00418	-0.958904	-1.95162	1.14062	-3.82335		45.8926	0.000615131
GO:0007229	integrin-mediated signaling pathway	-1.02871	0.607612	-0.504649	-1.14786	-0.566001	-0.934498	-0.386513	-0.429527	-1.06463		45.8813	0.00061747
GO:0006334	nucleosome assembly	0.590645	-0.661397	-0.925208	-1.29339	-0.374796	-1.07599	-0.459583	0.788555	-1.86219		45.7531	0.000644578
GO:0007015	actin filament organization	-0.925713	0.572484	-0.657066	0.341916	-0.11899	-1.51096	-0.12876	-0.106321	-1.63902		45.7025	0.000655598
GO:0030324	lung development	1.54332	0.97375	-1.775	-2.39205	0.0286526	-1.03205	-2.04259	0.935854	-1.301		45.5614	0.000687322
GO:0000074	regulation of progression through cell cycle	-0.238318	-0.714155	0.345973	0.300435	-1.74454	-1.62632	-1.31557	0.769376	-2.06153		45.2866	0.000753368
GO:0008026	ATP-dependent helicase activity	-0.0456052	1.4147	0.5743	-1.55376	-0.828839	-1.61715	-2.02566	1.32744	-2.55749		45.1595	0.000785972
GO:0043066	negative regulation of apoptosis	-0.638356	0.942594	-1.03937	-0.0636383	-0.231463	-0.294912	-1.77987	-0.00721308	-0.668958		44.8073	0.000883618
GO:0006414	translational elongation	-1.42596	-0.00209303	1.46112	-4.07503	-1.16824	-0.691408	0.918573	1.26342	-2.9238		44.5896	0.00094976
GO:0030027	lamellipodium	-0.488673	-0.410401	0.573542	-1.67857	0.62527	-1.0424	-0.249425	-0.11644	-1.24621		44.5863	0.000950788
GO:0006986	response to unfolded protein	0.0391848	-1.1285	1.03507	-2.28161	0.0814298	-1.75188	0.0505908	-0.889795	-1.57609		44.5848	0.000951256
GO:0006917	induction of apoptosis	-1.32038	0.0489029	-1.05116	-0.525007	0.41259	-0.280531	-0.880022	-0.660455	-1.28676		44.5421	0.000964789
Gene sets age-upregulated in multiple tissues		Adrenals	Cerebellum	Eye	Gonads	Heart	Lung	Spleen	Spinal Cord	Thymus
GO ID	GO Name	Z-Valuea	Z-Value	Z-Value	Z-Value	Z-Value	Z-Value	Z-Value	Z-Value	Z-Value		Empirical Meta-analysis Valueb	Empirical Meta-analysis p-value <c
GO:0006955	immune response	0.944278	0.553097	0.923853	1.73073	1.0137	2.23514	4.40957	1.63256	0.182176		79.09	2.47172e-09
GO:0006813	potassium ion transport	1.93548	-0.341859	1.46199	0.903948	1.52166	1.93441	0.789844	-1.59804	1.67892		65.7426	4.6801e-07
GO:0005249	voltage-gated potassium channel activity	2.03023	-1.1448	0.653456	1.44335	0.352299	1.80586	1.14225	-0.813376	1.42791		61.6474	2.21084e-06
GO:0006956	complement activation	0.710178	0.479633	-0.609267	0.99997	0.398023	0.329831	2.56278	1.7879	0.131019		58.7397	6.52992e-06
GO:0006958	complement activation, classical pathway	0.198035	0.977131	0.476788	0.774069	1.17876	0.838281	2.24232	0.802218	0.551831		58.3489	7.54327e-06
GO:0005125	cytokine activity	1.50314	2.14028	-0.527361	2.15575	0.598882	1.7899	0.191	2.16864	-1.94052		58.3194	7.62575e-06
GO:0005764	lysosome	0.190809	0.0254267	1.62142	2.20777	-0.0375407	0.831164	2.66823	2.6347	-2.00903		56.8337	1.31547e-05
GO:0005887	integral to plasma membrane	1.54686	0.237117	-0.601347	3.02922	0.354692	1.26074	0.911156	-0.275134	1.59865		56.3523	1.56805e-05
GO:0016324	apical plasma membrane	2.28138	-0.917693	1.05808	1.40539	0.995933	0.411265	1.39764	0.0689656	-0.36848		52.759	5.71718e-05
GO:0006814	sodium ion transport	0.740907	0.0795079	1.34254	-1.70788	2.02614	-0.538238	0.358369	1.37628	0.686245		51.532	8.82721e-05
GO:0015293	symporter activity	2.36	-0.32156	0.553998	1.41306	-0.376527	0.00662465	-0.0672143	-0.520477	1.6013		51.241	9.77919e-05
GO:0009897	external side of plasma membrane	0.267188	0.641047	-0.0749477	2.24007	-0.640617	1.21166	1.61652	0.109761	1.02431		50.935	0.000108888
GO:0004840	ubiquitin conjugating enzyme activity	1.47263	-0.284062	1.63615	0.824949	0.391588	-1.03256	-1.45783	0.884844	1.34127		50.8394	0.000112599
GO:0008076	voltage-gated potassium channel complex	1.43176	-0.546959	-0.182083	2.33878	0.450972	1.84041	0.180295	-0.888817	1.11145		50.5856	0.000123062
GO:0007059	chromosome segregation	1.44865	0.465491	1.56153	0.0953714	0.596698	0.369455	-0.354517	0.919786	-1.62672		50.4561	0.000128762
GO:0004888	transmembrane receptor activity	1.7551	1.17085	-1.52703	2.89037	-2.26451	-0.550172	0.565305	0.0607066	1.22516		49.7994	0.000161878
GO:0006821	chloride transport	0.470658	1.15725	0.325227	1.75816	1.06434	-0.546507	0.626491	0.0443346	0.670756		48.756	0.000232271
GO:0006486	protein amino acid glycosylation	0.280805	0.06085	-0.513344	0.405361	0.0958998	2.54758	1.85087	0.239847	0.800977		48.6236	0.000243111
GO:0043087	regulation of GTPase activity	1.91671	-2.41552	1.19509	-0.608079	1.89339	0.572453	0.529299	-0.868175	1.00182		48.5702	0.000247618
GO:0004842	ubiquitin-protein ligase activity	1.13761	0.845961	-1.14939	1.33123	1.72733	-0.161313	-1.3226	1.27783	0.528743		47.1786	0.000398462
GO:0015297	antiporter activity	0.207889	0.0145055	0.806595	0.434067	0.442539	0.550036	1.24036	0.340177	1.90773		46.7984	0.000453297
GO:0007281	germ cell development	1.52758	-0.319644	2.11085	-0.2254	1.96899	-1.78958	-0.773914	1.06201	0.292757		46.5302	0.00049632
GO:0016757	transferase activity, transferring glycosyl groups	0.591916	0.37343	-1.6539	1.38388	0.52434	1.1571	0.797274	-0.208135	1.65739		46.4968	0.000501946
GO:0005267	potassium channel activity	0.155961	-0.877713	1.13709	-0.251211	1.74777	1.53977	1.28492	-2.13313	1.20343		46.3211	0.000532583
GO:0005789	endoplasmic reticulum membrane	1.44075	0.0666129	0.829359	0.0311326	-0.748926	0.0542226	-0.146969	0.926878	1.56604		46.0913	0.000575417
GO:0006139	nucleobase, nucleoside, nucleotide and nucleic acid metabolism	1.44605	0.0885806	0.0740334	1.85285	0.391215	0.526772	-0.000212205	-1.62722	1.76233		45.6908	0.000658179
GO:0016042	lipid catabolism	0.733655	-1.01241	2.5623	0.727348	0.132214	-1.10276	0.399226	1.45766	-1.28955		45.4259	0.000719154
GO:0005216	ion channel activity	-0.942148	-0.591114	1.46083	-0.242684	2.51501	2.02832	1.20609	-3.23085	2.03969		45.1304	0.000793628
GO:0005096	GTPase activator activity	1.248	-0.831695	-0.0261034	1.00149	1.93304	0.396944	0.762024	-1.3532	0.861478		44.6327	0.000936276
GO:0005875	microtubule associated complex	1.37559	2.25651	-2.03879	1.91309	0.34815	-0.529945	-1.37521	0.637959	1.23434		44.437	0.000998944
