# Supplementary material for: AGEMAP: A Gene Expression Database for Aging in Mice
Source: PLoS Genet. 2007 Nov 30;3(11):e201. doi: 10.1371/journal.pgen.0030201 (PMC2098796; doi:10.1371/journal.pgen.0030201)
Supplement: Table S7 — (258 KB XLS) [file pgen.0030201.st007.xls]

## Sheet: Sheet1
Supplemental Table 7: 2,578 genes assayed for age-regulation in human and mouse
Human Unigene ID	Mouse Unigene	Mouse Gene Name
Hs.100007	Mm.102	Rfx2
Hs.100009	Mm.281367	Cdc2a
Hs.100057	Mm.305555	1700054C12Rik
Hs.100426	Mm.313023	Brms1
Hs.100960	Mm.347359	D5Ertd110e
Hs.101067	Mm.218837	Gcn5l2
Hs.101174	Mm.1287	Mapt
Hs.101382	Mm.255332	Tnfaip2
Hs.101448	Mm.277668	Mta3
Hs.101474	Mm.9287	Mast2
Hs.1019	Mm.3542	Pthr1
Hs.1023	Mm.34775	Pdha1
Hs.102301	Mm.124316	Tfpi
Hs.102419	Mm.300404	3110024A21Rik
Hs.102456	Mm.35353	Sip1
Hs.10247	Mm.288282	Alcam
Hs.102548	Mm.35059	Arhgap5
Hs.102708	Mm.234823	1200015K23Rik
Hs.102929	Mm.192416	Wasbp
Hs.103106	Mm.165735	Lsm2
Hs.103502	Mm.30130	Gpt1
Hs.103915	Mm.257498	Utx
Hs.104123	Mm.268180	Mipol1
Hs.104125	Mm.8687	Cap1
Hs.104134	Mm.340601	4930563C04Rik
Hs.1042	Mm.321227	Trim21
Hs.104315	Mm.228669	Shoc2
Hs.10441	Mm.4929	Nfya
Hs.104519	Mm.212039	Pld1
Hs.104788	Mm.180410	4930566A11Rik
Hs.104865	Mm.15252	Srpk1
Hs.104879	Mm.272569	Serpinb9
Hs.1050	Mm.281003	Pscd3
Hs.10526	Mm.196484	Csrp1
Hs.105340	Mm.342337	Lyst
Hs.105434	Mm.322843	Isg20
Hs.105435	Mm.247143	Gmds
Hs.105460	Mm.5002	9130213B05Rik
Hs.105465	Mm.259642	Snrpf
Hs.105751	Mm.8235	Stk10
Hs.105779	Mm.306663	Pias1
Hs.105894	Mm.268564	C77668
Hs.106070	Mm.168789	Cdkn1c
Hs.106185	Mm.5236	Ralgds
Hs.1063	Mm.308514	Snrp1c
Hs.106346	Mm.279041	Nol7
Hs.106529	Mm.5390	Ndufaf1
Hs.106635	Mm.22524	AI481750
Hs.106876	Mm.17708	Atp6v0d1
Hs.106880	Mm.27291	Bysl
Hs.107088	Mm.242791	BC027163
Hs.107474	Mm.25903	Nab1
Hs.107476	Mm.14663	Atp5l
Hs.10758	Mm.253142	Ndufs4
Hs.107600	Mm.1956	Nefl
Hs.107911	Mm.262053	Abcb7
Hs.107942	Mm.291037	Prei3
Hs.108104	Mm.3074	Ube2l3
Hs.108112	Mm.27444	Pole3
Hs.108139	Mm.196782	Zfp212
Hs.108332	Mm.180052	Ube2d2
Hs.108614	Mm.222272	Clasp2
Hs.10862	Mm.42040	Ak4
Hs.108646	Mm.3711	Gpd2
Hs.109059	Mm.133851	Mrpl12
Hs.109268	Mm.316982	Mm.316982
Hs.10927	Mm.294870	Il25
Hs.109358	Mm.135129	Atp10a
Hs.109590	Mm.21965	D5Ertd593e
Hs.109694	Mm.386832	Nrd1
Hs.109727	Mm.193041	Map3k7ip2
Hs.109918	Mm.20323	Arhh
Hs.1100	Mm.244820	Tbp
Hs.110099	Mm.4909	Runx1t1
Hs.110364	Mm.4587	Ppic
Hs.110736	Mm.4168	Slc12a2
Hs.110796	Mm.6698	Sara1
Hs.110855	Mm.272675	Slc20a1
Hs.111286	Mm.297033	Mrps11
Hs.1116	Mm.3122	Ltbr
Hs.111632	Mm.246693	Lsm3
Hs.11170	Mm.276338	Rbm14
Hs.11171	Mm.22264	Apg5l
Hs.111779	Mm.29027	Sparcl1
Hs.111801	Mm.27932	Ars2
Hs.11183	Mm.252171	Snx2
Hs.111867	Mm.273292	Gli2
Hs.111894	Mm.30071	Laptm4a
Hs.1119	Mm.3507	Nr4a2
Hs.112028	Mm.19073	Map4k4
Hs.112184	Mm.292942	1110015K06Rik
Hs.112318	Mm.291868	Tomm7
Hs.112378	Mm.24551	Lims2
Hs.112405	Mm.2128	S100a9
Hs.112669	Mm.221253	Fabp3
Hs.112751	Mm.269061	9130404D08Rik
Hs.112986	Mm.236764	Tmem5
Hs.113082	Mm.271980	2210415K24Rik
Hs.113319	Mm.247651	Kif2c
Hs.11342	Mm.18503	Ninj1
Hs.11355	Mm.159684	Tmpo
Hs.113657	Mm.268798	Slco3a1
Hs.11417	Mm.22473	Rabac1
Hs.114360	Mm.153272	Tsc22d1
Hs.114412	Mm.19169	Txnl
Hs.114416	Mm.100353	Tbl3
Hs.11449	Mm.269800	1190006E07Rik
Hs.1145	Mm.246679	AI314831
Hs.11465	Mm.378931	Gsto1
Hs.114740	Mm.260703	Vps26
Hs.114931	Mm.2277	Ctsh
Hs.115166	Mm.244003	Scel
Hs.115176	Mm.137134	Tiam2
Hs.115242	Mm.3250	Drg1
Hs.115246	Mm.272226	Msh4
Hs.115285	Mm.285076	Dlat
Hs.115325	Mm.34027	Rab7l1
Hs.1154	Mm.298812	Ovgp1
Hs.115418	Mm.19423	Cdh16
Hs.115474	Mm.12553	Rfc3
Hs.115721	Mm.21880	Prss25
Hs.11590	Mm.29561	Ctsf
Hs.116459	Mm.2433	Man2a1
Hs.116724	Mm.5378	Akr1b8
Hs.116784	Mm.208379	Trip4
Hs.117176	Mm.7723	Pabpn1
Hs.117333	Mm.131328	D230019K20Rik
Hs.117848	Mm.378936	Hbb-y
Hs.117874	Mm.3255	Tagln
Hs.11806	Mm.249342	Dhcr7
Hs.118243	Mm.296382	Csad
Hs.118244	Mm.295009	Ppp2r5d
Hs.118400	Mm.289707	Fscn1
Hs.118463	Mm.29998	0610039C21Rik
Hs.118631	Mm.6458	Timeless
Hs.118634	Mm.283914	4833412N02Rik
Hs.118721	Mm.8856	Neu1
Hs.118725	Mm.20294	Sephs2
Hs.118747	Mm.281804	Slc15a2
Hs.118962	Mm.278922	D3Ertd330e
Hs.11899	Mm.316652	Hmgcr
Hs.119023	Mm.2999	Smc2l1
Hs.119192	Mm.117541	H2afz
Hs.11923	Mm.29118	C030002N13Rik
Hs.119274	Mm.124502	Rasa2
Hs.119387	Mm.185518	BC014795
Hs.119537	Mm.379008	Khdrbs1
Hs.119563	Mm.240066	Psme4
Hs.119597	Mm.193096	Scd2
Hs.119598	Mm.290771	Rpl3
Hs.119651	Mm.22515	Gpc3
Hs.119667	Mm.11675	Fliz1
Hs.1197	Mm.353657	Hspe1
Hs.120	Mm.186185	Prdx6
Hs.1200	Mm.12286	Alox12
Hs.12013	Mm.5831	Abce1
Hs.120247	Mm.21138	Nufip1
Hs.12040	Mm.340436	Taok1
Hs.120870	Mm.196933	Mgat1
Hs.120904	Mm.159915	D1Ucla4
Hs.12102	Mm.277870	Snx3
Hs.1211	Mm.46354	Acp5
Hs.12124	Mm.157711	Elac2
Hs.121241	Mm.274146	Pcbp1
Hs.121870	Mm.220885	Ncdn
Hs.122116	Mm.4509	Runx2
Hs.122301	Mm.291443	Lysal1
Hs.122346	Mm.272024	Mad2l1bp
Hs.122511	Mm.12481	Cetn3
Hs.122552	Mm.20858	Gtse1
Hs.12259	Mm.20827	Hipk1
Hs.122645	Mm.172674	Lamb1-1
Hs.1227	Mm.6988	Alad
Hs.122785	Mm.4793	Gaa
Hs.122908	Mm.21873	Ris2
Hs.123036	Mm.298775	Entpd2
Hs.123044	Mm.4312	Slc9a1
Hs.123178	Mm.195249	Timm44
Hs.123637	Mm.378981	Mm.378981
Hs.123647	Mm.35498	Kin
Hs.123659	Mm.287187	Asml3b
Hs.12376	Mm.332218	Pclo
Hs.124030	Mm.131038	Elf2
Hs.124186	Mm.31512	Rnf2
Hs.124436	Mm.20931	Gosr1
Hs.12451	Mm.154121	Eml2
Hs.1247	Mm.4533	Apoa4
Hs.12482	Mm.29114	Gnpat
Hs.124979	Mm.31816	D030015G18Rik
Hs.125036	Mm.313938	Plxdc2
Hs.125180	Mm.3986	Ghr
Hs.125221	Mm.204670	Txndc1
Hs.125309	Mm.1444	Cops7a
Hs.125605	Mm.24430	Unc5c
Hs.125819	Mm.235934	1500031M22Rik
Hs.125902	Mm.272629	Usp8
Hs.126035	Mm.21662	Rpgrip1
Hs.126222	Mm.288974	Arpc5
Hs.126248	Mm.141312	Col9a3
Hs.126550	Mm.236004	Cog8
Hs.127111	Mm.23895	Tekt2
Hs.1274	Mm.27757	Bmp1
Hs.12743	Mm.28197	Crot
Hs.127610	Mm.18759	Acads
Hs.12773	Mm.383812	Acox1
Hs.128065	Mm.322945	Ctsc
Hs.128087	Mm.24816	F2r
Hs.128453	Mm.314721	Frzb
Hs.12862	Mm.149235	Mfng
Hs.129129	Mm.230654	Tes
Hs.129506	Mm.22480	Dmtf1
Hs.12953	Mm.103382	Ppfibp1
Hs.12956	Mm.186	1300011C24Rik
Hs.129587	Mm.276647	Gak
Hs.129621	Mm.102761	2600005C20Rik
Hs.129673	Mm.260084	Eif4a2
Hs.129751	Mm.4481	Il17r
Hs.129951	Mm.285454	Spop
Hs.130036	Mm.261045	Ppm1a
Hs.13014	Mm.258910	Arfgap3
Hs.13024	Mm.282888	2410046H15Rik
Hs.1305	Mm.290079	Serpina6
Hs.130607	Mm.28088	Mvk
Hs.130873	Mm.207496	Acp1
Hs.130958	Mm.279485	Rnh1
Hs.130969	Mm.60975	Sos1
Hs.130981	Mm.282242	Scarb1
Hs.130991	Mm.20000	Dhx9
Hs.131059	Mm.24790	4933432B13Rik
Hs.131151	Mm.278997	Psmd9
Hs.131255	Mm.1850	Uqcrb
Hs.13131	Mm.65493	Sca2
Hs.131494	Mm.250265	Arnt
Hs.131555	Mm.10211	Entpd5
Hs.131736	Mm.242324	3176928000
Hs.131842	Mm.28234	Ubr2
Hs.132037	Mm.28659	Pes1
Hs.13225	Mm.182377	B4galt4
Hs.132311	Mm.248907	Map2k1
Hs.132355	Mm.28158	Rabl3
Hs.132594	Mm.249966	Rela
Hs.132605	Mm.213408	Ttc3
Hs.132739	Mm.1314	Kdt1
Hs.132748	Mm.292939	Rpl39
Hs.132794	Mm.209300	Pcyt1a
Hs.132853	Mm.139695	Epn2
Hs.132911	Mm.287857	Plagl1
Hs.132955	Mm.29820	Bnip3l
Hs.132977	Mm.236513	Map3k12
Hs.133089	Mm.297905	Dffb
Hs.13339	Mm.296888	LOC623706
Hs.133543	Mm.341243	Pum2
Hs.13370	Mm.27404	Unc50
Hs.133892	Mm.121878	Tpm1
Hs.133968	Mm.302013	Arhg
Hs.134084	Mm.249225	M6pr
Hs.1342	Mm.288128
Hs.134231	Mm.263185	Vps45
Hs.13434	Mm.41651	Atpaf2
Hs.134460	Mm.216089	Ccbl1
Hs.134725	Mm.33870	Elp4
Hs.134816	Mm.24124	Zfp96
Hs.13495	Mm.2651	Dpf2
Hs.135226	Mm.236553	Ctsb
Hs.135406	Mm.24169	Cebpa-rs1
Hs.135465	Mm.196110	Hba-a1
Hs.135471	Mm.30217	Cib1
Hs.135500	Mm.784	Nbr1
Hs.135554	Mm.239865	Hspa4
Hs.135643	Mm.6390	Grcc2f
Hs.13572	Mm.2313	Caml
Hs.136102	Mm.74704	3110050K21Rik
Hs.136309	Mm.271775	Sh3glb1
Hs.136885	Mm.26696	1200013I08Rik
Hs.137354	Mm.334648	Cd97
Hs.137425	Mm.272223	Slco1b2
Hs.137575	Mm.340943	Ern1
Hs.13785	Mm.271670	Galnt10
Hs.138263	Mm.290422	Stag2
Hs.13845	Mm.29666	Slc25a20
Hs.138860	Mm.22413	Arhgap1
Hs.139120	Mm.277891	Rpp30
Hs.139410	Mm.3636	Dbt
Hs.139876	Mm.380114	3010033P07Rik
Hs.13999	Mm.15755	Sin3a
Hs.141125	Mm.34405	Casp3
Hs.141492	Mm.44606	Rgs17
Hs.14155	Mm.17819	Icosl
Hs.142296	Mm.87052	Jrk
Hs.1424	Mm.196532	Sf3b2
Hs.143241	Mm.44963	Cdkl2
Hs.143323	Mm.28995	Jarid1b
Hs.143482	Mm.295252	Ppid
Hs.1435	Mm.290802	Gmpr
Hs.143535	Mm.255822	Camk2d
Hs.143600	Mm.249232	Golph4
Hs.14368	Mm.260760	Sh3bgrl
Hs.143751	Mm.4561	Mmp11
Hs.143773	Mm.29714	Nfkbib
Hs.144130	Mm.228067	Slc25a36
Hs.144304	Mm.260661	2310002F18Rik
Hs.144465	Mm.311962	Slc8a1
Hs.144476	Mm.29342	1300003K24Rik
Hs.14453	Mm.334861	Icsbp1
Hs.144904	Mm.271814	Ncor1
Hs.144906	Mm.379077	Metap2
Hs.144941	Mm.260786	Rad54l
Hs.144946	Mm.277250	Prkra
Hs.14512	Mm.315002	Trim44
Hs.145381	Mm.287795	Gtf2e1
Hs.145575	Mm.21846	Ubl3
Hs.145599	Mm.238038	Mkln1
Hs.145741	Mm.1620	Anxa5
Hs.14611	Mm.24007	Dusp11
Hs.14623	Mm.30241	Ifi30
Hs.146329	Mm.279308	Chek2
Hs.146406	Mm.12915	Nit1
Hs.146668	Mm.218473	Tde1
Hs.146688	Mm.28768	Ptges
Hs.146847	Mm.244393	Tank
Hs.147097	Mm.250564	Hist1h2ao
Hs.147159	Mm.310	Rnf103
Hs.147189	Mm.47093	Ctdspl
Hs.14732	Mm.378128	Mod1
Hs.147663	Mm.325643	Ptpn9
Hs.147697	Mm.379148	Mm.379148
Hs.147824	Mm.294623	Eif1ay
Hs.147996	Mm.290338	Prkx
Hs.1481	Mm.18603	Hdc
Hs.14839	Mm.22117	Polr2g
Hs.14846	Mm.4676	Slc7a2
Hs.148822	Mm.276815	Adarb1
Hs.14894	Mm.246563	0610039N19Rik
Hs.149098	Mm.188516	Smtn
Hs.149103	Mm.620	Arsa
Hs.149255	Mm.296409	Pip5k1b
Hs.149367	Mm.226295	1810074P20Rik
Hs.149894	Mm.285429	Mtif2
Hs.149900	Mm.227912	Itpr1
Hs.1501	Mm.234266	Sdc2
Hs.150101	Mm.16716	Lamp1
Hs.150423	Mm.27557	Cdk9
Hs.150540	Mm.34511	AI451006
Hs.150555	Mm.27662	1500011H22Rik
Hs.150557	Mm.291595	Bteb1
Hs.150580	Mm.13886	Sui1-rs1
Hs.150917	Mm.18962	Ctnna1
Hs.150922	Mm.358700	1700112N14Rik
Hs.151032	Mm.235891	Prnpip1
Hs.15106	Mm.143795	ORF11
Hs.151134	Mm.182340	Oxa1l
Hs.15114	Mm.27701	Arhd
Hs.151202	Mm.293811	Rb1cc1
Hs.151413	Mm.87312	Gmfb
Hs.151573	Mm.26237	Cry1
Hs.1516	Mm.233799	Igfbp4
Hs.151738	Mm.4406	Mmp9
Hs.151761	Mm.105343	5830411G16Rik
Hs.151777	Mm.196220	Eif2s1
Hs.1519	Mm.253102	Prkar2a
Hs.151903	Mm.21535	Grpel1
Hs.15192	Mm.2731	Pemt
Hs.152207	Mm.195635	Ssbp3
Hs.152292	Mm.229151	Smarca1
Hs.152337	Mm.33202	Hrmt1l3
Hs.15265	Mm.260545	Syncrip
Hs.152707	Mm.12468	Gbas
Hs.152759	Mm.292470	AA545217
Hs.152894	Mm.7916	5730511K23Rik
Hs.152944	Mm.290950	5830475I06Rik
Hs.152978	Mm.288477	Psme3
Hs.152983	Mm.42201	Hus1
Hs.153003	Mm.17461	Stk16
Hs.153177	Mm.352374	Rps28
Hs.153299	Mm.275309	Dom3z
Hs.153355	Mm.262294	Qk
Hs.153504	Mm.151940	Srcasm
Hs.153591	Mm.24950	Alg3
Hs.153647	Mm.3511	Matn2
Hs.153678	Mm.379290	Mm.379290
Hs.153704	Mm.33773	Nek2
Hs.153716	Mm.171256	Mm.171256
Hs.153752	Mm.286602	Cdc25c
Hs.153961	Mm.3118	Actr1a
Hs.154023	Mm.317701	Txndc4
Hs.154036	Mm.334344	Phlda2
Hs.154073	Mm.289716	Slc35b1
Hs.154078	Mm.218846	Lbp
Hs.154103	Mm.117709	1110001A05Rik
Hs.154104	Mm.103199	Plagl2
Hs.154116	Mm.250703	Centg3
Hs.154149	Mm.203	Apex1
Hs.154163	Mm.32020	Hrmt1l1
Hs.154230	Mm.296049	Ndp52l1
Hs.154295	Mm.124328	Sp3
Hs.154320	Mm.277626	Ube1c
Hs.154332	Mm.21596	Edem1
Hs.154510	Mm.4512	Cbr3
Hs.15456	Mm.28015	Pdzk1
Hs.154654	Mm.214016	Cyp1b1
Hs.154680	Mm.248358	6430527G18Rik
Hs.154718	Mm.136648	Tpd52l2
Hs.154740	Mm.203965	D10Ertd516e
Hs.154782	Mm.220173	Ap3s2
Hs.155001	Mm.128892	Unc13a
Hs.155048	Mm.29236	Lu
Hs.155090	Mm.139192	Gnb4
Hs.155097	Mm.1186	Car2
Hs.155119	Mm.18526	Ehd3
Hs.15519	Mm.253578	Osbpl2
Hs.155206	Mm.28761	Stk25
Hs.155218	Mm.2115	Hnrpu
Hs.155247	Mm.7729	Aldo3
Hs.155287	Mm.137746	AI853514
Hs.155342	Mm.2314	Prkcd
Hs.15535	Mm.27663	Tceb3
Hs.155376	Mm.212609	6030443O07Rik
Hs.155396	Mm.1025	Nfe2l2
Hs.155418	Mm.266679	AW319517
Hs.155433	Mm.12677	Atp5c1
Hs.155553	Mm.260054	Chst10
Hs.155560	Mm.248827	Canx
Hs.155651	Mm.4578	Foxa1
Hs.155728	Mm.182042	Atp5h
Hs.155742	Mm.196574	Grhpr
Hs.155829	Mm.290975	2700008N14Rik
Hs.15589	Mm.12926	Pparbp
Hs.15591	Mm.3981	Cops6
Hs.155976	Mm.327675	Cul4b
Hs.156000	Mm.29434	Zfp161
Hs.156114	Mm.1682	Sirpa
Hs.156171	Mm.379127	Psmc6
Hs.156324	Mm.19111	Prkaca
Hs.156346	Mm.4237	Top2a
Hs.157037	Mm.16794	Nr5a2
Hs.157078	Mm.289914	D1Ertd396e
Hs.157145	Mm.34564	0610009O03Rik
Hs.157199	Mm.258986	Mark2
Hs.157367	Mm.217547	Xpo1
Hs.15744	Mm.8538	Sh2bpsm1
Hs.1578	Mm.8552	Birc5
Hs.15791	Mm.379269	Tm7sf1
Hs.158173	Mm.246319	Kcnn2
Hs.158331	Mm.236969	Renbp
Hs.158427	Mm.150373	Dctn6
Hs.158497	Mm.287810	Ipo13
Hs.1592	Mm.182412	Cdc16
Hs.159309	Mm.25471	Upk1a
Hs.1594	Mm.290563	Cenpa
Hs.159534	Mm.287425
Hs.159557	Mm.12508	Kpna2
Hs.1600	Mm.282158	Cct5
Hs.16003	Mm.12145	Rbbp4
Hs.160557	Mm.256765	Nfkb1
Hs.1608	Mm.29073	Rpa3
Hs.160958	Mm.32331	Cdc37
Hs.161357	Mm.347572	Pdhb
Hs.16165	Mm.286963	Tmc6
Hs.162086	Mm.85410	Smarcc1
Hs.16218	Mm.210447	LOC114601
Hs.162209	Mm.25836	Cldn8
Hs.16244	Mm.24250	Spag5
Hs.162757	Mm.271854	Lrp1
Hs.162967	Mm.184163	Raf1
Hs.1634	Mm.307103	Cdc25a
Hs.163546	Mm.4429	2400004O09Rik
Hs.164067	Mm.247473	Sdcbp
Hs.16426	Mm.333406	Ccnd2
Hs.16443	Mm.52809	Mterfd2
Hs.164457	Mm.2661	Tk1
Hs.164467	Mm.30262	Klf5
Hs.165195	Mm.260456	Vapb
Hs.165263	Mm.259103	Phc2
Hs.16537	Mm.27667	Fgf22
Hs.165725	Mm.351553	Cnot2
Hs.166071	Mm.298798	Cdk5
Hs.166109	Mm.318042	Elavl2
Hs.16611	Mm.7821	Tpd52l1
Hs.166160	Mm.245724	Acaa2
Hs.166206	Mm.284649	BC005662
Hs.16622	Mm.1161	Zfp185
Hs.166486	Mm.254370	Clcn5
Hs.166563	Mm.148877	Recc1
Hs.166684	Mm.262330	Stk3
Hs.166975	Mm.346181	Sfrs5
Hs.1674	Mm.19893	Gfpt1
Hs.167531	Mm.335508	Mccc2
Hs.167584	Mm.21002	Slc2a1
Hs.167738	Mm.279993	Med6
Hs.167746	Mm.9749	Blnk
Hs.167791	Mm.4876	Rcn
Hs.167937	Mm.3411	Orc2l
Hs.168073	Mm.268304	Trpc4ap
Hs.168762	Mm.162025	Ulk2
Hs.168913	Mm.374864	Stk24
Hs.1690	Mm.46053	Fgfbp1
Hs.169228	Mm.157069	Dlk1
Hs.169300	Mm.18213	Tgfb2
Hs.169330	Mm.271711	Tagln2
Hs.169378	Mm.90218	Inadl
Hs.169441	Mm.264849	4732496O19Rik
Hs.169474	Mm.29394	Eif2b4
Hs.169476	Mm.343110	Gapd
Hs.169681	Mm.270139	Dedd
Hs.169840	Mm.1904	Ttk
Hs.169900	Mm.277091	Pabpc4
Hs.169919	Mm.290853	Etfa
Hs.169939	Mm.12863	Hs2st1
Hs.169946	Mm.313866	Gata3
Hs.169992	Mm.141276	Sdbcag84
Hs.170009	Mm.137222	Tgfa
Hs.170040	Mm.149438	AI481402
Hs.170087	Mm.16974	Usp47
Hs.170114	Mm.248779	4932434G09Rik
Hs.170133	Mm.29891	Foxo1
Hs.170160	Mm.43777	Rab2l
Hs.170198	Mm.45125	1300002C08Rik
Hs.170328	Mm.138876	Msn
Hs.170359	Mm.10137	Stard5
Hs.170472	Mm.174256	C77892
Hs.170548	Mm.221992	Yap1
Hs.170622	Mm.28919	Dstn
Hs.170752	Mm.311912	Crim1
Hs.1708	Mm.256034	Cct3
Hs.170835	Mm.262117	Trex1
Hs.170926	Mm.228903	Rnf14
Hs.1710	Mm.274243	Abcb10
Hs.171280	Mm.6994	Hadh2
Hs.171391	Mm.7286	Ctbp1
Hs.17144	Mm.14063	Dhrs3
Hs.171596	Mm.2581	Epha2
Hs.171626	Mm.42944	Skp1a
Hs.171834	Mm.102574	Pctk1
Hs.171872	Mm.374816	Dhx16
Hs.171880	Mm.16533	Polr2a
Hs.17200	Mm.263639	Stam2
Hs.172089	Mm.283293	2310075C12Rik
Hs.172108	Mm.288962	Nup88
Hs.172550	Mm.326956	Ptbp1
Hs.172562	Mm.167882	Dcc
Hs.172589	Mm.18834	2310058A11Rik
Hs.172609	Mm.258923	Nucb
Hs.172674	Mm.383185	Nfatc3
Hs.172825	Mm.227605	1200006M05Rik
Hs.172851	Mm.3506	Arg2
Hs.172865	Mm.26944	Cstf1
Hs.172928	Mm.277735	Col1a1
Hs.173119	Mm.280075	Dp1
Hs.173255	Mm.1323	Snrpb2
Hs.173288	Mm.255858	Sh2bp1
Hs.173464	Mm.141864	Fkbp8
Hs.173518	Mm.273496	Zfr
Hs.173554	Mm.334206	Uqcrc2
Hs.173594	Mm.2044	Serpinf1
Hs.173611	Mm.21669	Ndufs2
Hs.173724	Mm.89474	Ckb
Hs.173894	Mm.795	Csf1
Hs.173902	Mm.294138	Ppp2r1a
Hs.173987	Mm.27695	Eif3s1
Hs.174071	Mm.6375	Gyg1
Hs.174142	Mm.22574	Csf1r
Hs.176657	Mm.29608	2610024N24Rik
Hs.1770	Mm.288179	Lig1
Hs.177486	Mm.277585	App
Hs.177534	Mm.240885	Dusp14
Hs.177584	Mm.13445	Oxct
Hs.177766	Mm.277779	Adprt1
Hs.178281	Mm.182836	Brdt
Hs.178468	Mm.240839	Tpm3
Hs.178551	Mm.30066	Rpl8
Hs.178695	Mm.27970	Mapk13
Hs.178728	Mm.322	Mbd2
Hs.178761	Mm.218198	Psmd14
Hs.17883	Mm.14501	Ppm1g
Hs.17908	Mm.294154	Orc1l
Hs.179526	Mm.271877	Txnip
Hs.179565	Mm.4502	Mcm3
Hs.179657	Mm.1359	Plaur
Hs.17969	Mm.245357	5730454B08Rik
Hs.179718	Mm.4594	Mybl2
Hs.179881	Mm.2018	Cbfb
Hs.1799	Mm.1894	Cd1d1
Hs.180034	Mm.259876	Cstf3
Hs.180107	Mm.123211	Polb
Hs.180394	Mm.217616	Srp14
Hs.180398	Mm.10987	Limd1
Hs.180533	Mm.14487	Map2k6
Hs.180577	Mm.1568	Grn
Hs.180612	Mm.132336	Pxmp3
Hs.180628	Mm.218820	Dnm1l
Hs.18063	Mm.292415	Ets1
Hs.180686	Mm.9002	Ube3a
Hs.18069	Mm.17185	Lgmn
Hs.180714	Mm.43415	Cox6a1
Hs.18079	Mm.362054	Pigq
Hs.180832	Mm.284906	Rars
Hs.180878	Mm.1514	Lpl
Hs.180900	Mm.27955	Wbscr1
Hs.180903	Mm.143167	Ecgf1
Hs.180909	Mm.302104	Prdx1
Hs.180919	Mm.34871	Idb2
Hs.181159	Mm.270278	Tef
Hs.181163	Mm.911	Hmgn2
Hs.181195	Mm.290110	Dnajb6
Hs.181202	Mm.293266	Gabpb1
Hs.181243	Mm.641	Atf4
Hs.181326	Mm.210405	Mtmr2
Hs.181334	Mm.24627	4833432B22Rik
Hs.181368	Mm.3757	Prpf8
Hs.18141	Mm.36726	Lad1
Hs.181461	Mm.305925	Arih1
Hs.18192	Mm.1963	Srrm1
Hs.182215	Mm.22085	Arl3
Hs.182217	Mm.38951	Sucla2
Hs.182248	Mm.40828	Sqstm1
Hs.182255	Mm.299312	Ssfa1
Hs.182469	Mm.1574	Wasl
Hs.182490	Mm.217027	Lrpprc
Hs.18259	Mm.348649	Xab1
Hs.182626	Mm.273578	BC004056
Hs.182825	Mm.159754	Rpl35
Hs.182874	Mm.370185	Gna12
Hs.183138	Mm.41596	Pcoln3
Hs.183212	Mm.277464	Icmt
Hs.183434	Mm.25148	Atp6ap2
Hs.183556	Mm.1056	Slc1a5
Hs.183671	Mm.258622	Tdo2
Hs.183684	Mm.185453	Eif4g2
Hs.183704	Mm.331	Ubc
Hs.183706	Mm.289106	Add1
Hs.183800	Mm.270975	Rangap1
Hs.183803	Mm.123366	2410002K23Rik
Hs.183986	Mm.4341	Pvrl2
Hs.183994	Mm.1970	Ppp1ca
Hs.184161	Mm.309395	Ext1
Hs.184227	Mm.21912	4930438M06Rik
Hs.184233	Mm.209419	Hspa9a
Hs.184245	Mm.386782	Mint
Hs.184298	Mm.259718	Cdk7
Hs.184325	Mm.259095	Ube2j1
Hs.184339	Mm.268668	Melk
Hs.184492	Mm.119162	Elavl1
Hs.184510	Mm.44482	Sfn
Hs.184523	Mm.255075	Stk38
Hs.184582	Mm.107869	Rpl24
Hs.184601	Mm.276831	Slc7a8
Hs.184877	Mm.296082	Slc25a11
Hs.185726	Mm.28683	Tfrc
Hs.186350	Mm.280083	2010004J23Rik
Hs.186613	Mm.200373	Sgpl1
Hs.1869	Mm.217764	Pgm2
Hs.18720	Mm.240434	Pdcd8
Hs.187338	Mm.208004	Myln
Hs.188553	Mm.4480	C030034J04Rik
Hs.188662	Mm.289103	Zfp451
Hs.188879	Mm.139926	Rbm6
Hs.189075	Mm.309867	Ptk9
Hs.189772	Mm.247788	Cct2
Hs.19012	Mm.127405	1700129L13Rik
Hs.190787	Mm.255607	Timp4
Hs.19105	Mm.2368	Timm17a
Hs.19114	Mm.336087	Hmgb3
Hs.19121	Mm.253090	Ap2a2
Hs.191294	Mm.248906	Sca10
Hs.191435	Mm.386760	Fdft1
Hs.191842	Mm.35605	Cdh1
Hs.19192	Mm.111326	Cdk2
Hs.192023	Mm.250874	Eif3s2
Hs.19236	Mm.28058	Ndufb5
Hs.192374	Mm.2180	Hspcb
Hs.193124	Mm.8903	Bckdk
Hs.193418	Mm.244187	Tnfrsf9
Hs.193516	Mm.239141	Bcl10
Hs.193725	Mm.270632	Psmd5
Hs.19385	Mm.280254	Abhd5
Hs.194110	Mm.265125	9430077D24Rik
Hs.194143	Mm.244975	Brca1
Hs.194431	Mm.29933	Palld
Hs.194659	Mm.275745	Clca1
Hs.194669	Mm.246688	Ezh2
Hs.194673	Mm.544	Pea15
Hs.194686	Mm.46067	4933433D23Rik
Hs.194693	Mm.142455	Slc7a7
Hs.194698	Mm.22592	Ccnb2
Hs.194728	Mm.22183	H6pd
Hs.194754	Mm.173758	AA408296
Hs.194774	Mm.272210	Cntfr
Hs.19561	Mm.29513	Ndufa7
Hs.195614	Mm.236123	Sf3b3
Hs.195799	Mm.2941	Mttp
Hs.195825	Mm.29148	2400008B06Rik
Hs.196176	Mm.291776	Ech1
Hs.196769	Mm.255045	Chc1
Hs.196914	Mm.243954	6330406L22Rik
Hs.197071	Mm.143818	Psmb7
Hs.19718	Mm.332303	Ptprk
Hs.197184	Mm.46005	2600011C06Rik
Hs.197298	Mm.33764	Ivns1abp
Hs.1973	Mm.77695	Ccnf
Hs.19800	Mm.33184	Zswim3
Hs.198249	Mm.26859	Gjb5
Hs.198281	Mm.216135	Pkm2
Hs.198308	Mm.255063	Wrb
Hs.198365	Mm.282863	Bpgm
Hs.198862	Mm.249146	Fbln2
Hs.198891	Mm.10027	Prpf4b
Hs.198998	Mm.3996	Chuk
Hs.199248	Mm.18509	Ptger4
Hs.199593	Mm.21185	Ap3b1
Hs.199625	Mm.379049	Hs1bp1
Hs.20013	Mm.29989	1110018L13Rik
Hs.20021	Mm.273930	Vamp3
Hs.200596	Mm.260527	Lcmt1
Hs.2006	Mm.282351	Gstm5
Hs.200600	Mm.257052	Scamp3
Hs.200776	Mm.27620	A630042L21Rik
Hs.20107	Mm.278357	Kns2
Hs.201085	Mm.255877	Papola
Hs.201157	Mm.275121	Gle1l
Hs.201362	Mm.259	B3Gat3
Hs.20137	Mm.281490	Bmp2k
Hs.201390	Mm.103986	Wdr45l
Hs.201495	Mm.21094	Grinl1a
Hs.201668	Mm.252156	Tcf20
Hs.201776	Mm.7952	Peg3
Hs.201864	Mm.379632	Orc3l
Hs.20191	Mm.2847	Siah2
Hs.20196	Mm.310036	Adcy9
Hs.202	Mm.1508	Bzrp
Hs.202007	Mm.259258	Nrf1
Hs.202095	Mm.245394	Emx2
Hs.202097	Mm.262345	Pcolce
Hs.202166	Mm.379981	Mm.379981
Hs.202308	Mm.245715	Snap23
Hs.202453	Mm.2444	Myc
Hs.202677	Mm.28050	Cd2bp2
Hs.202833	Mm.272866	Hmox2
Hs.203213	Mm.26587	Nr1d2
Hs.203420	Mm.358793	Tnk1
Hs.203772	Mm.302275	Frg1
Hs.203862	Mm.196464	Gnai2
Hs.203910	Mm.30068	Sgta
Hs.204041	Mm.22626	Ahsa1
Hs.2043	Mm.658	Slc25a5
Hs.20447	Mm.21876	Pak4
Hs.204475	Mm.2152	2600017A12Rik
Hs.205088	Mm.235523	Spg20
Hs.20521	Mm.27545	Hrmt1l2
Hs.20555	Mm.149071	Mre11a
Hs.2057	Mm.13145	Umps
Hs.20580	Mm.358862	Krt2-8
Hs.206097	Mm.276572	Rras2
Hs.207052	Mm.298875	Clta
Hs.207776	Mm.272847	Asrgl1
Hs.208080	Mm.57252	Ror1
Hs.20830	Mm.378951	Kifc3
Hs.208414	Mm.44226	3010027G13Rik
Hs.2090	Mm.4630	Ptger2
Hs.209061	Mm.28551	Riok3
Hs.209431	Mm.21520	1810011K17Rik
Hs.209983	Mm.331666	Stmn1
Hs.21016	Mm.21325	Coch
Hs.210367	Mm.324474	2610510E10Rik
Hs.210628	Mm.19992	Ttrap
Hs.210911	Mm.3629	Tcfap2c
Hs.2110	Mm.290251	Cnbp
Hs.211068	Mm.41540	2810423G08Rik
Hs.211203	Mm.300225	Rbm14
Hs.21145	Mm.178424	Odag
Hs.211556	Mm.314113	Elovl6
Hs.211569	Mm.378925	Gprk5
Hs.211581	Mm.272397	Mtf1
Hs.211587	Mm.4186	Pla2g4a
Hs.211589	Mm.87155	Ppef2
Hs.211601	Mm.383457	Map3k12
Hs.211602	Mm.182737	Smc1l2
Hs.211610	Mm.147091	Cugbp2
Hs.211819	Mm.29373	Mmp23
Hs.211823	Mm.227183	Eif4el3
Hs.211929	Mm.291917	Txn2
Hs.212102	Mm.222825	1700015E05Rik
Hs.21213	Mm.3645	Myo5a
Hs.212217	Mm.22670	Mdm2
Hs.21223	Mm.4356	Cnn1
Hs.212296	Mm.57035	Itga3
Hs.212892	Mm.10516	Prlr
Hs.2131	Mm.4351	Avpr1a
Hs.2132	Mm.235346	Eps8
Hs.213289	Mm.3213	Ldlr
Hs.21330	Mm.146649	Abcb1b
Hs.213840	Mm.27254	Enpp1
Hs.21537	Mm.241931	Ppp1cb
Hs.21572	Mm.41187	1200009O22Rik
Hs.21577	Mm.30062	Dnttip1
Hs.21635	Mm.142348	Tubg1
Hs.216354	Mm.274542	Rnf5
Hs.21695	Mm.294662	Sfmbt1
Hs.21701	Mm.285167	Dolpp1
Hs.217292	Mm.222536	Slc25a17
Hs.21765	Mm.30158	0710001O03Rik
Hs.21858	Mm.3093	Serpine2
Hs.21899	Mm.214976	Slc35a2
Hs.219140	Mm.2740	Nppb
Hs.21992	Mm.22031	Cstf2t
Hs.22	Mm.41964	Tgm1
Hs.220324	Mm.28347	BC004012
Hs.2210	Mm.383214	Myohd1
Hs.221040	Mm.25527	Hbs1l
Hs.221589	Mm.219639	Apeh
Hs.221889	Mm.299604	Csda
Hs.22201	Mm.244177	C130038G02Rik
Hs.222405	Mm.380977	Grik1
Hs.2227	Mm.273090	Cebpg
Hs.223014	Mm.250214	Oazin
Hs.223745	Mm.215034	Matr3
Hs.224171	Mm.327368	Eno1
Hs.2250	Mm.4964	Lif
Hs.22516	Mm.126873	Ppie
Hs.22559	Mm.24532	Nup160
Hs.2256	Mm.4825	Mmp7
Hs.225767	Mm.240329	4921518A06Rik
Hs.22587	Mm.200783	Ssx2ip
Hs.225969	Mm.286868	4930565N16Rik
Hs.226007	Mm.291799	Rdh11
Hs.226117	Mm.24350	H1f0
Hs.226390	Mm.99	Rrm2
Hs.226391	Mm.7244	Agr2
Hs.226755	Mm.332314	Ywhah
Hs.227133	Mm.297078	Acinus
Hs.227327	Mm.271944	Rab1
Hs.227429	Mm.42855	Ptov1
Hs.227835	Mm.178818	D8Ertd325e
Hs.227850	Mm.260647	C920006C10Rik
Hs.22960	Mm.104919	Bcas2
Hs.229641	Mm.41746	Rpo2tc1
Hs.22982	Mm.203556	BC003494
Hs.23106	Mm.246493	Thrap4
Hs.23111	Mm.292517	Farsla
Hs.23118	Mm.360172	Car1
Hs.2314	Mm.30045	Mbl2
Hs.232021	Mm.288788	Rev3l
Hs.232115	Mm.277792	Col1a2
Hs.232400	Mm.155896	Hnrpa2b1
Hs.232432	Mm.486	Lamp2
Hs.23255	Mm.295168	Nup155
Hs.23294	Mm.246424	BC043118
Hs.233936	Mm.380975	1500001M02Rik
Hs.233950	Mm.104955	Spint1
Hs.234265	Mm.211654	MGC6357
Hs.234282	Mm.295013	Vps11
Hs.234489	Mm.9745	Ldh2
Hs.234961	Mm.21926	D5Ertd40e
Hs.235557	Mm.133551	Atp5j2
Hs.23582	Mm.154045	Tacstd2
Hs.236218	Mm.22786	Trim32
Hs.236361	Mm.3865	Rnpc1
Hs.23642	Mm.303924	2410004C24Rik
Hs.237825	Mm.296976	Srp72
Hs.238990	Mm.2958	Cdkn1b
Hs.23964	Mm.344671	Sap18
Hs.239681	Mm.209491	2610318I01Rik
Hs.239818	Mm.229108	Pik3cd
Hs.239934	Mm.30056	Serhl
Hs.23994	Mm.8940	Acvr2b
Hs.240013	Mm.100940	Comt
Hs.24030	Mm.292539	Slc31a2
Hs.24049	Mm.106376	Golga2
Hs.240770	Mm.290027	Ncbp2
Hs.24087	Mm.20818	2600002E23Rik
Hs.24119	Mm.143817	Nek7
Hs.241558	Mm.379048	Arih2
Hs.241567	Mm.259667	Rbms1
Hs.241579	Mm.22708	Serpinh1
Hs.241586	Mm.215096	Ly6g6c
Hs.242775	Mm.206782	3010019O03Rik
Hs.2430	Mm.133919	Tcfl1
Hs.24301	Mm.18579	Polr2e
Hs.243960	Mm.26722	Ndr2
Hs.2442	Mm.28908	Adam9
Hs.24439	Mm.305994	Rnf8
Hs.24447	Mm.22745	Oprs1
Hs.24485	Mm.14910	Cspg6
Hs.245188	Mm.4871	Timp3
Hs.24529	Mm.16753	Chek1
Hs.245540	Mm.12723	Arl4
Hs.24587	Mm.236438	Efs
Hs.246240	Mm.296338	Psma3
Hs.246310	Mm.386751	Atp5j
Hs.24656	Mm.251800	2810403A07Rik
Hs.246970	Mm.291936	Map4k5
Hs.247309	Mm.371585	Suclg2
Hs.247324	Mm.29599	Mrps14
Hs.247362	Mm.1457	Ddah2
Hs.24763	Mm.3752	Ranbp1
Hs.2484	Mm.18154	Tcl1
Hs.24879	Mm.348326	Ppap2b
Hs.2488	Mm.265350	Lcp2
Hs.249184	Mm.17031	Pou5f1
Hs.249235	Mm.3810	Pik3c2a
Hs.249600	Mm.22094	Dlgap4
Hs.249798	Mm.279923	Nedd4
Hs.24998	Mm.30095	4930527D15Rik
Hs.249996	Mm.286349	Plrg1
Hs.250181	Mm.271950	Gorasp2
Hs.25035	Mm.257765	Clic4
Hs.25051	Mm.2252	Pkp2
Hs.250581	Mm.21772	Smarcd2
Hs.25059	Mm.328945	Akap8
Hs.250616	Mm.279195	Idh3a
Hs.250696	Mm.220038	Ddx5
Hs.250758	Mm.289832	Psmc3
Hs.250769	Mm.288186	Akp2
Hs.250822	Mm.249363	Stk6
Hs.250830	Mm.3248	Tgfb1i1
Hs.250895	Mm.140568	1100001I22Rik
Hs.250899	Mm.358714	Cdh13
Hs.25132	Mm.269991	4933426L22Rik
Hs.251328	Mm.4653	TgN737Rpw
Hs.251531	Mm.312420	Psma4
Hs.25155	Mm.275266	2310014B11Rik
Hs.25156	Mm.250359	4933435E07Rik
Hs.251574	Mm.383190	Slbp
Hs.251871	Mm.1815	Ctps
Hs.252189	Mm.3815	Sdc4
Hs.25220	Mm.324371	Large
Hs.252457	Mm.28146	Mvd
Hs.252549	Mm.156919	Ctsz
Hs.252682	Mm.154994	Dyt1
Hs.25300	Mm.117037	Pi4k2a
Hs.253067	Mm.281642	Maea
Hs.25313	Mm.272015	Mcrs1
Hs.25318	Mm.34867	Rab27a
Hs.2533	Mm.330055	Aldh9a1
Hs.253309	Mm.245395	Pten
Hs.2534	Mm.237825	Bmpr1a
Hs.25347	Mm.226860	A430104C18Rik
Hs.253495	Mm.1321	Sftpd
Hs.253536	Mm.217233	Top1
Hs.25363	Mm.330850	Psen2
Hs.254042	Mm.126043	Bat1a
Hs.254593	Mm.10530	Acadm
Hs.254605	Mm.20928	Mtap7
Hs.254717	Mm.41562	2610002K22Rik
Hs.255022	Mm.284592	Senp3
Hs.255230	Mm.371672	Gus
Hs.255526	Mm.380795	Dtnb
Hs.255596	Mm.275847	Usp19
Hs.255935	Mm.272183	Btg1
Hs.256184	Mm.247762	Eef1g
Hs.25640	Mm.158662	Cldn3
Hs.25647	Mm.246513	Fos
Hs.256583	Mm.20935	Ilf3
Hs.256697	Mm.425	Hint1
Hs.257008	Mm.6483	Pld3
Hs.257082	Mm.246952	Xrcc5
Hs.257697	Mm.1605	Pdcd4
Hs.257827	Mm.258633	Stip1
Hs.258203	Mm.288159	Dnalc4
Hs.258429	Mm.2213	Ercc5
Hs.258551	Mm.24680	Dnpep
Hs.258561	Mm.271756	Gtf2b
Hs.259212	Mm.28484	Tspan3
Hs.259412	Mm.331964	D4Wsu53e
Hs.259831	Mm.41077	4833424P18Rik
Hs.26002	Mm.327442	Ldb1
Hs.26047	Mm.44292	Tnrc4
Hs.260523	Mm.256975	Nras
Hs.26146	Mm.7472	Dscr3
Hs.262150	Mm.260994	Cd22
Hs.26232	Mm.30110	Man2c1
Hs.262858	Mm.27831	1810003N24Rik
Hs.26333	Mm.288192	DXImx40e
Hs.263812	Mm.69	Nudc
Hs.26433	Mm.18353	Dpagt1
Hs.264330	Mm.28890	2210023K21Rik
Hs.264482	Mm.9852	Apg12l
Hs.26471	Mm.200714	Bbs4
Hs.26518	Mm.259477	3110023E09Rik
Hs.26630	Mm.22314	C86187
Hs.266940	Mm.1948	Tctex1
Hs.26704	Mm.37249	Cyfip1
Hs.267812	Mm.28196	Snx4
Hs.26797	Mm.21904	Rab6ip1
Hs.268012	Mm.143689	Facl4
Hs.268016	Mm.217354	Mrps6
Hs.268177	Mm.23963	Plcd
Hs.268371	Mm.26392	6330575P11Rik
Hs.26931	Mm.12091	Rassf1
Hs.269403	Mm.290407	Nap1l1
Hs.269857	Mm.34606	Krr1
Hs.269878	Mm.381229	Hadhb
Hs.26988	Mm.249637	Efnb3
Hs.27007	Mm.280068	Chc1l
Hs.2704	Mm.1090	Gpx1
Hs.270411	Mm.379356	Plekhc1
Hs.2707	Mm.325827	Gspt1
Hs.270845	Mm.259374	Kif23
Hs.270920	Mm.29028	Dap3
Hs.271353	Mm.180333	Mutyh
Hs.271773	Mm.235123	Immt
Hs.27182	Mm.22724	Plaa
Hs.27184	Mm.28124	Gfer
Hs.2719	Mm.27289	1600023A02Rik
Hs.27191	Mm.257952	8430420C20Rik
Hs.271980	Mm.18856	Mapk6
Hs.272108	Mm.28520	Ski
Hs.272458	Mm.331389	Ppp3ca
Hs.27258	Mm.10702	Cacybp
Hs.272630	Mm.311549	Atp6v1d
Hs.272822	Mm.42195	Ruvbl1
Hs.273213	Mm.9257	D10Wsu52e
Hs.273397	Mm.244183	Usp52
Hs.273415	Mm.368524	Aldo1
Hs.27345	Mm.240024	Rngtt
Hs.274170	Mm.29253	D3Ertd300e
Hs.274230	Mm.244912	Papss1
Hs.274235	Mm.145091	Aldh3a2
Hs.274404	Mm.154660	Plat
Hs.274417	Mm.29484	Mrps18b
Hs.274464	Mm.22560	Dia1
Hs.274518	Mm.251228	Rtcd1
Hs.274531	Mm.291029	2610528A15Rik
Hs.274701	Mm.183110	Tk2
Hs.275865	Mm.11132	B3galt4
Hs.277543	Mm.20592	Lpd
Hs.27801	Mm.275563	Zfp278
Hs.278186	Mm.3181	Arhgef1
Hs.278338	Mm.226941	Gpsm2
Hs.278362	Mm.329083	Mea1
Hs.278500	Mm.21105	AA407526
Hs.278502	Mm.260869	Hrbl
Hs.278635	Mm.379060	C330027G06Rik
Hs.278675	Mm.253518	Brd4
Hs.278994	Mm.195461	Rhced
Hs.279032	Mm.18344	Psmc3ip
Hs.279061	Mm.249700	2700085E05Rik
Hs.279413	Mm.16549	Pold1
Hs.2795	Mm.29324	Ldh1
Hs.279518	Mm.19133	Aplp2
Hs.279554	Mm.29760	Psmd13
Hs.279818	Mm.2080	Gtl3
Hs.279832	Mm.203949	Dok4
Hs.279869	Mm.273102	Mrpl28
Hs.279902	Mm.24159	Crsp9
Hs.279920	Mm.34319	Ywhab
Hs.279921	Mm.290353	1810045K07Rik
Hs.279929	Mm.254495	1110014L17Rik
Hs.280342	Mm.30039	Prkar1a
Hs.280385	Mm.28017	C530030P08Rik
Hs.280604	Mm.41840	Ppp3r1
Hs.28081	Mm.260064	Eif3s4
Hs.28088	Mm.293588	BC020184
Hs.282260	Mm.240912	Rpe
Hs.282359	Mm.200770	Gsk3b
Hs.282387	Mm.279781	2310047G20Rik
Hs.282410	Mm.285993	Calm1
Hs.282702	Mm.19669	Pfkfb3
Hs.28285	Mm.156771	3732413I11Rik
Hs.282901	Mm.153895	Rnpc2
Hs.283437	Mm.291979	9530068E07Rik
Hs.283565	Mm.6215	Fosl1
Hs.283604	Mm.235580	Rbl2
Hs.283610	Mm.29087	2510009N07Rik
Hs.283677	Mm.19080	Gtpbp1
Hs.28368	Mm.28465	Lrp10
Hs.284153	Mm.6536	Fanca
Hs.284205	Mm.30239	Slc39a8
Hs.284741	Mm.4375	Fto
Hs.285115	Mm.24208	Il13ra1
Hs.285133	Mm.318389	Nfyc
Hs.285313	Mm.275036	Copeb
Hs.285346	Mm.335391	Ryk
Hs.285761	Mm.302971	2610041P16Rik
Hs.286221	Mm.371546	Arf1
Hs.287472	Mm.2185	Bub1
Hs.287558	Mm.248360	Anxa1
Hs.287613	Mm.290036	2400003C14Rik
Hs.287616	Mm.318691	1810009A16Rik
Hs.287797	Mm.263396	Itgb1
Hs.287921	Mm.12407	Creb3
Hs.288013	Mm.8392	Trappc3
Hs.288094	Mm.38450	3177532800
Hs.288178	Mm.40370	Ssa2
Hs.288193	Mm.25548	Kpna3
Hs.288196	Mm.383172	Cask
Hs.28853	Mm.20842	Cdc7
Hs.288720	Mm.319123	Lrrc17
Hs.288771	Mm.220975	3300001H21Rik
Hs.288856	Mm.304002
Hs.288936	Mm.218515	Mrpl9
Hs.289008	Mm.199964	D10Ertd438e
Hs.289107	Mm.2026	Birc2
Hs.289242	Mm.247951	Efhd1
Hs.289271	Mm.29196	Cyc1
Hs.28988	Mm.25844	Glrx1
Hs.289950	Mm.248517	Taf6
Hs.2903	Mm.41998	Ppp4c
Hs.290346	Mm.258589	Map3k7
Hs.290758	Mm.289915	Ddb1
Hs.290921	Mm.3616	Polg
Hs.29117	Mm.231802	Pura
Hs.291385	Mm.153230	Atp8a1
Hs.291981	Mm.258969
Hs.29222	Mm.10815	Zfp143
Hs.292316	Mm.272989	Asf1a
Hs.292477	Mm.290207	Ets2
Hs.29282	Mm.27041	Map3k3
Hs.293007	Mm.29824	Psa
Hs.293044	Mm.15701	Trim28
Hs.29344	Mm.203952	AW046014
Hs.293464	Mm.202727	Pbef1
Hs.293636	Mm.364956	Shmt1
Hs.293689	Mm.30251	Mcfd2
Hs.293970	Mm.247510	Aldh6a1
Hs.294008	Mm.29460	Ak2
Hs.294101	Mm.7103	Pbx2
Hs.2943	Mm.29452	Srp19
Hs.294603	Mm.3261	Cnih
Hs.295014	Mm.244229	2410008G02Rik
Hs.295923	Mm.324553	Siah1a
Hs.29595	Mm.28850	DXImx39e
Hs.296049	Mm.272278	1110007F23Rik
Hs.296244	Mm.294821	0610042I15Rik
Hs.296323	Mm.28405	Sgk
Hs.296398	Mm.197518	Laptm4b
Hs.296776	Mm.161167	Rfxank
Hs.297304	Mm.8766	2410004H05Rik
Hs.29764	Mm.268282	Wnt6
Hs.298272	Mm.275191	Tm9sf2
Hs.298280	Mm.276137	Atp5a1
Hs.2985	Mm.18892	Emd
Hs.29863	Mm.274226	2410008B13Rik
Hs.298735	Mm.257474	Fnbp3
Hs.299878	Mm.29648	Degs
Hs.300052	Mm.270511	Tcerg1
Hs.300404	Mm.213298	9030624J02Rik
Hs.300624	Mm.22453	Tardbp
Hs.300684	Mm.18072	Crcp
Hs.300772	Mm.646	Tpm2
Hs.300861	Mm.27738	1700020M16Rik
Hs.301075	Mm.254739	5330431N19Rik
Hs.301206	Mm.315560	Kif3b
Hs.301266	Mm.2215	Tcof1
Hs.301302	Mm.5068	Sh3d4
Hs.301348	Mm.378902	Cttn
Hs.301404	Mm.128512	Rbm3
Hs.301463	Mm.20301	2810407K09Rik
Hs.301613	Mm.386864	Jtv1
Hs.301636	Mm.299399	Pex6
Hs.301772	Mm.135645	Stk11
Hs.301872	Mm.324550	1300002A08Rik
Hs.301882	Mm.7236	Ddost
Hs.301904	Mm.34109	Isg20l1
Hs.301961	Mm.372354	Gstm2
Hs.301989	Mm.220821	Stab1
Hs.30212	Mm.3596	Cops2
Hs.302428	Mm.20355	Wnt4
Hs.302498	Mm.328872	Rab40c
Hs.302903	Mm.240044	Ube2i
Hs.303676	Mm.290530	E430034L04Rik
Hs.303775	Mm.153183	Zap3
Hs.304330	Mm.235175	Picalm
Hs.304682	Mm.4263	Cst3
Hs.30570	Mm.14616	Pqbp1
Hs.305882	Mm.322738	Oplah
Hs.305890	Mm.238213	Bcl2l
Hs.306079	Mm.28375	Sec61a1
Hs.306122	Mm.352239	Scoc
Hs.306242	Mm.4206	4432417N03Rik
Hs.306291	Mm.26040	2610207P08Rik
Hs.306307	Mm.6710	Rock1
Hs.30656	Mm.130260	5730419I09Rik
Hs.306676	Mm.224246	Ptpra
Hs.306747	Mm.274830	Pik3r4
Hs.306791	Mm.35788	Pold2
Hs.307544	Mm.378942	Hnrpk
Hs.307582	Mm.33808	Galnt2
Hs.307734	Mm.296022	Mme
Hs.307944	Mm.260036	3177273600
Hs.308026	Mm.22564	H2-Eb1
Hs.308045	Mm.29786	A730011O11Rik
Hs.308053	Mm.268521	Igf1
Hs.308709	Mm.16660	P4hb
Hs.309090	Mm.292016	Sfrs7
Hs.309169	Mm.155620	Pla2g6
Hs.309316	Mm.10508	Ssb
Hs.3094	Mm.323393	1300006C06Rik
Hs.309415	Mm.262039	Capza2
Hs.309517	Mm.273177	Krt1-19
Hs.30991	Mm.214766	Ankrd6
Hs.3100	Mm.196544	Kars
Hs.310323	Mm.272130	Pscd2
Hs.31034	Mm.20615	Ap3s2
Hs.31053	Mm.27947	Ckap1
Hs.310542	Mm.214803	Tomm40
Hs.310644	Mm.27155	Dgcr6
Hs.31095	Mm.217318	Mtap4
Hs.311079	Mm.257482	Aatf
Hs.31121	Mm.1541	Snta1
Hs.311553	Mm.8137	Chd1
Hs.311640	Mm.199698	Rps27a
Hs.312102	Mm.30250	Aldh7a1
Hs.312129	Mm.4067	Lisch7
Hs.31218	Mm.201455	Scamp1
Hs.3123	Mm.285453	Fliih
Hs.312485	Mm.117180	Cfi
Hs.312927	Mm.246863	1500019O16Rik
Hs.313	Mm.288474	Spp1
Hs.31334	Mm.292001	2610031L17Rik
Hs.313504	Mm.9699	Pmm2
Hs.3136	Mm.6670	Prkag1
Hs.31387	Mm.29471	4733401H18Rik
Hs.31439	Mm.295230	Spint2
Hs.314658	Mm.383179	Got2
Hs.315137	Mm.24174	Aars
Hs.315177	Mm.168	Ifrd1
Hs.315235	Mm.218862	Aldo2
Hs.315379	Mm.307022	Wsb1
Hs.317095	Mm.324672	Impdh2
Hs.317335	Mm.287892	Clpp
Hs.318567	Mm.30837	Ndr1
Hs.318603	Mm.30059	Marcks
Hs.318783	Mm.186943	D1Bwg0491e
Hs.319438	Mm.23347	Pla2g5
Hs.320	Mm.2806	Xpc
Hs.320961	Mm.29746	Mrpl3
Hs.321164	Mm.3552	Clock
Hs.321231	Mm.15622	B4galt1
Hs.321234	Mm.266635	Pmscl2
Hs.321390	Mm.29495	Cugbp1
Hs.32156	Mm.271937	Rps6kb2
Hs.321576	Mm.44876	Trim2
Hs.32163	Mm.142253	Panx1
Hs.321709	Mm.290884	P2rx4
Hs.321766	Mm.354198	D12Ertd771e
Hs.32217	Mm.31486	Rab32
Hs.322430	Mm.29846	Ndr4
Hs.322735	Mm.145488	Yars
Hs.322901	Mm.88546	Crlz1
Hs.323032	Mm.3988	Sil
Hs.323342	Mm.289306	Arpc4
Hs.323443	Mm.25549	LOC217820
Hs.323502	Mm.7271	Nxf1
Hs.323712	Mm.381765	BC004022
Hs.323715	Mm.14064	Mat1a
Hs.323817	Mm.154136	2500003M10Rik
Hs.323878	Mm.6379	Slc1a4
Hs.32393	Mm.28693	Dars
Hs.323949	Mm.4261	Kai1
Hs.324125	Mm.5159	Apbb2
Hs.324473	Mm.196581	Mapk1
Hs.324808	Mm.22547	Asah1
Hs.324830	Mm.13823	Dph2l2
Hs.324844	Mm.29703	D7Wsu86e
Hs.3254	Mm.314652	Mrpl23
Hs.325948	Mm.10409	Golga4
Hs.326	Mm.349088	Tarbp2
Hs.3260	Mm.998	Psen1
Hs.326035	Mm.181959	Egr1
Hs.326249	Mm.21724	3110001N18Rik
Hs.327	Mm.31829	Il10ra
Hs.328232	Mm.297976	Gpc1
Hs.32826	Mm.245537	2310057G13Rik
Hs.32916	Mm.341955	Naca
Hs.329502	Mm.88829	Casp9
Hs.32970	Mm.103648	Slamf1
Hs.329817	Mm.315011	Pdhx
Hs.329989	Mm.16525	Plk1
Hs.330767	Mm.214344	Sec63
Hs.33084	Mm.260220	Slc2a5
Hs.331491	Mm.38238	Wdr21
Hs.331602	Mm.274816	Ap1b1
Hs.332115	Mm.27259	AL022610
Hs.333190	Mm.28371	Tex261
Hs.333786	Mm.252255	Psma2
Hs.334022	Mm.183042	Impa1
Hs.334131	Mm.257437	Cdh2
Hs.334612	Mm.151640	Pank2
Hs.334851	Mm.271967	Lasp1
Hs.334871	Mm.23065	Tnrc15
Hs.335599	Mm.220253	2310002B06Rik
Hs.33642	Mm.261786	Arcn1
Hs.336916	Mm.271809	Daxx
Hs.337766	Mm.180873	2510019J09Rik
Hs.338207	Mm.258476	Tbl1x
Hs.33922	Mm.27284	2810422O20Rik
Hs.339425	Mm.244209	Usp15
Hs.34012	Mm.236256	Brca2
Hs.3407	Mm.10091	Ada
Hs.340959	Mm.29900	2310050B20Rik
Hs.3416	Mm.381	Adfp
Hs.3426	Mm.21096	Eral1
Hs.342874	Mm.200775	Tgfbr3
Hs.343475	Mm.231395	Ctsd
Hs.343586	Mm.206841	Smc4l1
Hs.343667	Mm.19130	Elovl5
Hs.344400	Mm.181836	Mphosph6
Hs.345058	Mm.181661	Setdb1
Hs.346868	Mm.29906	Ebna1bp2
Hs.347340	Mm.209292	Rbpsuh
Hs.347991	Mm.14297	Nr2f1
Hs.348024	Mm.27832	Ralb
Hs.348153	Mm.87611	Cul1
Hs.348350	Mm.21623	Dhrs1
Hs.348501	Mm.117896	Pcm1
Hs.348920	Mm.34903	Fshprh1
Hs.348921	Mm.205190	Mll5
Hs.348996	Mm.363960	3110020O18Rik
Hs.349109	Mm.3862	Igf2
Hs.349470	Mm.282800	Sncg
Hs.350265	Mm.329136	Prss15
Hs.350806	Mm.293321	Ubxd2
Hs.35086	Mm.280656	Usp1
Hs.350939	Mm.27591	2400006A19Rik
Hs.350966	Mm.6856	Pttg1
Hs.351247	Mm.141054	5530600A18Rik
Hs.351279	Mm.16373	H2-DMa
Hs.351296	Mm.27839	D19Ertd721e
Hs.351305	Mm.105331	Psip1
Hs.351316	Mm.856	Tm4sf1
Hs.351342	Mm.905	Rsu1
Hs.351863	Mm.15312	Tst
Hs.351875	Mm.548	Cox6c
Hs.352240	Mm.253403	1810073N04Rik
Hs.352656	Mm.182912	Ghitm
Hs.352768	Mm.32912	Psmb1
Hs.3530	Mm.10229	Fusip1
Hs.353161	Mm.292775	1110002B05Rik
Hs.353170	Mm.1971	Calr
Hs.35380	Mm.28940	Bbx
Hs.354056	Mm.3863	Por
Hs.355141	Mm.259671	Tnip1
Hs.355399	Mm.24397	Nudt4
Hs.355627	Mm.379025	Tbca
Hs.355643	Mm.1951	Rnps1
Hs.355693	Mm.305816	Ptges3
Hs.355697	Mm.10600	Glud
Hs.355832	Mm.1022	Cdc42
Hs.355861	Mm.327936	Nono
Hs.355927	Mm.262327	Vdac2
Hs.355929	Mm.174044	2700050L05Rik
Hs.355983	Mm.21848	Bzw1
Hs.356061	Mm.28357	Map1lc3b
Hs.356089	Mm.263913	Anp32b
Hs.356123	Mm.289759	Krt2-8
Hs.356270	Mm.10406	Sdhd
Hs.356285	Mm.247636	Hmgn1
Hs.356342	Mm.305750	Rpl27a
Hs.356386	Mm.333233	Rab7
Hs.356416	Mm.323442	Cbx7
Hs.356427	Mm.240490	1200009K13Rik
Hs.356502	Mm.292991	Rplp1
Hs.356572	Mm.322269	Rps3a
Hs.356573	Mm.274318	5830482G23Rik
Hs.356590	Mm.105230	6330548N22Rik
Hs.356624	Mm.4691	Nid1
Hs.356654	Mm.157105	Psmc1
Hs.356721	Mm.237064	Hnrpa1
Hs.356739	Mm.171389	Ppp6c
Hs.356764	Mm.209730	C730024G01Rik
Hs.356894	Mm.277857	Cd63
Hs.357637	Mm.41739	Extl2
Hs.357901	Mm.41702	Sox11
Hs.359289	Mm.171615	Tcf12
Hs.360509	Mm.289741	Fbp2
Hs.361323	Mm.27135	Abcf3
Hs.361493	Mm.235683	AI315068
Hs.362733	Mm.24069	Fem1b
Hs.362841	Mm.28379	Nup50
Hs.363492	Mm.44219	Ddx18
Hs.364941	Mm.140811	Hsd3b1
Hs.365116	Mm.381108	Mm.381108
Hs.36566	Mm.15409	Limk1
Hs.365706	Mm.243085	Mglap
Hs.36587	Mm.88704	Ppp1r7
Hs.36708	Mm.29133	Bub1b
Hs.367638	Mm.271617	Man1b
Hs.367725	Mm.272747	Gata2
Hs.367821	Mm.250332	Dtymk
Hs.368078	Mm.24796	Dnaja1
Hs.368149	Mm.289900	Cct7
Hs.368212	Mm.3110	Ktn1
Hs.368667	Mm.8042	Inhba
Hs.368741	Mm.269649	Pfkl
Hs.368746	Mm.271745	Nrp1
Hs.368950	Mm.132788	Mef2a
Hs.36927	Mm.270681	Hsp105
Hs.369761	Mm.258973	D030070L09Rik
Hs.369994	Mm.26364	B4galt6
Hs.37	Mm.293233	Acat1
Hs.370052	Mm.6250	Prom1
Hs.37009	Mm.195224	Akp5
Hs.370324	Mm.331547	Aco1
Hs.370422	Mm.4141	Vldlr
Hs.370504	Mm.288212	Rps15a
Hs.370937	Mm.328963
Hs.371001	Mm.21671	Eif3s9
Hs.371166	Mm.223946	2610019N13Rik
Hs.371278	Mm.256022	Ube2v2
Hs.371369	Mm.204834	Slc1a3
Hs.371416	Mm.230844	Carm1
Hs.371468	Mm.371647	Oraov1
Hs.371698	Mm.4113	Rae1
Hs.371905	Mm.10661	Slc2a4
Hs.372000	Mm.3059	Nsmaf
Hs.372031	Mm.1237	Pmp22
Hs.372170	Mm.451	Akr1b3
Hs.372267	Mm.3935	Ddx24
Hs.372463	Mm.3350	Macf1
Hs.372548	Mm.259333	Pik3r1
Hs.372673	Mm.195310	Hnrpdl
Hs.3727	Mm.22584	Strap
Hs.372758	Mm.332967	Ube2h
Hs.372960	Mm.289669	Rps21
Hs.373588	Mm.31220	Rapgef2
Hs.373838	Mm.119936	Atrn
Hs.373980	Mm.207619	Iqgap1
Hs.374303	Mm.253564	Strm
Hs.374334	Mm.296985	Cct4
Hs.374340	Mm.378895	Cd2ap
Hs.374378	Mm.222228	Cks2
Hs.374418	Mm.273288	Rap2b
Hs.374477	Mm.260866	5730411O18Rik
Hs.374491	Mm.4742	Pa2g4
Hs.374499	Mm.30210	Psma6
Hs.3745	Mm.1451	Mfge8
Hs.374553	Mm.259293	2700094K13Rik
Hs.374596	Mm.296922	Tpt1
Hs.374638	Mm.278458	Fkbp1a
Hs.374650	Mm.141021	Ifitm3
Hs.374821	Mm.383485	Pacrg
Hs.374849	Mm.291880	Tmod2
Hs.374973	Mm.30660	Prpf4
Hs.374990	Mm.29798	Cd34
Hs.37558	Mm.7013	0610038L10Rik
Hs.375628	Mm.251331	Gga1
Hs.375921	Mm.285021	Rpl31
Hs.376064	Mm.292497	Nol5a
Hs.37616	Mm.78875	Cdc37l
Hs.376314	Mm.266888	Ppox
Hs.376414	Mm.333375	C1r
Hs.376719	Mm.22575	Maged2
Hs.37682	Mm.28231	Rarres2
Hs.376933	Mm.3624	Guk1
Hs.377155	Mm.130883	2610103J23Rik
Hs.377199	Mm.180337	St13
Hs.377484	Mm.688	Bag1
Hs.377783	Mm.44245	Adcyap1r1
Hs.378103	Mm.5291	Rps5
Hs.379039	Mm.29609	D19Ertd144e
Hs.379357	Mm.29606	0610009C03Rik
Hs.379414	Mm.103246	Mfhas1
Hs.379466	Mm.172835	Ube2a
Hs.380092	Mm.271985	Snapc3
Hs.380118	Mm.28275	Rbmx
Hs.380230	Mm.27063	Trip6
Hs.380282	Mm.46746	2010306G19Rik
Hs.38044	Mm.339162	3200002M19Rik
Hs.380460	Mm.275683	Ica1
Hs.380749	Mm.290026	Cltb
Hs.380759	Mm.287982	C1d
Hs.380764	Mm.258739	Ppp2r2d
Hs.380833	Mm.309617	Igfbp5
Hs.380850	Mm.1650	Expi
Hs.380938	Mm.3973	Stx8
Hs.380953	Mm.238817	0610025G13Rik
Hs.380956	Mm.353923	Mm.353923
Hs.380973	Mm.29923	Sumo2
Hs.381025	Mm.301719	Ube2v1
Hs.381061	Mm.218350	Rpl19
Hs.381099	Mm.28777	Pls3
Hs.381123	Mm.316592	Snx14
Hs.381126	Mm.381321	Rps14
Hs.381167	Mm.20144	Serpinb1a
Hs.381189	Mm.262059	Cbx5
Hs.381219	Mm.2050	Rpl15
Hs.381232	Mm.17	Bcap31
Hs.381255	Mm.182962	Eif3s5
Hs.381282	Mm.2901	Tyro3
Hs.383019	Mm.628	Psmc3ip
Hs.383396	Mm.197486	Rrm1
Hs.383913	Mm.12932	Blm
Hs.384944	Mm.290876	Sod2
Hs.385766	Mm.311439	Hnrpm
Hs.385913	Mm.218657	Anp32e
Hs.386078	Mm.33360	Mylk
Hs.386092	Mm.301039	Ncoa1
Hs.386384	Mm.306302	LOC381438
Hs.386387	Mm.280225	Ovol1
Hs.386392	Mm.28203	Nola2
Hs.386404	Mm.288924	Ube4b
Hs.386465	Mm.30136	Cherp
Hs.386487	Mm.45106	Pigc
Hs.386741	Mm.280231	Anxa7
Hs.386793	Mm.200916	Gpx3
Hs.386834	Mm.188851	Pdap1
Hs.387140	Mm.257151	BC020002
Hs.387156	Mm.287807	Gm2a
Hs.387183	Mm.22876	Blmh
Hs.387208	Mm.329631	Fau
Hs.387239	Mm.284770	Lypla3
Hs.3873	Mm.277719	Ppt1
Hs.387463	Mm.165807	F8a
Hs.387553	Mm.3414	Ptpn13
Hs.387567	Mm.282039	Acly
Hs.387576	Mm.236868	Rps3
Hs.387579	Mm.210676	Cd9
Hs.388034	Mm.1243	Rxrb
Hs.388160	Mm.272905	2610207I16Rik
Hs.388208	Mm.252213	Baz2a
Hs.388294	Mm.223717	Madh1
Hs.388375	Mm.274553	Slc6a8
Hs.388584	Mm.46705	Sdccag1
Hs.388664	Mm.371622	2010203J19Rik
Hs.388681	Mm.20521	Hdac3
Hs.3887	Mm.280013	4930438O05Rik
Hs.388877	Mm.34706	Ankrd12
Hs.388921	Mm.243234	Psmd2
Hs.388927	Mm.3868	Yy1
Hs.389037	Mm.30098	Mcm3ap
Hs.389057	Mm.101885	Neud4
Hs.389101	Mm.221440	Raly
Hs.389107	Mm.30155	Atp6v0c
Hs.389137	Mm.7386	Mfap2
Hs.389277	Mm.379248	Arfrp1
Hs.389371	Mm.15125	Sdfr1
Hs.389457	Mm.913	T
Hs.389559	Mm.2238	Eif3s10
Hs.389700	Mm.14796	Mgst1
Hs.390163	Mm.7087	Rabep1
Hs.390623	Mm.99776	Xpnpep1
Hs.391168	Mm.41502	Fh1
Hs.391858	Mm.274425	Tia1
Hs.393201	Mm.379122	Actr2
Hs.395309	Mm.336734	Txn1
Hs.396393	Mm.150856	Hmg20a
Hs.396404	Mm.286593	Smarca4
Hs.396497	Mm.92659	Luzp1
Hs.396643	Mm.227198	Arhgap9
Hs.396783	Mm.27842	Slc9a3r1
Hs.396817	Mm.266312	Zrf2
Hs.397062	Mm.29821	Prdx3
Hs.397609	Mm.320183	Rps16
Hs.397729	Mm.289131	Hmgcs2
Hs.397891	Mm.379454	Pask
Hs.398093	Mm.317380
Hs.398111	Mm.348017	1700029F09Rik
Hs.3989	Mm.267514	Plxnb2
Hs.399713	Mm.15675	Efna1
Hs.400295	Mm.247113	A230103N10Rik
Hs.400556	Mm.240850	Bcas1
Hs.400740	Mm.275393	Ppp2r4
Hs.40154	Mm.25059	Jarid2
Hs.401903	Mm.39617	Cox5a
Hs.401929	Mm.100113	Rpl10
Hs.402697	Mm.260256	Eif4g1
Hs.403436	Mm.291743	Dci
Hs.404	Mm.288898	Mllt3
Hs.40403	Mm.2390	Cited1
Hs.404501	Mm.260516	1810022J16Rik
Hs.404525	Mm.237594	Ufd1l
Hs.404568	Mm.218381	Hps1
Hs.404914	Mm.27681	Adam17
Hs.404930	Mm.3484	Npc1
Hs.40499	Mm.214717	Dkk1
Hs.40500	Mm.232293	2700002L06Rik
Hs.405144	Mm.358634	Sfrs3
Hs.405348	Mm.2679	Agtr2
Hs.405410	Mm.259191	Ogt
Hs.405474	Mm.254494	Ptk2
Hs.405528	Mm.260737	Rpl27
Hs.405564	Mm.4808	Hivep1
Hs.405590	Mm.289992	Eif3s6
Hs.405610	Mm.22522	Mbd1
Hs.405639	Mm.23894	Dhodh
Hs.405667	Mm.153963	2410014A08Rik
Hs.405860	Mm.297096	Mdh2
Hs.405958	Mm.20912	Cdc6
Hs.406013	Mm.22479	Krt1-18
Hs.406074	Mm.336104	Pawr
Hs.406096	Mm.209349	3110005P07Rik
Hs.406157	Mm.75856	Hsf2bp
Hs.406186	Mm.219671	Sf3b4
Hs.406234	Mm.214765	1500003O03Rik
Hs.406243	Mm.258051	Nupl1
Hs.406293	Mm.130054	Ntrk2
Hs.406300	Mm.140380	Rpl23
Hs.406408	Mm.6700	Eif4ebp1
Hs.406458	Mm.589	Gpi1
Hs.406510	Mm.238973	Atp5b
Hs.406678	Mm.292056	Facl5
Hs.406693	Mm.1104	Ube1x
Hs.407506	Mm.1100	Inha
Hs.4076	Mm.312893	Ctdp1
Hs.407604	Mm.17616	Crsp2
Hs.407756	Mm.27372	Ureb1
Hs.407909	Mm.43831	Lgals1
Hs.407955	Mm.271062	Ict1
Hs.407995	Mm.2326	Mif
Hs.408	Mm.181021	Col4a2
Hs.408061	Mm.325652	Fabp5
Hs.408073	Mm.325584	Rps6
Hs.408182	Mm.383474	Col2a1
Hs.4082	Mm.171186	Lgals8
Hs.408302	Mm.379087	1300007B12Rik
Hs.408312	Mm.222	Trp53
Hs.408488	Mm.17510	Msln
Hs.408507	Mm.261570	Gtf2i
Hs.408543	Mm.252063	Mbp
Hs.408658	Mm.246713	2810013E07Rik
Hs.408754	Mm.143877	Mapre1
Hs.408767	Mm.178	Cryab
Hs.408848	Mm.36715	Pmf1
Hs.408864	Mm.101591	Daf1
Hs.40888	Mm.25405	Arc
Hs.409034	Mm.4352	Col18a1
Hs.409065	Mm.2952	Fen1
Hs.409117	Mm.212411	4932409F11Rik
Hs.409131	Mm.217787	Atp6v1a1
Hs.409202	Mm.22398	Jag1
Hs.409223	Mm.831	Ssr4
Hs.409230	Mm.8684	Agpat1
Hs.409412	Mm.281482	Adprtl2
Hs.409634	Mm.41923	Rpl18
Hs.40968	Mm.12559	Hs3st1
Hs.409798	Mm.8739	Sgce
Hs.409826	Mm.272197	Mgll
Hs.4099	Mm.274950	Nrd1
Hs.409965	Mm.22347	Pnn
Hs.410092	Mm.28492	D2Ertd391e
Hs.410396	Mm.6635	Ivd
Hs.410618	Mm.29068	2610036D13Rik
Hs.410683	Mm.10022	Mm.10022
Hs.41072	Mm.252210	Serpinb6a
Hs.410745	Mm.221479	Scap2
Hs.410760	Mm.268397	1500026N15Rik
Hs.410882	Mm.329963	Smap1
Hs.411157	Mm.2284	Hexa
Hs.4112	Mm.32019	Tcp1
Hs.411300	Mm.20938	Wbp4
Hs.411347	Mm.152466	4930548G07Rik
Hs.411358	Mm.379081	Morf4l2
Hs.411366	Mm.383426	Grb2
Hs.411433	Mm.18875	Fancl
Hs.411509	Mm.299292	Gstp2
Hs.412117	Mm.265347	Anxa6
Hs.412327	Mm.311655	Satb1
Hs.412370	Mm.289868	Rpl9
Hs.412416	Mm.3879	Hif1a
Hs.412433	Mm.10433	Aip
Hs.412597	Mm.345891	Dsg2
Hs.41270	Mm.37371	Plod1
Hs.412707	Mm.299381	Hprt
Hs.412832	Mm.329078	2510004L20Rik
Hs.412833	Mm.250558	Mtmr4
Hs.412870	Mm.22284	1110023P21Rik
Hs.413036	Mm.347936	Wbscr22
Hs.413074	Mm.247456	Nfx1
Hs.413133	Mm.24202	4930404N11Rik
Hs.413226	Mm.51340	Asb4
Hs.41324	Mm.266871	Cbl
Hs.413482	Mm.268691	D10Jhu81e
Hs.413513	Mm.277886	Ikbkb
Hs.413557	Mm.239247	Asph
Hs.413636	Mm.261208	Nup205
Hs.413812	Mm.292510	Rac1
Hs.413901	Mm.272206	Mapkapk5
Hs.414332	Mm.308467	Acvr1b
Hs.414334	Mm.210155	Txnrd1
Hs.414343	Mm.230301	Syngr1
Hs.414407	Mm.225956	Kntc2
Hs.414565	Mm.29524	Clic1
Hs.414985	Mm.89888	Gclc
Hs.415209	Mm.87600	Bcl9
Hs.415735	Mm.15694	Hira
Hs.415749	Mm.71	Prkdc
Hs.415770	Mm.90003	Gjb3
Hs.41587	Mm.4888	Rad50
Hs.415988	Mm.248652	Nt5c2
Hs.416089	Mm.41637	Arfip2
Hs.416211	Mm.328673	Cct8
Hs.416244	Mm.257316	Chm
Hs.416769	Mm.249695	Ppm1b
Hs.417022	Mm.8149	Mak
Hs.417050	Mm.4189	Ccna2
Hs.41706	Mm.133560	Ddx10
Hs.417361	Mm.28877	Ugp2
Hs.417369	Mm.21482	Clns1a
Hs.418123	Mm.930	Ctsl
Hs.418138	Mm.193099	Fn1
Hs.418162	Mm.237670	Appbp1
Hs.418167	Mm.16773	Alb1
Hs.418497	Mm.196595	Gc
Hs.418533	Mm.927	Bub3
Hs.418668	Mm.278560	0610008F14Rik
Hs.418692	Mm.18742	Nupr1
Hs.4187	Mm.358671	0610009H04Rik
Hs.418710	Mm.833	Ap1s1
Hs.419149	Mm.28770	Jam3
Hs.420257	Mm.3227	Itih1
Hs.421194	Mm.332720	Tpst1
Hs.421245	Mm.30234	Ik
Hs.421383	Mm.3126	Fhl1
Hs.421457	Mm.153061	Stx5a
Hs.421496	Mm.14455	Tgfbi
Hs.421608	Mm.159949	Eef1b2
Hs.421956	Mm.272969	2600017H08Rik
Hs.421986	Mm.1401	Cxcr4
Hs.422334	Mm.275762	Ncoa4
Hs.422336	Mm.274366	Rgs19
Hs.422986	Mm.259702	Anxa4
Hs.423077	Mm.332590	Selpl
Hs.423095	Mm.9901	Nucb2
Hs.423348	Mm.12917	Men1
Hs.423404	Mm.362119	Cox7a2l
Hs.42343	Mm.195770	Myst1
Hs.423935	Mm.279907	Rdbp
Hs.424099	Mm.261226	Eppb9
Hs.424327	Mm.29135	Snrpd2
Hs.424619	Mm.28441	Mm.28441
Hs.42474	Mm.5820	Msc
Hs.424908	Mm.25642	Lsm5
Hs.425777	Mm.309296	Rims2
Hs.426142	Mm.219685	Pigf
Hs.426312	Mm.21145	Amotl2
Hs.42644	Mm.379063	Txnl2
Hs.42645	Mm.265874	Slc16a6
Hs.426528	Mm.278701	Srebf1
Hs.427055	Mm.346759	Nr0b2
Hs.427202	Mm.2108	Ttr
Hs.427212	Mm.29192	Nars
Hs.428112	Mm.28392	Deaf1
Hs.429180	Mm.383218	Eif2s2
Hs.4295	Mm.21667	Psmd12
Hs.429658	Mm.20837	Cln2
Hs.429920	Mm.41447	Chd1l
Hs.429994	Mm.159024	Dnmbp
Hs.430075	Mm.3128	Pitpn
Hs.430108	Mm.2445	Acadl
Hs.430207	Mm.304265	Rpl29
Hs.430541	Mm.46401	Son
Hs.430576	Mm.253922	Sec14l2
Hs.430606	Mm.58836	Cs
Hs.430725	Mm.2402	AA536749
Hs.43086	Mm.318430	3930402D05Rik
Hs.431099	Mm.30181	Map17
Hs.431279	Mm.260117	Nsf
Hs.43133	Mm.273264	Zc3hdc3
Hs.43233	Mm.46701	Tm4sf6
Hs.432374	Mm.18706	Mdm4
Hs.432405	Mm.239416	Atp11b
Hs.432424	Mm.234139	Tpp2
Hs.432450	Mm.67938	Cstf2
Hs.432491	Mm.38055	Es10
Hs.432552	Mm.195451	Gosr2
Hs.432560	Mm.10528	Hars
Hs.432574	Mm.288730	Polr2h
Hs.432593	Mm.22700	Gtf2h1
Hs.432605	Mm.198803	Ugcg
Hs.432607	Mm.22233	Psmb2
Hs.432608	Mm.266668	BC005537
Hs.432623	Mm.195916	Diap1
Hs.432818	Mm.30501	2700079M14Rik
Hs.432850	Mm.33881	1300010M03Rik
Hs.432976	Mm.968	Nr1h2
Hs.433201	Mm.332693	Cdk2ap1
Hs.433222	Mm.282556	Npc2
Hs.433269	Mm.156440	1810011O16Rik
Hs.433300	Mm.22673	Fcer1g
Hs.433307	Mm.25848	Bckdha
Hs.433402	Mm.279437	Cfdp
Hs.433413	Mm.378913	Erh
Hs.433427	Mm.371577	Rps17
Hs.433442	Mm.4651	Kifap3
Hs.433482	Mm.29683	Clgn
Hs.433506	Mm.30010	Arpc1b
Hs.433529	Mm.196538	Rps11
Hs.433540	Mm.29685	Dnajc8
Hs.433559	Mm.17640	Psmd10
Hs.433574	Mm.202774	Rbm9
Hs.433622	Mm.182434	Fstl1
Hs.433670	Mm.291555	Mm.291555
Hs.433701	Mm.21529	Rpl37a
Hs.433732	Mm.1761	Clk
Hs.433753	Mm.273958	Syngr2
Hs.433759	Mm.358649	Banf1
Hs.433795	Mm.86595	Shc1
Hs.433797	Mm.180763	Rap1gap
Hs.433863	Mm.196598	G430041M01Rik
Hs.433888	Mm.1387	Rab11a
Hs.433892	Mm.18946	Ap2m1
Hs.433902	Mm.298947	Ddt
Hs.433941	Mm.42829	Sepw1
Hs.433951	Mm.332810	Gpx4
Hs.433982	Mm.198138	Sdhc
Hs.433986	Mm.37294	Prep
Hs.434053	Mm.258484	D6Wsu176e
Hs.434102	Mm.313345	Hmgb1
Hs.434374	Mm.275839	Jak2
Hs.434432	Mm.24446	1110018G07Rik
Hs.43445	Mm.182350	Parn
Hs.434488	Mm.158700	Cspg2
Hs.434873	Mm.23122	Fancg
Hs.434901	Mm.821	Snrpa1
Hs.434933	Mm.196208	Rgs12
Hs.434971	Mm.3597	Tro
Hs.435065	Mm.261218	2310035N15Rik
Hs.435092	Mm.296191	Acot7
Hs.435124	Mm.10708	Top3a
Hs.435169	Mm.289248	Tceb1
Hs.435290	Mm.298728	Nisch
Hs.435609	Mm.1292	Th
Hs.435639	Mm.297768	Arf4
Hs.435788	Mm.27592	Ncoa6
Hs.435789	Mm.48686	Ppp4r1
Hs.435800	Mm.268000	Vim
Hs.435811	Mm.203747	Arrb2
Hs.435904	Mm.221688	Phip
Hs.435941	Mm.27270	Dctn5
Hs.435961	Mm.87532	Mga
Hs.435981	Mm.280913	Ercc1
Hs.436004	Mm.289657	Jak1
Hs.436042	Mm.303231	Cxcl12
Hs.436152	Mm.27796	5730427N09Rik
Hs.436187	Mm.275095	Trip13
Hs.436200	Mm.271868	Laptm5
Hs.436349	Mm.192580	Rtn4
Hs.436405	Mm.29590	Idh3b
Hs.436441	Mm.243014	Lmna
Hs.436445	Mm.46455	BC010311
Hs.436446	Mm.29778	Armet
Hs.436458	Mm.35061	Pole
Hs.436549	Mm.18634	Sec31l1
Hs.43658	Mm.43278	Olfm1
Hs.436593	Mm.290857	Lman1
Hs.436596	Mm.294120	Rnf41
Hs.436602	Mm.328072	Pvrl3
Hs.436656	Mm.276802	Snrpg
Hs.436657	Mm.200608	Clu
Hs.43666	Mm.153891	Ptp4a3
Hs.436683	Mm.39751	2310036I02Rik
Hs.436687	Mm.326055	Set
Hs.43670	Mm.88694	Kif3a
Hs.436708	Mm.29466	Klf7
Hs.436803	Mm.8294	Vbp1
Hs.436847	Mm.196512	Clcn2
Hs.436852	Mm.1151	Dpp4
Hs.436885	Mm.39968	Hrc
Hs.436921	Mm.87290	2700049A03Rik
Hs.436928	Mm.374786
Hs.436943	Mm.3468	Socs3
Hs.437040	Mm.4420	Ptpn21
Hs.437056	Mm.285906	Supt5h
Hs.437060	Mm.35389	Cycs
Hs.437083	Mm.11337	Tusc4
Hs.437178	Mm.18630	Acadvl
Hs.437422	Mm.20852	Epb4.1l1
Hs.437425	Mm.227924	Lpin2
Hs.437475	Mm.121721	Stat6
Hs.437495	Mm.146984	Psmf1
Hs.437546	Mm.27330	Smarce1
Hs.437606	Mm.173068	Cog5
Hs.437625	Mm.28678	Mark3
Hs.437638	Mm.22718	Xbp1
Hs.437846	Mm.29279	Smo
Hs.437877	Mm.60331	Amhr2
Hs.438016	Mm.1262	Cyp17a1
Hs.438072	Mm.210845	Unc84a
Hs.438311	Mm.29368	Agtrl1
Hs.43834	Mm.80609	D10Jhu82e
Hs.438582	Mm.648	Prnp
Hs.438599	Mm.272881	Ssfa2
Hs.438702	Mm.335347	1810061M12Rik
Hs.438720	Mm.378965	Mcm7
Hs.438726	Mm.150231	Hnrpd
Hs.438823	Mm.21629	Abcf2
Hs.438833	Mm.32368	Ccm1
Hs.438838	Mm.236009	Taf7
Hs.438863	Mm.22690	Nr1h3
Hs.438974	Mm.320317	Cutl1
Hs.438991	Mm.60758	4930521E07Rik
Hs.438993	Mm.4606	Bcat1
Hs.43910	Mm.269815	Cd164
Hs.439114	Mm.291059	Orc4l
Hs.43913	Mm.163339	2810028N01Rik
Hs.439200	Mm.271956	C230096C10Rik
Hs.439211	Mm.370194	Ntan1
Hs.439253	Mm.227704	Vdac3
Hs.439309	Mm.276145	Tmprss2
Hs.439480	Mm.259197	Rbm5
Hs.439510	Mm.23335	Yme1l1
Hs.439511	Mm.275942	Arpc3
Hs.439524	Mm.158211	Trmt1
Hs.439600	Mm.18539	Pink1
Hs.439683	Mm.251013	Kpnb1
Hs.439852	Mm.342177	Igh-6
Hs.439874	Mm.29702	D3Ucla1
Hs.44	Mm.279690	Ptn
Hs.440165	Mm.22602	Atp6v0e
Hs.44024	Mm.276293	Mrpl19
Hs.440315	Mm.158981	Map3k14
Hs.440320	Mm.218910	Cul5
Hs.440394	Mm.4619	Msh2
Hs.440459	Mm.335639	Mest
Hs.440475	Mm.158231	Sdha
Hs.440604	Mm.18347	Psmd7
Hs.440734	Mm.10141	Atrx
Hs.440760	Mm.293314	Star
Hs.440835	Mm.256422	Zfp162
Hs.441047	Mm.1408	Adm
Hs.441069	Mm.6370	Miz1
Hs.441109	Mm.247764	Pxf
Hs.44235	Mm.282706	6330409N04Rik
Hs.442378	Mm.241056	Cdo1
Hs.442669	Mm.372663	Glul
Hs.442707	Mm.4306	Terf1
Hs.442733	Mm.7214	Anxa3
Hs.443379	Mm.260539	Psmd11
Hs.443409	Mm.34102	Odc
Hs.443495	Mm.20242	1810044O22Rik
Hs.443610	Mm.1070	Fech
Hs.443625	Mm.249555	Col3a1
Hs.443753	Mm.28270	Cdc5l
Hs.443796	Mm.5286	Arbp
Hs.443881	Mm.277190	Paxip1
Hs.443914	Mm.97399	Sod1
Hs.444058	Mm.284688	Srpr
Hs.444105	Mm.2824	Entpd1
Hs.444207	Mm.69751	Slc7a10
Hs.444253	Mm.169234	2310005O14Rik
Hs.444261	Mm.28688	Sars1
Hs.444327	Mm.379080	Rab9
Hs.444372	Mm.88367	Gfra1
Hs.444439	Mm.182931	Paics
Hs.444445	Mm.273756	Smarcd1
Hs.444484	Mm.24222	Sphk2
Hs.444499	Mm.36241	Bcap37
Hs.444548	Mm.132392	Np220
Hs.444556	Mm.380366	Tsg101
Hs.444697	Mm.33285	Blzf1
Hs.444749	Mm.286408	Rpl36a
Hs.444795	Mm.280805	Hip1
Hs.444840	Mm.294708	A030007L17Rik
Hs.444947	Mm.40298	Trb1
Hs.445052	Mm.18210	Msh6
Hs.445061	Mm.274894	D8Wsu151e
Hs.445078	Mm.126976	Tlk2
Hs.445168	Mm.5267	2310061O04Rik
Hs.445183	Mm.290516	Glb1
Hs.445498	Mm.271174	2700073G19Rik
Hs.445570	Mm.30246	Cd151
Hs.445587	Mm.271642	Nav1
Hs.445862	Mm.292102	4632427E13Rik
Hs.445977	Mm.358698	Gtf3a
Hs.446091	Mm.275521	Wtap
Hs.446206	Mm.257181	Nasp
Hs.446259	Mm.10628	ORF21
Hs.446279	Mm.251548	Topors
Hs.446320	Mm.210048	2610511E03Rik
Hs.446373	Mm.35105	5730461K03Rik
Hs.446376	Mm.7883	Apc
Hs.446392	Mm.29150	Tcte1l
Hs.446393	Mm.379155	Cpsf5
Hs.446450	Mm.4266	Itm2b
Hs.446451	Mm.209175	Mllt10
Hs.446471	Mm.276499	Ii
Hs.446481	Mm.258140	Dnajc7
Hs.446484	Mm.23692	Csnk2a1
Hs.446492	Mm.242459	Cops5
Hs.446504	Mm.1318	Abl1
Hs.446522	Mm.289810	Rpl14
Hs.446525	Mm.381529	2610009E16Rik
Hs.446537	Mm.21109	Gsn
Hs.446551	Mm.5110	2610312E17Rik
Hs.446554	Mm.231	Rad51
Hs.446567	Mm.371688	Btf3
Hs.446574	Mm.3532	Tmsb10
Hs.446588	Mm.14798	Rps13
Hs.446592	Mm.6523	S100a13
Hs.446608	Mm.379036	Tuba2
Hs.446610	Mm.180013	Aes
Hs.446623	Mm.9043	Hnrpl
Hs.446645	Mm.181880	Kdelr2
Hs.446676	Mm.299955	Lypla1
Hs.446677	Mm.330700	Zfp238
Hs.446686	Mm.196618	Il1rl1l
Hs.447045	Mm.383212	Ppil2
Hs.447492	Mm.315962	Pgam1
Hs.447513	Mm.24231	1110004F10Rik
Hs.447521	Mm.330538	F630045L20Rik
Hs.447550	Mm.293683	Evpl
Hs.447905	Mm.153415	E2f5
Hs.448540	Mm.201322	Adnp
Hs.448738	Mm.1776	Fth
Hs.448805	Mm.103439	Gprc5b
Hs.44893	Mm.379278	Ga17
Hs.449032	Mm.327832	Mm.327832
Hs.449070	Mm.180458	4930579A11Rik
[truncated: 580 more rows]
