# Supplementary material for: AGEMAP: A Gene Expression Database for Aging in Mice
Source: PLoS Genet. 2007 Nov 30;3(11):e201. doi: 10.1371/journal.pgen.0030201 (PMC2098796; doi:10.1371/journal.pgen.0030201)
Supplement: Table S8 — (38 KB XLS) [file pgen.0030201.st008.xls]

## Sheet: Sheet1
Supplemental Table 8: 284 gene sets assayed for age-regulation in human and mouse
GO ID	GO Name
GO:0000074	regulation of progression through cell cycle
GO:0000082	G1/S transition of mitotic cell cycle
GO:0000119	mediator complex
GO:0000122	negative regulation of transcription from RNA polymerase II promoter
GO:0000139	Golgi membrane
GO:0000151	ubiquitin ligase complex
GO:0000165	MAPKKK cascade
GO:0000166	nucleotide binding
GO:0000287	magnesium ion binding
GO:0000776	kinetochore
GO:0000785	chromatin
GO:0000786	nucleosome
GO:0000910	cytokinesis
GO:0001501	skeletal development
GO:0001525	angiogenesis
GO:0001558	regulation of cell growth
GO:0003682	chromatin binding
GO:0003684	damaged DNA binding
GO:0003690	double-stranded DNA binding
GO:0003697	single-stranded DNA binding
GO:0003702	RNA polymerase II transcription factor activity
GO:0003707	steroid hormone receptor activity
GO:0003713	transcription coactivator activity
GO:0003714	transcription corepressor activity
GO:0003725	double-stranded RNA binding
GO:0003735	structural constituent of ribosome
GO:0003743	translation initiation factor activity
GO:0003746	translation elongation factor activity
GO:0003755	peptidyl-prolyl cis-trans isomerase activity
GO:0003774	motor activity
GO:0003777	microtubule motor activity
GO:0003779	actin binding
GO:0003899	DNA-directed RNA polymerase activity
GO:0003924	GTPase activity
GO:0003954	NADH dehydrogenase activity
GO:0003995	acyl-CoA dehydrogenase activity
GO:0004175	endopeptidase activity
GO:0004177	aminopeptidase activity
GO:0004197	cysteine-type endopeptidase activity
GO:0004221	ubiquitin thiolesterase activity
GO:0004222	metalloendopeptidase activity
GO:0004252	serine-type endopeptidase activity
GO:0004263	chymotrypsin activity
GO:0004295	trypsin activity
GO:0004386	helicase activity
GO:0004497	monooxygenase activity
GO:0004519	endonuclease activity
GO:0004527	exonuclease activity
GO:0004601	peroxidase activity
GO:0004693	cyclin-dependent protein kinase activity
GO:0004713	protein-tyrosine kinase activity
GO:0004714	transmembrane receptor protein tyrosine kinase activity
GO:0004721	phosphoprotein phosphatase activity
GO:0004722	protein serine/threonine phosphatase activity
GO:0004725	protein tyrosine phosphatase activity
GO:0004840	ubiquitin conjugating enzyme activity
GO:0004842	ubiquitin-protein ligase activity
GO:0004866	endopeptidase inhibitor activity
GO:0004867	serine-type endopeptidase inhibitor activity
GO:0004888	transmembrane receptor activity
GO:0004896	hematopoietin/interferon-class (D200-domain) cytokine receptor activity
GO:0004930	G-protein coupled receptor activity
GO:0005083	small GTPase regulator activity
GO:0005085	guanyl-nucleotide exchange factor activity
GO:0005096	GTPase activator activity
GO:0005102	receptor binding
GO:0005125	cytokine activity
GO:0005179	hormone activity
GO:0005200	structural constituent of cytoskeleton
GO:0005201	extracellular matrix structural constituent
GO:0005216	ion channel activity
GO:0005244	voltage-gated ion channel activity
GO:0005249	voltage-gated potassium channel activity
GO:0005261	cation channel activity
GO:0005262	calcium channel activity
GO:0005267	potassium channel activity
GO:0005279	amino acid-polyamine transporter activity
GO:0005319	lipid transporter activity
GO:0005351	sugar porter activity
GO:0005386	carrier activity
GO:0005488	binding
GO:0005489	electron transporter activity
GO:0005496	steroid binding
GO:0005506	iron ion binding
GO:0005507	copper ion binding
GO:0005516	calmodulin binding
GO:0005529	sugar binding
GO:0005544	calcium-dependent phospholipid binding
GO:0005578	extracellular matrix (sensu Metazoa)
GO:0005581	collagen
GO:0005604	basement membrane
GO:0005625	soluble fraction
GO:0005635	nuclear envelope
GO:0005643	nuclear pore
GO:0005654	nucleoplasm
GO:0005667	transcription factor complex
GO:0005669	transcription factor TFIID complex
GO:0005681	spliceosome complex
GO:0005694	chromosome
GO:0005730	nucleolus
GO:0005743	mitochondrial inner membrane
GO:0005764	lysosome
GO:0005768	endosome
GO:0005769	early endosome
GO:0005777	peroxisome
GO:0005789	endoplasmic reticulum membrane
GO:0005792	microsome
GO:0005802	Golgi trans face
GO:0005813	centrosome
GO:0005819	spindle
GO:0005829	cytosol
GO:0005834	heterotrimeric G-protein complex
GO:0005839	proteasome core complex (sensu Eukaryota)
GO:0005840	ribosome
GO:0005856	cytoskeleton
GO:0005871	kinesin complex
GO:0005874	microtubule
GO:0005875	microtubule associated complex
GO:0005882	intermediate filament
GO:0005884	actin filament
GO:0005905	coated pit
GO:0005923	tight junction
GO:0005975	carbohydrate metabolism
GO:0006096	glycolysis
GO:0006099	tricarboxylic acid cycle
GO:0006259	DNA metabolism
GO:0006260	DNA replication
GO:0006281	DNA repair
GO:0006289	nucleotide-excision repair
GO:0006306	DNA methylation
GO:0006310	DNA recombination
GO:0006323	DNA packaging
GO:0006333	chromatin assembly or disassembly
GO:0006334	nucleosome assembly
GO:0006338	chromatin remodeling
GO:0006357	regulation of transcription from RNA polymerase II promoter
GO:0006364	rRNA processing
GO:0006366	transcription from RNA polymerase II promoter
GO:0006396	RNA processing
GO:0006397	mRNA processing
GO:0006406	mRNA export from nucleus
GO:0006413	translational initiation
GO:0006414	translational elongation
GO:0006417	regulation of protein biosynthesis
GO:0006445	regulation of translation
GO:0006457	protein folding
GO:0006461	protein complex assembly
GO:0006464	protein modification
GO:0006470	protein amino acid dephosphorylation
GO:0006486	protein amino acid glycosylation
GO:0006511	ubiquitin-dependent protein catabolism
GO:0006512	ubiquitin cycle
GO:0006605	protein targeting
GO:0006606	protein import into nucleus
GO:0006629	lipid metabolism
GO:0006631	fatty acid metabolism
GO:0006633	fatty acid biosynthesis
GO:0006694	steroid biosynthesis
GO:0006695	cholesterol biosynthesis
GO:0006730	one-carbon compound metabolism
GO:0006811	ion transport
GO:0006812	cation transport
GO:0006813	potassium ion transport
GO:0006814	sodium ion transport
GO:0006816	calcium ion transport
GO:0006820	anion transport
GO:0006821	chloride transport
GO:0006826	iron ion transport
GO:0006836	neurotransmitter transport
GO:0006865	amino acid transport
GO:0006869	lipid transport
GO:0006874	calcium ion homeostasis
GO:0006887	exocytosis
GO:0006897	endocytosis
GO:0006916	anti-apoptosis
GO:0006917	induction of apoptosis
GO:0006928	cell motility
GO:0006935	chemotaxis
GO:0006950	response to stress
GO:0006952	defense response
GO:0006954	inflammatory response
GO:0006979	response to oxidative stress
GO:0007010	cytoskeleton organization and biogenesis
GO:0007018	microtubule-based movement
GO:0007049	cell cycle
GO:0007050	cell cycle arrest
GO:0007059	chromosome segregation
GO:0007067	mitosis
GO:0007126	meiosis
GO:0007156	homophilic cell adhesion
GO:0007160	cell-matrix adhesion
GO:0007166	cell surface receptor linked signal transduction
GO:0007169	transmembrane receptor protein tyrosine kinase signaling pathway
GO:0007179	transforming growth factor beta receptor signaling pathway
GO:0007218	neuropeptide signaling pathway
GO:0007229	integrin-mediated signaling pathway
GO:0007264	small GTPase mediated signal transduction
GO:0007265	Ras protein signal transduction
GO:0007266	Rho protein signal transduction
GO:0007283	spermatogenesis
GO:0007409	axonogenesis
GO:0007411	axon guidance
GO:0007420	brain development
GO:0007507	heart development
GO:0007517	muscle development
GO:0007596	blood coagulation
GO:0007600	sensory perception
GO:0007601	visual perception
GO:0007605	sensory perception of sound
GO:0008017	microtubule binding
GO:0008021	synaptic vesicle
GO:0008026	ATP-dependent helicase activity
GO:0008033	tRNA processing
GO:0008076	voltage-gated potassium channel complex
GO:0008083	growth factor activity
GO:0008092	cytoskeletal protein binding
GO:0008094	DNA-dependent ATPase activity
GO:0008134	transcription factor binding
GO:0008137	NADH dehydrogenase (ubiquinone) activity
GO:0008138	protein tyrosine/serine/threonine phosphatase activity
GO:0008168	methyltransferase activity
GO:0008201	heparin binding
GO:0008202	steroid metabolism
GO:0008203	cholesterol metabolism
GO:0008233	peptidase activity
GO:0008234	cysteine-type peptidase activity
GO:0008237	metallopeptidase activity
GO:0008284	positive regulation of cell proliferation
GO:0008285	negative regulation of cell proliferation
GO:0008289	lipid binding
GO:0008305	integrin complex
GO:0008415	acyltransferase activity
GO:0008483	transaminase activity
GO:0008654	phospholipid biosynthesis
GO:0008757	S-adenosylmethionine-dependent methyltransferase activity
GO:0009055	electron carrier activity
GO:0009058	biosynthesis
GO:0009117	nucleotide metabolism
GO:0009887	organ morphogenesis
GO:0009986	cell surface
GO:0015288	porin activity
GO:0015293	symporter activity
GO:0015297	antiporter activity
GO:0015450	protein translocase activity
GO:0015629	actin cytoskeleton
GO:0015986	ATP synthesis coupled proton transport
GO:0015992	proton transport
GO:0016042	lipid catabolism
GO:0016055	Wnt receptor signaling pathway
GO:0016192	vesicle-mediated transport
GO:0016337	cell-cell adhesion
GO:0016459	myosin
GO:0016469	proton-transporting two-sector ATPase complex
GO:0016481	negative regulation of transcription
GO:0016563	transcriptional activator activity
GO:0016564	transcriptional repressor activity
GO:0016567	protein ubiquitination
GO:0016568	chromatin modification
GO:0016779	nucleotidyltransferase activity
GO:0016829	lyase activity
GO:0016853	isomerase activity
GO:0016874	ligase activity
GO:0016887	ATPase activity
GO:0019717	synaptosome
GO:0019866	organelle inner membrane
GO:0019867	outer membrane
GO:0019992	diacylglycerol binding
GO:0030036	actin cytoskeleton organization and biogenesis
GO:0030097	hemopoiesis
GO:0030125	clathrin vesicle coat
GO:0030145	manganese ion binding
GO:0030154	cell differentiation
GO:0030286	dynein complex
GO:0030528	transcription regulator activity
GO:0030529	ribonucleoprotein complex
GO:0042127	regulation of cell proliferation
GO:0042803	protein homodimerization activity
GO:0042981	regulation of apoptosis
GO:0045202	synapse
GO:0045449	regulation of transcription
GO:0045786	negative regulation of progression through cell cycle
GO:0045941	positive regulation of transcription
GO:0046872	metal ion binding
GO:0046982	protein heterodimerization activity
