# Supplementary material for: AGEMAP: A Gene Expression Database for Aging in Mice
Source: PLoS Genet. 2007 Nov 30;3(11):e201. doi: 10.1371/journal.pgen.0030201 (PMC2098796; doi:10.1371/journal.pgen.0030201)
Supplement: Table S9 — (18 KB XLS) [file pgen.0030201.st009.xls]

## Sheet: Sheet1
Supplemental Table 9: 22 genes age-regulated in common between human and mouse
a The Empirical Meta-analysis p-value refers to the chi-square transformation with 2N degrees of freedom of the value calculated by -2 ln (PRODUCT (pi..pN)) for genes or gene sets decreasing with age and -2 ln (PRODUCT (1-pi..1-pN)) for genes or gene sets increasing with age. In this case, calculated from human brain, kidney and muscle.
b The Empirical Meta-analysis p-value refers to the chi-square transformation with 2N degrees of freedom of the value calculated by -2 ln (PRODUCT (pi..pN)) for genes or gene sets decreasing with age and -2 ln (PRODUCT (1-pi..1-pN)) for genes or gene sets increasing with age. In this case, calculated from nine age-regulated mouse tissues.
c Combined p refers to the product of the human and mouse empirical meta-analysis p-values.
Age-downregulated genes
Unigene ID	Gene Symbol	Human Empirical Meta-analysis p-value <a	Mouse Empirical Meta-analysis p-value <b	Combined p <c
Mm.212703	Mdh1	0.000156487	7.57e-07	1.18461e-10
Mm.222536	Slc25a17	0.000559755	9.57e-07	5.35686e-10
Mm.128733	D0H4S114	6.23e-07	0.00303462	1.89057e-09
Mm.658	Slc25a5	1.53e-05	0.00269997	4.13096e-08
Mm.9745	Ldh2	2.65e-05	0.00299971	7.94924e-08
Mm.196512	Clcn2	0.000590526	0.000304564	1.79853e-07
Mm.247837	Arpp19	0.000132966	0.00144308	1.9188e-07
Mm.379155	Cpsf5	0.00105457	0.000252733	2.66525e-07
Mm.102574	Pctk1	0.000210172	0.00133161	2.79866e-07
Mm.386751	Atp5j	0.000834465	0.000533204	4.4494e-07
Mm.13694	Oat	0.000180798	0.00287278	5.19393e-07
Mm.290079	Serpina6	0.00381426	0.000565664	2.15759e-06
Mm.277870	Snx3	0.00266709	0.00160095	4.26987e-06
Mm.149071	Mre11a	0.00246052	0.00443728	1.0918e-05
Age-upregulated genes
Unigene ID	Gene Symbol	Human Empirical Meta-analysis p-value <a	Mouse Empirical Meta-analysis p-value <b	Combined p <c
Mm.342177	Igh-6	0.00168407	3.04e-16	5.11957e-19
Mm.9086	Slc16a1	0.00216891	2.33e-06	5.05355e-09
Mm.334861	Icsbp1	2.74e-05	0.0025892	7.0944e-08
Mm.1401	Cxcr4	0.00242342	0.000183707	4.45199e-07
Mm.186185	Prdx6	0.00214743	0.000309061	6.63685e-07
Mm.361657	Rpl37	0.000969386	0.00234228	2.27058e-06
Mm.100113	Rpl10	0.00368701	0.00077412	2.85419e-06
Mm.150	Fcgr1	0.00478773	0.000992125	4.75003e-06
