# Supplementary material for: AGEMAP: A Gene Expression Database for Aging in Mice
Source: PLoS Genet. 2007 Nov 30;3(11):e201. doi: 10.1371/journal.pgen.0030201 (PMC2098796; doi:10.1371/journal.pgen.0030201)
Supplement: Table S10 — (19 KB XLS) [file pgen.0030201.st010.xls]

## Sheet: Sheet1
Supplemental Table 10: 17 gene sets age-regulated in common between human and mouse
a The Empirical Meta-analysis p-value refers to the chi-square transformation with 2N degrees of freedom of the value calculated by -2 ln (PRODUCT (pi..pN)) for genes or gene sets decreasing with age and -2 ln (PRODUCT (1-pi..1-pN)) for genes or gene sets increasing with age. In this case, calculated from human brain, kidney and muscle.
b The Empirical Meta-analysis p-value refers to the chi-square transformation with 2N degrees of freedom of the value calculated by -2 ln (PRODUCT (pi..pN)) for genes or gene sets decreasing with age and -2 ln (PRODUCT (1-pi..1-pN)) for genes or gene sets increasing with age. In this case, calculated from nine age-regulated mouse tissues.
c Combined p refers to the product of the human and mouse empirical meta-analysis p-values.
d GSEA p-value of age-regulation as calculated by resampling with replacement in the fly.
e GSEA p-value of age-regulation as calculated by resampling with replacement in the worm.
f Combined p refers to the product of the human empirical meta-analysis p-value, the mouse empirical meta-analysis p-value, the fly GSEA p-value and the worm GSEA p-value.
g Combined p refers to the product of the human empirical meta-analysis p-value, the mouse empirical meta-analysis p-value, and the fly GSEA p-value.
Age-downregulated gene sets in mouse, human
GO ID	Gene Ontology Name	Human Empirical Meta-analysis p-value <a	Mouse Empirical Meta-analysis p-value <b	Combined p <c
4693	cyclin-dependent protein kinase activity	7.22722e-06	0.000623325	4.50491e-09
5496	steroid binding	0.000734737	1.15e-05	8.44947e-09
5777	peroxisome	2.34571e-05	0.00107487	2.52133e-08
6730	one-carbon compound metabolism	2.46826e-05	0.00107487	2.65306e-08
15450	protein translocase activity	0.000195642	0.00296034	5.79166e-07
16829	lyase activity	0.00607445	0.000721287	4.38142e-06
Age-upregulated gene sets in mouse, human
GO ID	Gene Ontology Name	Human Empirical Meta-analysis p-value <a	Mouse Empirical Meta-analysis p-value <b	Combined p <c
5125	cytokine activity	0.000463912	3.81e-06	1.76751e-09
4888	transmembrane receptor activity	0.00139252	8.09e-05	1.12655e-07
4866	endopeptidase inhibitor activity	4.84475e-05	0.00309442	1.49917e-07
6954	inflammatory response	0.000312209	0.00230213	7.18744e-07
6826	iron ion transport	0.000751539	0.00132661	9.97001e-07
16042	lipid catabolism	0.00319438	0.000359577	1.14862e-06
7050	cell cycle arrest	0.00370109	0.0011377	4.21074e-06
4177	aminopeptidase activity	0.00103129	0.00567015	5.84756e-06
45786	negative regulation of progression through cell cycle	0.00424165	0.0061872	2.62439e-05
Age-downregulated gene set in mouse, human, fly worm
GO ID	Gene Ontology Name	Human Empirical Meta-analysis p-value <a	Mouse Empirical Meta-analysis p-value <b	Fly p <d	Worm p <e	Combined p <f
Custom	Mitochondrial Electron Transport Chain	4.1e-05	0.001	0.001	0.001	4.1e-14
Age-upregulated gene set in mouse, human, fly
GO ID	Gene Ontology Name	Human Empirical Meta-analysis p-value <a	Mouse Empirical Meta-analysis p-value <b	Fly p <d	Combined p <g
5764	lysosome	4.68091e-05	6.58e-06	0.001	3.08004e-13
